# Supplementary material for: Sympathetic cooling of a trapped proton mediated by an LC circuit
Source: Nature. 2021 Aug 25;596(7873):514–8. doi: 10.1038/s41586-021-03784-w (PMC8387233; doi:10.1038/s41586-021-03784-w)
Supplement: Supplementary file 1 — Source Data Fig. 1 [file 41586_2021_3784_MOESM1_ESM.csv]

	Frequency(Hz)	Amplitude(dbV)
0	-100.0	-122.29293060299999
1	-99.75	-122.39532470700001
2	-99.5	-122.18536377
3	-99.25	-121.83383941700001
4	-99.0	-121.96418762200001
5	-98.75	-122.441146851
6	-98.5	-121.88079834
7	-98.25	-121.85481262200001
8	-98.0	-122.028022766
9	-97.75	-121.75074005100001
10	-97.5	-121.758583069
11	-97.25	-121.714828491
12	-97.0	-121.912094116
13	-96.75	-122.638046265
14	-96.5	-122.10751342799999
15	-96.25	-121.476570129
16	-96.0	-121.734321594
17	-95.75	-121.775047302
18	-95.5	-121.147521973
19	-95.25	-121.14990997299999
20	-95.0	-122.099830627
21	-94.75	-122.806312561
22	-94.5	-122.050918579
23	-94.25	-121.668609619
24	-94.0	-121.800430298
25	-93.75	-121.759346008
26	-93.5	-122.33975982700001
27	-93.25	-122.19074249299999
28	-93.0	-121.267921448
29	-92.75	-121.41557312
30	-92.5	-122.286613464
31	-92.25	-122.40355682399999
32	-92.0	-122.31908416700001
33	-91.75	-122.553024292
34	-91.5	-122.24411773700001
35	-91.25	-121.76875305200001
36	-91.0	-121.51504516600001
37	-90.75	-121.73301696799999
38	-90.5	-121.888900757
39	-90.25	-121.74848175
40	-90.0	-121.526504517
41	-89.75	-121.595474243
42	-89.5	-122.328109741
43	-89.25	-122.503562927
44	-89.0	-122.701820374
45	-88.75	-122.605705261
46	-88.5	-121.503494263
47	-88.25	-121.26991272
48	-88.0	-121.93753814700001
49	-87.75	-121.89332580600001
50	-87.5	-121.733055115
51	-87.25	-121.47854614299999
52	-87.0	-121.35946655299999
53	-86.75	-121.491333008
54	-86.5	-121.133811951
55	-86.25	-121.38423919700001
56	-86.0	-121.137741089
57	-85.75	-120.333084106
58	-85.5	-119.701187134
59	-85.25	-119.639801025
60	-85.0	-119.81057739299999
61	-84.75	-120.121292114
62	-84.5	-120.480133057
63	-84.25	-120.181274414
64	-84.0	-120.15514373799999
65	-83.75	-119.93614959700001
66	-83.5	-120.12194061299999
67	-83.25	-121.03840637200001
68	-83.0	-122.08546447799999
69	-82.75	-121.46173858600001
70	-82.5	-120.94644928
71	-82.25	-120.59385681200001
72	-82.0	-120.450904846
73	-81.75	-120.419303894
74	-81.5	-120.595825195
75	-81.25	-120.748405457
76	-81.0	-120.379798889
77	-80.75	-120.18561554
78	-80.5	-120.295051575
79	-80.25	-120.887657166
80	-80.0	-121.25273895299999
81	-79.75	-120.85430145299999
82	-79.5	-120.543159485
83	-79.25	-120.417053223
84	-79.0	-120.336616516
85	-78.75	-120.81979370100001
86	-78.5	-120.466506958
87	-78.25	-120.305046082
88	-78.0	-120.53755188
89	-77.75	-120.642936707
90	-77.5	-120.4559021
91	-77.25	-119.793876648
92	-77.0	-119.940315247
93	-76.75	-120.216384888
94	-76.5	-121.050765991
95	-76.25	-121.810043335
96	-76.0	-121.203048706
97	-75.75	-120.505355835
98	-75.5	-120.42917633100001
99	-75.25	-120.977256775
100	-75.0	-121.256141663
101	-74.75	-121.315383911
102	-74.5	-120.605888367
103	-74.25	-120.078315735
104	-74.0	-119.803489685
105	-73.75	-119.881080627
106	-73.5	-120.17839050299999
107	-73.25	-120.603385925
108	-73.0	-119.944610596
109	-72.75	-119.05061340299999
110	-72.5	-119.54734802200001
111	-72.25	-120.222427368
112	-72.0	-120.590911865
113	-71.75	-120.919532776
114	-71.5	-120.879203796
115	-71.25	-120.683395386
116	-71.0	-121.143043518
117	-70.75	-120.36665344200001
118	-70.5	-119.50388336200001
119	-70.25	-119.49422454799999
120	-70.0	-119.65049743700001
121	-69.75	-119.293823242
122	-69.5	-118.97319793700001
123	-69.25	-119.633148193
124	-69.0	-120.61066436799999
125	-68.75	-121.091362
126	-68.5	-120.486587524
127	-68.25	-119.861488342
128	-68.0	-120.14128875700001
129	-67.75	-120.21998596200001
130	-67.5	-118.955131531
131	-67.25	-118.870887756
132	-67.0	-119.062683105
133	-66.75	-119.021118164
134	-66.5	-119.404075623
135	-66.25	-119.57418060299999
136	-66.0	-119.139678955
137	-65.75	-118.851196289
138	-65.5	-118.903457642
139	-65.25	-119.122161865
140	-65.0	-119.230911255
141	-64.75	-119.286010742
142	-64.5	-119.58656311
143	-64.25	-119.056930542
144	-64.0	-118.149375916
145	-63.75	-117.81105804399999
146	-63.5	-118.086936951
147	-63.25	-118.685325623
148	-63.0	-118.816596985
149	-62.75	-119.331970215
150	-62.5	-120.11743164100001
151	-62.25	-119.66271972700001
152	-62.0	-119.04698944100001
153	-61.75	-118.780830383
154	-61.5	-119.127372742
155	-61.25	-118.94137573200001
156	-61.0	-118.767631531
157	-60.75	-119.40351104700001
158	-60.5	-118.968070984
159	-60.25	-118.435081482
160	-60.0	-118.55030822799999
161	-59.75	-118.104499817
162	-59.5	-118.12172699
163	-59.25	-118.435531616
164	-59.0	-119.389076233
165	-58.75	-120.18238067600001
166	-58.5	-119.75839233399999
167	-58.25	-119.5521698
168	-58.0	-119.205482483
169	-57.75	-118.450546265
170	-57.5	-117.926635742
171	-57.25	-118.58218383799999
172	-57.0	-118.665679932
173	-56.75	-118.66089630100001
174	-56.5	-119.234573364
175	-56.25	-119.266716003
176	-56.0	-118.366134644
177	-55.75	-118.05522155799999
178	-55.5	-117.99848175
179	-55.25	-118.09297180200001
180	-55.0	-118.255653381
181	-54.75	-117.631416321
182	-54.5	-117.355728149
183	-54.25	-117.86882019
184	-54.0	-118.556221008
185	-53.75	-118.46206665
186	-53.5	-118.63423156700001
187	-53.25	-119.101402283
188	-53.0	-118.80873870799999
189	-52.75	-118.024971008
190	-52.5	-118.078514099
191	-52.25	-118.11907959
192	-52.0	-118.13793182399999
193	-51.75	-118.36010742200001
194	-51.5	-117.090255737
195	-51.25	-116.946228027
196	-51.0	-117.56678009
197	-50.75	-118.29724884
198	-50.5	-119.412345886
199	-50.25	-118.89563751200001
200	-50.0	-118.09581756600001
201	-49.75	-117.174926758
202	-49.5	-116.329956055
203	-49.25	-116.443641663
204	-49.0	-116.77424621600001
205	-48.75	-116.80546569799999
206	-48.5	-116.82691955600001
207	-48.25	-116.20178222700001
208	-48.0	-115.26663208
209	-47.75	-115.49862670899999
210	-47.5	-116.64540863
211	-47.25	-117.10816955600001
212	-47.0	-116.957328796
213	-46.75	-116.98637390100001
214	-46.5	-116.587493896
215	-46.25	-116.472343445
216	-46.0	-116.76789856
217	-45.75	-117.53205108600001
218	-45.5	-117.707168579
219	-45.25	-116.583587646
220	-45.0	-116.231719971
221	-44.75	-116.22704315200001
222	-44.5	-116.17048645
223	-44.25	-115.80947876
224	-44.0	-115.45058441200001
225	-43.75	-115.982368469
226	-43.5	-116.603797913
227	-43.25	-116.064468384
228	-43.0	-115.37046814
229	-42.75	-115.144767761
230	-42.5	-115.036468506
231	-42.25	-115.51703643799999
232	-42.0	-116.789833069
233	-41.75	-117.059555054
234	-41.5	-116.319610596
235	-41.25	-116.360496521
236	-41.0	-116.958862305
237	-40.75	-117.339561462
238	-40.5	-116.588844299
239	-40.25	-115.87247467
240	-40.0	-115.580635071
241	-39.75	-115.064201355
242	-39.5	-114.26482391399999
243	-39.25	-114.538856506
244	-39.0	-115.725730896
245	-38.75	-115.958297729
246	-38.5	-115.90899658200001
247	-38.25	-115.726951599
248	-38.0	-115.570518494
249	-37.75	-116.020729065
250	-37.5	-116.032585144
251	-37.25	-115.779296875
252	-37.0	-115.17944335899999
253	-36.75	-114.50149536100001
254	-36.5	-114.27381897
255	-36.25	-114.731735229
256	-36.0	-116.317947388
257	-35.75	-117.607032776
258	-35.5	-116.933242798
259	-35.25	-116.239250183
260	-35.0	-115.236198425
261	-34.75	-113.93865966799999
262	-34.5	-113.966491699
263	-34.25	-114.86059570299999
264	-34.0	-114.324707031
265	-33.75	-113.438453674
266	-33.5	-113.367530823
267	-33.25	-113.47290802
268	-33.0	-113.627075195
269	-32.75	-113.33332061799999
270	-32.5	-113.425621033
271	-32.25	-113.228164673
272	-32.0	-113.267303467
273	-31.75	-114.18586731
274	-31.5	-114.640892029
275	-31.25	-113.948150635
276	-31.0	-113.482849121
277	-30.75	-113.063194275
278	-30.5	-113.106025696
279	-30.25	-114.077568054
280	-30.0	-114.528663635
281	-29.75	-114.161231995
282	-29.5	-113.163116455
283	-29.25	-113.055709839
284	-29.0	-113.451400757
285	-28.75	-113.200180054
286	-28.5	-112.95174408
287	-28.25	-114.32236480700001
288	-28.0	-115.05358123799999
289	-27.75	-114.07611084
290	-27.5	-113.52973175
291	-27.25	-113.41235351600001
292	-27.0	-112.947692871
293	-26.75	-112.66557312
294	-26.5	-112.323097229
295	-26.25	-112.096694946
296	-26.0	-111.72444152799999
297	-25.75	-112.760826111
298	-25.5	-113.666572571
299	-25.25	-113.081695557
300	-25.0	-112.773796082
301	-24.75	-112.151245117
302	-24.5	-111.870864868
303	-24.25	-112.533668518
304	-24.0	-113.05144500700001
305	-23.75	-112.738510132
306	-23.5	-112.355178833
307	-23.25	-112.25050354
308	-23.0	-112.768676758
309	-22.75	-113.432601929
310	-22.5	-113.049751282
311	-22.25	-112.711265564
312	-22.0	-113.497001648
313	-21.75	-113.178413391
314	-21.5	-112.038803101
315	-21.25	-111.278053284
316	-21.0	-110.891601562
317	-20.75	-111.33644104
318	-20.5	-111.824913025
319	-20.25	-111.828834534
320	-20.0	-112.261665344
321	-19.75	-112.205024719
322	-19.5	-111.54087066700001
323	-19.25	-111.459121704
324	-19.0	-111.7447052
325	-18.75	-110.903800964
326	-18.5	-109.76761627200001
327	-18.25	-110.132614136
328	-18.0	-110.71697998
329	-17.75	-110.635162354
330	-17.5	-110.643959045
331	-17.25	-111.111526489
332	-17.0	-110.957679749
333	-16.75	-110.56101989700001
334	-16.5	-110.42890167200001
335	-16.25	-111.25471496600001
336	-16.0	-112.385620117
337	-15.75	-113.660652161
338	-15.5	-116.447555542
339	-15.25	-120.22338867200001
340	-15.0	-120.92504119899999
341	-14.75	-118.426246643
342	-14.5	-116.63424682600001
343	-14.25	-116.308181763
344	-14.0	-115.157348633
345	-13.75	-114.187431335
346	-13.5	-114.168029785
347	-13.25	-113.19660949700001
348	-13.0	-112.489463806
349	-12.75	-112.79620361299999
350	-12.5	-112.964553833
351	-12.25	-112.403877258
352	-12.0	-111.49293518100001
353	-11.75	-110.607688904
354	-11.5	-110.81190490700001
355	-11.25	-111.58895874
356	-11.0	-111.81455993700001
357	-10.75	-111.868812561
358	-10.5	-111.63920593299999
359	-10.25	-111.059234619
360	-10.0	-110.976974487
361	-9.75	-112.21466827399999
362	-9.5	-112.398361206
363	-9.25	-110.870063782
364	-9.0	-110.359039307
365	-8.75	-111.178039551
366	-8.5	-111.037246704
367	-8.25	-110.346977234
368	-8.0	-110.302360535
369	-7.75	-110.81149292
370	-7.5	-111.132575989
371	-7.25	-111.25819397
372	-7.0	-111.55351257299999
373	-6.75	-111.08198547399999
374	-6.5	-110.29440307600001
375	-6.25	-109.772460937
376	-6.0	-109.986824036
377	-5.75	-109.84455871600001
378	-5.5	-109.774490356
379	-5.25	-110.33200836200001
380	-5.0	-110.47946167
381	-4.75	-111.21698761
382	-4.5	-110.926399231
383	-4.25	-110.003005981
384	-4.0	-109.874137878
385	-3.75	-109.78440856899999
386	-3.5	-110.523017883
387	-3.25	-111.500465393
388	-3.0	-111.223274231
389	-2.75	-111.15943908700001
390	-2.5	-111.290367126
391	-2.25	-110.650627136
392	-2.0	-110.684509277
393	-1.75	-111.384750366
394	-1.5	-111.221557617
395	-1.25	-110.62046051
396	-1.0	-110.44416046100001
397	-0.75	-110.12812042200001
398	-0.5	-109.75841522200001
399	-0.25	-109.254798889
400	0.0	-109.76900482200001
401	0.25	-111.34059143100001
402	0.5	-112.092834473
403	0.75	-112.15221405
404	1.0	-112.881744385
405	1.25	-113.292503357
406	1.5	-112.158851624
407	1.75	-111.38233184799999
408	2.0	-111.20127105700001
409	2.25	-111.97274017299999
410	2.5	-113.507873535
411	2.75	-112.91653442399999
412	3.0	-112.84572601299999
413	3.25	-113.965278625
414	3.5	-114.467987061
415	3.75	-114.403656006
416	4.0	-114.48429107700001
417	4.25	-114.87824249299999
418	4.5	-116.09908294700001
419	4.75	-116.385696411
420	5.0	-116.49284362799999
421	5.25	-117.886650085
422	5.5	-118.654083252
423	5.75	-118.415016174
424	6.0	-118.75603485100001
425	6.25	-119.69996643100001
426	6.5	-120.89829254200001
427	6.75	-122.371154785
428	7.0	-123.18823242200001
429	7.25	-122.34433746299999
430	7.5	-122.074661255
431	7.75	-122.59105682399999
432	8.0	-122.67066192600001
433	8.25	-121.10043335
434	8.5	-119.56700897200001
435	8.75	-118.16263580299999
436	9.0	-116.97275543200001
437	9.25	-116.00246429399999
438	9.5	-115.28626251200001
439	9.75	-115.176223755
440	10.0	-115.20615387
441	10.25	-114.620895386
442	10.5	-113.88425445600001
443	10.75	-112.062217712
444	11.0	-110.985214233
445	11.25	-110.812904358
446	11.5	-111.162231445
447	11.75	-111.92365264899999
448	12.0	-112.517227173
449	12.25	-112.24055481
450	12.5	-111.540153503
451	12.75	-111.831954956
452	13.0	-111.454589844
453	13.25	-110.673751831
454	13.5	-111.008491516
455	13.75	-111.592163086
456	14.0	-111.473632812
457	14.25	-110.61601257299999
458	14.5	-110.126579285
459	14.75	-110.59763336200001
460	15.0	-111.23525238
461	15.25	-110.384117126
462	15.5	-109.690307617
463	15.75	-110.434417725
464	16.0	-110.442962646
465	16.25	-110.21210479700001
466	16.5	-110.75668335
467	16.75	-110.56175994899999
468	17.0	-110.56774902299999
469	17.25	-111.00009918200001
470	17.5	-111.099945068
471	17.75	-110.854217529
472	18.0	-111.078285217
473	18.25	-110.903198242
474	18.5	-110.847389221
475	18.75	-111.03692627
476	19.0	-110.93482208299999
477	19.25	-110.80870819100001
478	19.5	-110.487731934
479	19.75	-110.843803406
480	20.0	-111.425788879
481	20.25	-111.615615845
482	20.5	-111.70366668700001
483	20.75	-111.540939331
484	21.0	-111.19847869899999
485	21.25	-110.847099304
486	21.5	-110.789123535
487	21.75	-111.163070679
488	22.0	-112.04153442399999
489	22.25	-112.51433563200001
490	22.5	-111.828979492
491	22.75	-111.335601807
492	23.0	-111.35209655799999
493	23.25	-110.96395874
494	23.5	-111.838302612
495	23.75	-111.89004516600001
496	24.0	-111.30654907200001
497	24.25	-111.792503357
498	24.5	-112.89659118700001
499	24.75	-113.377937317
500	25.0	-113.370750427
501	25.25	-113.18523407
502	25.5	-113.242263794
503	25.75	-113.496917725
504	26.0	-113.89123535200001
505	26.25	-113.38218689
506	26.5	-113.17762756299999
507	26.75	-113.567718506
508	27.0	-113.30493164100001
509	27.25	-113.150100708
510	27.5	-113.192359924
511	27.75	-112.870155334
512	28.0	-112.27341461200001
513	28.25	-111.91835022
514	28.5	-112.182884216
515	28.75	-112.912460327
516	29.0	-112.76489257799999
517	29.25	-113.185173035
518	29.5	-114.15111541700001
519	29.75	-114.85739135700001
520	30.0	-115.22228241
521	30.25	-114.026023865
522	30.5	-113.049797058
523	30.75	-113.34594726600001
524	31.0	-113.74230194100001
525	31.25	-113.47827148399999
526	31.5	-113.733932495
527	31.75	-114.25652313200001
528	32.0	-114.85090637200001
529	32.25	-115.159896851
530	32.5	-114.07500457799999
531	32.75	-113.191467285
532	33.0	-112.69192504899999
533	33.25	-112.86373901399999
534	33.5	-113.98817443799999
535	33.75	-114.591041565
536	34.0	-115.192466736
537	34.25	-115.410430908
538	34.5	-115.2135849
539	34.75	-115.24172973600001
540	35.0	-115.242530823
541	35.25	-114.90035247799999
542	35.5	-114.272193909
543	35.75	-114.06867981
544	36.0	-114.522186279
545	36.25	-114.589920044
546	36.5	-114.94847869899999
547	36.75	-116.009414673
548	37.0	-116.38089752200001
549	37.25	-115.87315368700001
550	37.5	-115.705238342
551	37.75	-115.664245605
552	38.0	-115.44987487799999
553	38.25	-114.59125518799999
554	38.5	-114.293663025
555	38.75	-115.15306854200001
556	39.0	-116.47875976600001
557	39.25	-116.46439361600001
558	39.5	-115.414138794
559	39.75	-115.15444183299999
560	40.0	-116.07027435299999
561	40.25	-115.869338989
562	40.5	-115.37886047399999
563	40.75	-115.57823181200001
564	41.0	-115.40126037600001
565	41.25	-115.049377441
566	41.5	-115.10988616899999
567	41.75	-115.40335083
568	42.0	-115.743247986
569	42.25	-116.30793762200001
570	42.5	-117.14910888700001
571	42.75	-117.443908691
572	43.0	-116.922363281
573	43.25	-116.526313782
574	43.5	-116.36986541700001
575	43.75	-116.72859954799999
576	44.0	-116.622413635
577	44.25	-116.563751221
578	44.5	-116.23713684100001
579	44.75	-115.363441467
580	45.0	-116.053489685
581	45.25	-116.05355835
582	45.5	-115.294082642
583	45.75	-115.75317382799999
584	46.0	-116.76625061
585	46.25	-117.371170044
586	46.5	-117.590545654
587	46.75	-117.87641143799999
588	47.0	-117.67713928200001
589	47.25	-117.042053223
590	47.5	-116.50916290299999
591	47.75	-117.38686370799999
592	48.0	-117.99222564700001
593	48.25	-118.199287415
594	48.5	-119.00373840299999
595	48.75	-118.247161865
596	49.0	-116.89381408700001
597	49.25	-117.285491943
598	49.5	-118.00538635299999
599	49.75	-118.285423279
600	50.0	-118.301063538
601	50.25	-117.31587982200001
602	50.5	-117.002975464
603	50.75	-117.18112182600001
604	51.0	-117.05735778799999
605	51.25	-117.122627258
606	51.5	-117.249450684
607	51.75	-117.945075989
608	52.0	-118.75920105
609	52.25	-119.024528503
610	52.5	-118.59636688200001
611	52.75	-117.726333618
612	53.0	-117.512481689
613	53.25	-118.268821716
614	53.5	-119.12702179
615	53.75	-118.991294861
616	54.0	-118.61198425299999
617	54.25	-118.564323425
618	54.5	-118.49529266399999
619	54.75	-118.761665344
620	55.0	-118.751533508
621	55.25	-117.905982971
622	55.5	-117.357055664
623	55.75	-117.8804245
624	56.0	-119.248031616
625	56.25	-119.682594299
626	56.5	-119.134559631
627	56.75	-118.245765686
628	57.0	-117.936553955
629	57.25	-118.501579285
630	57.5	-119.24221038799999
631	57.75	-119.21215820299999
632	58.0	-119.108955383
633	58.25	-119.496376038
634	58.5	-119.360946655
635	58.75	-119.260414124
636	59.0	-118.835594177
637	59.25	-118.900756836
638	59.5	-119.477485657
639	59.75	-119.782791138
640	60.0	-119.160652161
641	60.25	-118.65168762200001
642	60.5	-118.813514709
643	60.75	-118.434417725
644	61.0	-118.722473145
645	61.25	-119.494773865
646	61.5	-119.613708496
647	61.75	-118.83774566700001
648	62.0	-118.631767273
649	62.25	-119.15171051
650	62.5	-119.619514465
651	62.75	-118.903541565
652	63.0	-118.3879776
653	63.25	-118.078697205
654	63.5	-117.52682495100001
655	63.75	-118.01363372799999
656	64.0	-119.649894714
657	64.25	-119.49813842799999
658	64.5	-119.070602417
659	64.75	-119.442955017
660	65.0	-120.16540527299999
661	65.25	-119.595626831
662	65.5	-118.43523407
663	65.75	-118.526664734
664	66.0	-119.360961914
665	66.25	-119.35076141399999
666	66.5	-118.931083679
667	66.75	-119.261383057
668	67.0	-120.28657531700001
669	67.25	-120.351577759
670	67.5	-119.701469421
671	67.75	-119.925071716
672	68.0	-120.20413208
673	68.25	-120.467002869
674	68.5	-120.34500885
675	68.75	-120.013687134
676	69.0	-119.80345153799999
677	69.25	-119.61130523700001
678	69.5	-119.26184082
679	69.75	-118.892906189
680	70.0	-118.613960266
681	70.25	-119.750358582
682	70.5	-120.98647308299999
683	70.75	-120.578437805
684	71.0	-120.29607391399999
685	71.25	-120.122634888
686	71.5	-119.979972839
687	71.75	-120.09029388399999
688	72.0	-119.988639832
689	72.25	-119.79248809799999
690	72.5	-119.976951599
691	72.75	-120.00630950899999
692	73.0	-120.402412415
693	73.25	-120.494216919
694	73.5	-120.348655701
695	73.75	-120.797851562
696	74.0	-120.816970825
697	74.25	-119.919639587
698	74.5	-119.800338745
699	74.75	-120.08862304700001
700	75.0	-120.438537598
701	75.25	-120.613975525
702	75.5	-120.358306885
703	75.75	-120.526878357
704	76.0	-121.34755706799999
705	76.25	-121.42456054700001
706	76.5	-120.18810272200001
707	76.75	-119.680938721
708	77.0	-120.24357605
709	77.25	-120.79543304399999
710	77.5	-121.20900726299999
711	77.75	-121.180244446
712	78.0	-120.46749115
713	78.25	-120.21727752700001
714	78.5	-120.79335022
715	78.75	-120.97520446799999
716	79.0	-120.48175048799999
717	79.25	-120.833282471
718	79.5	-121.87451934799999
719	79.75	-121.777275085
720	80.0	-121.18863678
721	80.25	-121.858261108
722	80.5	-122.83129882799999
723	80.75	-121.721817017
724	81.0	-119.88163757299999
725	81.25	-119.276344299
726	81.5	-120.174049377
727	81.75	-120.889785767
728	82.0	-120.45309448200001
729	82.25	-120.09552002
730	82.5	-120.537498474
731	82.75	-120.70854187
732	83.0	-120.41781616200001
733	83.25	-121.112968445
734	83.5	-121.865585327
735	83.75	-121.968971252
736	84.0	-121.55269622799999
737	84.25	-121.63473510700001
738	84.5	-122.153938293
739	84.75	-122.042617798
740	85.0	-121.894935608
741	85.25	-121.938331604
742	85.5	-121.784896851
743	85.75	-121.754859924
744	86.0	-122.24327087399999
745	86.25	-122.370864868
746	86.5	-121.414962769
747	86.75	-120.993865967
748	87.0	-121.49263763399999
749	87.25	-121.874038696
750	87.5	-121.22582244899999
751	87.75	-121.407951355
752	88.0	-121.69477844200001
753	88.25	-121.48842620799999
754	88.5	-122.26037597700001
755	88.75	-122.47186279299999
756	89.0	-122.11126709
757	89.25	-122.106414795
758	89.5	-122.434783936
759	89.75	-122.59321594200001
760	90.0	-122.604278564
761	90.25	-122.418228149
762	90.5	-122.21627044700001
763	90.75	-121.81170654299999
764	91.0	-120.91719055200001
765	91.25	-120.57962799100001
766	91.5	-121.56172180200001
767	91.75	-122.710586548
768	92.0	-123.23485565200001
769	92.25	-122.42267608600001
770	92.5	-121.67500305200001
771	92.75	-121.08458709700001
772	93.0	-121.00214386
773	93.25	-122.01634216299999
774	93.5	-122.603141785
775	93.75	-122.01607513399999
776	94.0	-121.78603363
777	94.25	-121.42916870100001
778	94.5	-121.188179016
779	94.75	-122.148864746
780	95.0	-122.30380249
781	95.25	-122.415367126
782	95.5	-122.89112854
783	95.75	-122.56910705600001
784	96.0	-122.22193145799999
785	96.25	-121.39601135299999
786	96.5	-120.716529846
787	96.75	-121.500862122
788	97.0	-122.30869293200001
789	97.25	-122.34489440899999
790	97.5	-122.833854675
791	97.75	-123.302474976
792	98.0	-122.483100891
793	98.25	-121.849899292
794	98.5	-121.953567505
795	98.75	-122.08555603
796	99.0	-122.615371704
797	99.25	-123.616851807
798	99.5	-124.027656555
799	99.75	-123.019844055
800	100.0	-122.429397583
