# Supplementary material for: Sympathetic cooling of a trapped proton mediated by an LC circuit
Source: Nature. 2021 Aug 25;596(7873):514–8. doi: 10.1038/s41586-021-03784-w (PMC8387233; doi:10.1038/s41586-021-03784-w)
Supplement: Supplementary file 2 — Source Data Fig. 2 [file 41586_2021_3784_MOESM2_ESM.xlsx]

## Sheet: Figure 2a
	frequency (Hz)	ring voltage (V)	amplitude (dbV)
0	107.5	143	-129.065
1	107.531	143	-130.426
2	107.562	143	-132.452
3	107.594	143	-132.56
4	107.625	143	-133.739
5	107.656	143	-135.589
6	107.688	143	-132.142
7	107.719	143	-133.466
8	107.75	143	-131.802
9	107.781	143	-130.709
10	107.812	143	-130.46
11	107.844	143	-130.361
12	107.875	143	-131.903
13	107.906	143	-131.904
14	107.938	143	-131.852
15	107.969	143	-131.764
16	108	143	-130.301
17	108.031	143	-130.603
18	108.062	143	-132.92
19	108.094	143	-132.202
20	108.125	143	-131.492
21	108.156	143	-132.052
22	108.188	143	-131.594
23	108.219	143	-133.005
24	108.25	143	-131.875
25	108.281	143	-130.03
26	108.312	143	-129.753
27	108.344	143	-131.976
28	108.375	143	-132.918
29	108.406	143	-133.035
30	108.438	143	-133.547
31	108.469	143	-131.979
32	108.5	143	-131.717
33	108.531	143	-130.846
34	108.562	143	-130.553
35	108.594	143	-132.908
36	108.625	143	-132.892
37	108.656	143	-133.187
38	108.688	143	-131.005
39	108.719	143	-130.131
40	108.75	143	-131.839
41	108.781	143	-131.22
42	108.812	143	-129.79
43	108.844	143	-130.494
44	108.875	143	-131.684
45	108.906	143	-131.631
46	108.938	143	-129.061
47	108.969	143	-128.261
48	109	143	-130.344
49	109.031	143	-132.556
50	109.062	143	-132.99
51	109.094	143	-132.775
52	109.125	143	-132.542
53	109.156	143	-133.28
54	109.188	143	-131.969
55	109.219	143	-130.9
56	109.25	143	-132.38
57	109.281	143	-132.24
58	109.312	143	-132.007
59	109.344	143	-132.993
60	109.375	143	-133.409
61	109.406	143	-133.749
62	109.438	143	-133.09
63	109.469	143	-132.192
64	109.5	143	-131.59
65	109.531	143	-131.156
66	109.562	143	-131.49
67	109.594	143	-132.126
68	109.625	143	-133.158
69	109.656	143	-131.636
70	109.688	143	-131.643
71	109.719	143	-132.898
72	109.75	143	-132.666
73	109.781	143	-132.394
74	109.812	143	-132.236
75	109.844	143	-132.033
76	109.875	143	-130.799
77	109.906	143	-129.626
78	109.938	143	-131.749
79	109.969	143	-132.647
80	110	143	-133.919
81	110.031	143	-132.789
82	110.062	143	-131.11
83	110.094	143	-132.485
84	110.125	143	-132.36
85	110.156	143	-134.568
86	110.188	143	-133.163
87	110.219	143	-130.26
88	110.25	143	-132.081
89	110.281	143	-134.212
90	110.312	143	-133.135
91	110.344	143	-131.824
92	110.375	143	-130.048
93	110.406	143	-129.86
94	110.438	143	-130.025
95	110.469	143	-130.675
96	110.5	143	-130.801
97	110.531	143	-131.642
98	110.562	143	-131.685
99	110.594	143	-132.887
100	110.625	143	-133.053
101	110.656	143	-131.545
102	110.688	143	-132.638
103	110.719	143	-134.78
104	110.75	143	-133.647
105	110.781	143	-132.958
106	110.812	143	-134.041
107	110.844	143	-135.955
108	110.875	143	-134.373
109	110.906	143	-132.611
110	110.938	143	-133.715
111	110.969	143	-133.54
112	111	143	-133.931
113	111.031	143	-132.553
114	111.062	143	-132.482
115	111.094	143	-132.35
116	111.125	143	-130.69
117	111.156	143	-130.553
118	111.188	143	-131.028
119	111.219	143	-129.715
120	111.25	143	-129.16
121	111.281	143	-131.013
122	111.312	143	-129.845
123	111.344	143	-132.086
124	111.375	143	-133.505
125	111.406	143	-131.113
126	111.438	143	-132.075
127	111.469	143	-133.068
128	111.5	143	-134.16
129	111.531	143	-132.788
130	111.562	143	-130.8
131	111.594	143	-128.978
132	111.625	143	-129.511
133	111.656	143	-131.381
134	111.688	143	-130.659
135	111.719	143	-131.404
136	111.75	143	-130.818
137	111.781	143	-132.107
138	111.812	143	-132.007
139	111.844	143	-131.455
140	111.875	143	-131.279
141	111.906	143	-133.064
142	111.938	143	-130.982
143	111.969	143	-130.047
144	112	143	-130.787
145	112.031	143	-130.723
146	112.062	143	-131.165
147	112.094	143	-132.847
148	112.125	143	-131.909
149	112.156	143	-130.576
150	112.188	143	-131.124
151	112.219	143	-131.672
152	112.25	143	-132.815
153	112.281	143	-133.761
154	112.312	143	-131.299
155	112.344	143	-132.359
156	112.375	143	-132.105
157	112.406	143	-131.681
158	112.438	143	-131.613
159	112.469	143	-133.223
160	112.5	143	-132.373
161	112.531	143	-131.322
162	112.562	143	-132.245
163	112.594	143	-133.594
164	112.625	143	-133.538
165	112.656	143	-131.387
166	112.688	143	-130.67
167	112.719	143	-132.467
168	112.75	143	-132.367
169	112.781	143	-131.496
170	112.812	143	-129.836
171	112.844	143	-129.381
172	112.875	143	-131.834
173	112.906	143	-132.818
174	112.938	143	-131.666
175	112.969	143	-132.052
176	113	143	-132.474
177	113.031	143	-130.377
178	113.062	143	-130.81
179	113.094	143	-132.845
180	113.125	143	-133.475
181	113.156	143	-131.096
182	113.188	143	-130.086
183	113.219	143	-130.407
184	113.25	143	-128.668
185	113.281	143	-131.459
186	113.312	143	-132.836
187	113.344	143	-131.98
188	113.375	143	-132.047
189	113.406	143	-132.853
190	113.438	143	-133.35
191	113.469	143	-134.146
192	113.5	143	-131.16
193	113.531	143	-131.744
194	113.562	143	-132.19
195	113.594	143	-131.69
196	113.625	143	-132.227
197	113.656	143	-133.667
198	113.688	143	-132.481
199	113.719	143	-132.659
200	113.75	143	-130.493
201	113.781	143	-129.965
202	113.812	143	-130.1
203	113.844	143	-133.089
204	113.875	143	-134.126
205	113.906	143	-131.897
206	113.938	143	-129.918
207	113.969	143	-131.872
208	114	143	-133.219
209	114.031	143	-131.552
210	114.062	143	-128.807
211	114.094	143	-128.932
212	114.125	143	-132.434
213	114.156	143	-135.353
214	114.188	143	-134.053
215	114.219	143	-133.003
216	114.25	143	-134.069
217	114.281	143	-132.4
218	114.312	143	-131.537
219	114.344	143	-132.866
220	114.375	143	-132.679
221	114.406	143	-130.742
222	114.438	143	-133.007
223	114.469	143	-133.11
224	114.5	143	-130.965
225	114.531	143	-131.902
226	114.562	143	-132.001
227	114.594	143	-129.144
228	114.625	143	-130.39
229	114.656	143	-130.937
230	114.688	143	-130.501
231	114.719	143	-132.317
232	114.75	143	-133.477
233	114.781	143	-131.938
234	114.812	143	-131.728
235	114.844	143	-131.423
236	114.875	143	-130.394
237	114.906	143	-130.923
238	114.938	143	-131.391
239	114.969	143	-132.067
240	115	143	-130.264
241	115.031	143	-131.824
242	115.062	143	-133.318
243	115.094	143	-132.443
244	115.125	143	-131.705
245	115.156	143	-133.142
246	115.188	143	-131.614
247	115.219	143	-129.826
248	115.25	143	-129.705
249	115.281	143	-129.671
250	115.312	143	-129.918
251	115.344	143	-132.114
252	115.375	143	-134.477
253	115.406	143	-133.605
254	115.438	143	-131.297
255	115.469	143	-131.46
256	115.5	143	-131.583
257	115.531	143	-131.661
258	115.562	143	-131.577
259	115.594	143	-133.515
260	115.625	143	-131.593
261	115.656	143	-130.233
262	115.688	143	-130.118
263	115.719	143	-131.795
264	115.75	143	-130.739
265	115.781	143	-129.913
266	115.812	143	-131.72
267	115.844	143	-132.755
268	115.875	143	-131.117
269	115.906	143	-130.817
270	115.938	143	-132.871
271	115.969	143	-133.838
272	116	143	-134.023
273	116.031	143	-132.513
274	116.062	143	-132.218
275	116.094	143	-133.3
276	116.125	143	-133.671
277	116.156	143	-131.717
278	116.188	143	-131.915
279	116.219	143	-134.601
280	116.25	143	-135.704
281	116.281	143	-134.586
282	116.312	143	-132.1
283	116.344	143	-132.063
284	116.375	143	-133.393
285	116.406	143	-133.83
286	116.438	143	-130.977
287	116.469	143	-129.573
288	116.5	143	-130.216
289	116.531	143	-131.222
290	116.562	143	-131.187
291	116.594	143	-131.021
292	116.625	143	-132.069
293	116.656	143	-131.765
294	116.688	143	-132.007
295	116.719	143	-132.526
296	116.75	143	-134.778
297	116.781	143	-133.149
298	116.812	143	-131.328
299	116.844	143	-130.626
300	116.875	143	-129.597
301	116.906	143	-132.643
302	116.938	143	-131.739
303	116.969	143	-132.775
304	117	143	-133.525
305	117.031	143	-133.236
306	117.062	143	-135.493
307	117.094	143	-132.951
308	117.125	143	-130.851
309	117.156	143	-133.457
310	117.188	143	-137.275
311	117.219	143	-135.367
312	117.25	143	-136.878
313	117.281	143	-139.508
314	117.312	143	-133.52
315	117.344	143	-132.196
316	117.375	143	-133.044
317	117.406	143	-133.292
318	117.438	143	-132.959
319	117.469	143	-133.193
320	117.5	143	-133.601
321	117.531	143	-135.456
322	117.562	143	-135.025
323	117.594	143	-135.215
324	117.625	143	-133.997
325	117.656	143	-133.299
326	117.688	143	-133.302
327	117.719	143	-133.183
328	117.75	143	-131.423
329	117.781	143	-131.225
330	117.812	143	-129.584
331	117.844	143	-126.67
332	117.875	143	-124.317
333	117.906	143	-123.951
334	117.938	143	-122.456
335	117.969	143	-123.46
336	118	143	-124.135
337	118.031	143	-124.627
338	118.062	143	-126.163
339	118.094	143	-124.779
340	118.125	143	-127.063
341	118.156	143	-127.803
342	118.188	143	-127.635
343	118.219	143	-126.514
344	118.25	143	-126.267
345	118.281	143	-126.134
346	118.312	143	-126.11
347	118.344	143	-128.797
348	118.375	143	-130.152
349	118.406	143	-128.916
350	118.438	143	-128.371
351	118.469	143	-130.952
352	118.5	143	-131.342
353	118.531	143	-131.426
354	118.562	143	-129.388
355	118.594	143	-129.458
356	118.625	143	-128.96
357	118.656	143	-131.588
358	118.688	143	-130.393
359	118.719	143	-129.481
360	118.75	143	-131.162
361	118.781	143	-131.824
362	118.812	143	-129.805
363	118.844	143	-130.912
364	118.875	143	-131.597
365	118.906	143	-133.254
366	118.938	143	-131.586
367	118.969	143	-131.142
368	119	143	-130.792
369	119.031	143	-131.316
370	119.062	143	-131.571
371	119.094	143	-132.382
372	119.125	143	-137.384
373	119.156	143	-133.89
374	119.188	143	-131.394
375	119.219	143	-130.897
376	119.25	143	-131.217
377	119.281	143	-133.059
378	119.312	143	-134.728
379	119.344	143	-132.336
380	119.375	143	-132.729
381	119.406	143	-134.269
382	119.438	143	-133.031
383	119.469	143	-132.469
384	119.5	143	-133.099
385	119.531	143	-132.762
386	119.562	143	-129.349
387	119.594	143	-130.132
388	119.625	143	-131.492
389	119.656	143	-130.556
390	119.688	143	-132.204
391	119.719	143	-131.43
392	119.75	143	-130.41
393	119.781	143	-132.428
394	119.812	143	-130.943
395	119.844	143	-131.806
396	119.875	143	-130.864
397	119.906	143	-129.88
398	119.938	143	-134.014
399	119.969	143	-133.686
400	120	143	-132.504
401	120.031	143	-133.41
402	120.062	143	-135.553
403	120.094	143	-133.933
404	120.125	143	-132.97
405	120.156	143	-131.434
406	120.188	143	-132.861
407	120.219	143	-132.858
408	120.25	143	-132.385
409	120.281	143	-131.336
410	120.312	143	-131.391
411	120.344	143	-131.852
412	120.375	143	-132.91
413	120.406	143	-132.979
414	120.438	143	-132.603
415	120.469	143	-135.002
416	120.5	143	-134.715
417	120.531	143	-135.844
418	120.562	143	-135.288
419	120.594	143	-133.936
420	120.625	143	-133.97
421	120.656	143	-134.552
422	120.688	143	-134.206
423	120.719	143	-133.489
424	120.75	143	-134.454
425	120.781	143	-136.626
426	120.812	143	-135.51
427	120.844	143	-136.152
428	120.875	143	-135.691
429	120.906	143	-135.598
430	120.938	143	-136.383
431	120.969	143	-135.297
432	121	143	-136.865
433	121.031	143	-135.074
434	121.062	143	-133.797
435	121.094	143	-136.526
436	121.125	143	-139.838
437	121.156	143	-137.319
438	121.188	143	-136.747
439	121.219	143	-135.713
440	121.25	143	-135.5
441	121.281	143	-136.493
442	121.312	143	-139.194
443	121.344	143	-137.467
444	121.375	143	-135.788
445	121.406	143	-136.705
446	121.438	143	-135.102
447	121.469	143	-134.288
448	121.5	143	-130.337
449	121.531	143	-126.975
450	121.562	143	-125.367
451	121.594	143	-124.714
452	121.625	143	-122.107
453	121.656	143	-121.983
454	121.688	143	-123.381
455	121.719	143	-123.388
456	121.75	143	-122.478
457	121.781	143	-121.707
458	121.812	143	-123.553
459	121.844	143	-123.527
460	121.875	143	-125.484
461	121.906	143	-126.541
462	121.938	143	-125.122
463	121.969	143	-125.691
464	122	143	-125.828
465	122.031	143	-125.422
466	122.062	143	-126.04
467	122.094	143	-126.309
468	122.125	143	-127.615
469	122.156	143	-130.062
470	122.188	143	-130.092
471	122.219	143	-130.718
472	122.25	143	-128.557
473	122.281	143	-127.784
474	122.312	143	-129.801
475	122.344	143	-131.207
476	122.375	143	-130.447
477	122.406	143	-130.79
478	122.438	143	-128.374
479	122.469	143	-127.333
480	122.5	143	-128.177
481	122.531	143	-129.186
482	122.562	143	-128.587
483	122.594	143	-128.913
484	122.625	143	-128.562
485	122.656	143	-128.22
486	122.688	143	-128.934
487	122.719	143	-129.374
488	122.75	143	-130.9
489	122.781	143	-132.03
490	122.812	143	-133.512
491	122.844	143	-129.416
492	122.875	143	-128.025
493	122.906	143	-128.941
494	122.938	143	-131.407
495	122.969	143	-131.921
496	123	143	-132.275
497	123.031	143	-129.759
498	123.062	143	-127.735
499	123.094	143	-128.93
500	123.125	143	-128.958
501	123.156	143	-129.305
502	123.188	143	-133.073
503	123.219	143	-130.784
504	123.25	143	-130.15
505	123.281	143	-130.808
506	123.312	143	-130.916
507	123.344	143	-130.163
508	123.375	143	-127.883
509	123.406	143	-128.903
510	123.438	143	-132.129
511	123.469	143	-132.178
512	123.5	143	-130.121
513	123.531	143	-129.783
514	123.562	143	-130.324
515	123.594	143	-131.939
516	123.625	143	-131.308
517	123.656	143	-130.871
518	123.688	143	-130.698
519	123.719	143	-130.617
520	123.75	143	-133.005
521	123.781	143	-132.54
522	123.812	143	-130.354
523	123.844	143	-129.537
524	123.875	143	-129.041
525	123.906	143	-131.166
526	123.938	143	-130.524
527	123.969	143	-131.16
528	124	143	-129.801
529	124.031	143	-131.112
530	124.062	143	-131.753
531	124.094	143	-129.087
532	124.125	143	-130.014
533	124.156	143	-130.896
534	124.188	143	-130.973
535	124.219	143	-130.942
536	124.25	143	-131.06
537	124.281	143	-129.456
538	124.312	143	-129.735
539	124.344	143	-133.074
540	124.375	143	-132.717
541	124.406	143	-131.743
542	124.438	143	-130.858
543	124.469	143	-131.226
544	124.5	143	-133.331
545	124.531	143	-133.019
546	124.562	143	-131.637
547	124.594	143	-132.496
548	124.625	143	-133.665
549	124.656	143	-130.778
550	124.688	143	-130.744
551	124.719	143	-131.3
552	124.75	143	-130.622
553	124.781	143	-131.094
554	124.812	143	-130.215
555	124.844	143	-129.154
556	124.875	143	-130.296
557	124.906	143	-131.437
558	124.938	143	-132.711
559	124.969	143	-135.057
560	125	143	-131.792
561	125.031	143	-130.808
562	125.062	143	-130.607
563	125.094	143	-130.083
564	125.125	143	-129.414
565	125.156	143	-130.774
566	125.188	143	-131.354
567	125.219	143	-131.201
568	125.25	143	-131.555
569	125.281	143	-131.933
570	125.312	143	-132.921
571	125.344	143	-133.529
572	125.375	143	-134.273
573	125.406	143	-132.284
574	125.438	143	-131.343
575	125.469	143	-131.008
576	125.5	143	-131.952
577	125.531	143	-132.13
578	125.562	143	-132.263
579	125.594	143	-133.716
580	125.625	143	-132.122
581	125.656	143	-128.538
582	125.688	143	-130.733
583	125.719	143	-131.903
584	125.75	143	-129.354
585	125.781	143	-129.434
586	125.812	143	-130.535
587	125.844	143	-130.977
588	125.875	143	-129.137
589	125.906	143	-129.793
590	125.938	143	-131.574
591	125.969	143	-130.217
592	126	143	-131.378
593	126.031	143	-133.728
594	126.062	143	-133.731
595	126.094	143	-131.079
596	126.125	143	-128.67
597	126.156	143	-130.593
598	126.188	143	-133.292
599	126.219	143	-134.237
600	126.25	143	-130.492
601	126.281	143	-129.606
602	126.312	143	-130.852
603	126.344	143	-131.382
604	126.375	143	-135.529
605	126.406	143	-136.101
606	126.438	143	-132.322
607	126.469	143	-131.926
608	126.5	143	-132.127
609	126.531	143	-132.231
610	126.562	143	-133.673
611	126.594	143	-133.085
612	126.625	143	-130.963
613	126.656	143	-128.813
614	126.688	143	-129.976
615	126.719	143	-132.915
616	126.75	143	-131.476
617	126.781	143	-130.2
618	126.812	143	-130.383
619	126.844	143	-132.245
620	126.875	143	-132.049
621	126.906	143	-131.91
622	126.938	143	-135.19
623	126.969	143	-133.8
624	127	143	-132.129
625	127.031	143	-130.739
626	127.062	143	-129.747
627	127.094	143	-131.165
628	127.125	143	-133.847
629	127.156	143	-130.652
630	127.188	143	-131.212
631	127.219	143	-131.127
632	127.25	143	-129.88
633	127.281	143	-127.839
634	127.312	143	-129.438
635	127.344	143	-132.876
636	127.375	143	-133.464
637	127.406	143	-130.843
638	127.438	143	-129.171
639	127.469	143	-131.037
640	127.5	143	-129.958
641	127.531	143	-130.329
642	127.562	143	-130.385
643	127.594	143	-129.78
644	127.625	143	-128.992
645	127.656	143	-129.153
646	127.688	143	-130.039
647	127.719	143	-131.713
648	127.75	143	-132.303
649	127.781	143	-130.515
650	127.812	143	-130.464
651	127.844	143	-129.511
652	127.875	143	-131.367
653	127.906	143	-133.244
654	127.938	143	-131.202
655	127.969	143	-130.792
656	128	143	-131.752
657	128.031	143	-132.425
658	128.062	143	-136.066
659	128.094	143	-135.406
660	128.125	143	-133.836
661	128.156	143	-131.092
662	128.188	143	-130.416
663	128.219	143	-130.743
664	128.25	143	-130.53
665	128.281	143	-132.086
666	128.312	143	-133.59
667	128.344	143	-134.36
668	128.375	143	-135.541
669	128.406	143	-135.018
670	128.438	143	-133.64
671	128.469	143	-131.007
672	128.5	143	-128.579
673	128.531	143	-129.006
674	128.562	143	-132.153
675	128.594	143	-134.153
676	128.625	143	-131.979
677	128.656	143	-132.848
678	128.688	143	-130.937
679	128.719	143	-129.427
680	128.75	143	-130.012
681	128.781	143	-130.146
682	128.812	143	-130.174
683	128.844	143	-129.96
684	128.875	143	-130.276
685	128.906	143	-130.642
686	128.938	143	-130.737
687	128.969	143	-132.625
688	129	143	-134.423
689	129.031	143	-132.416
690	129.062	143	-131.971
691	129.094	143	-132.24
692	129.125	143	-130.858
693	129.156	143	-132.314
694	129.188	143	-131.831
695	129.219	143	-130.334
696	129.25	143	-131.665
697	129.281	143	-129.628
698	129.312	143	-129.238
699	129.344	143	-131.007
700	129.375	143	-133.28
701	129.406	143	-133.338
702	129.438	143	-131.942
703	129.469	143	-132.169
704	129.5	143	-132.229
705	129.531	143	-130.232
706	129.562	143	-130.179
707	129.594	143	-129.542
708	129.625	143	-128.106
709	129.656	143	-130.328
710	129.688	143	-130.523
711	129.719	143	-131.027
712	129.75	143	-131.572
713	129.781	143	-130.972
714	129.812	143	-130.912
715	129.844	143	-131.639
716	129.875	143	-130.723
717	129.906	143	-129.25
718	129.938	143	-128.695
719	129.969	143	-131.661
720	130	143	-130.546
721	130.031	143	-128.091
722	130.062	143	-128.886
723	130.094	143	-130.067
724	130.125	143	-132.19
725	130.156	143	-132.279
726	130.188	143	-131.261
727	130.219	143	-130.747
728	130.25	143	-130.174
729	130.281	143	-130.595
730	130.312	143	-130.809
731	130.344	143	-130.479
732	130.375	143	-130.286
733	130.406	143	-130.803
734	130.438	143	-130.007
735	130.469	143	-132.684
736	130.5	143	-132.3
737	130.531	143	-130.191
738	130.562	143	-131.302
739	130.594	143	-132.719
740	130.625	143	-130.495
741	130.656	143	-132.911
742	130.688	143	-131.273
743	130.719	143	-131.137
744	130.75	143	-130.553
745	130.781	143	-128.184
746	130.812	143	-130.061
747	130.844	143	-130.814
748	130.875	143	-131.276
749	130.906	143	-132.06
750	130.938	143	-131.049
751	130.969	143	-131.367
752	131	143	-134.746
753	131.031	143	-134.388
754	131.062	143	-133.214
755	131.094	143	-133.213
756	131.125	143	-132.9
757	131.156	143	-131.312
758	131.188	143	-131.721
759	131.219	143	-130.318
760	131.25	143	-131.973
761	131.281	143	-132.579
762	131.312	143	-132.128
763	131.344	143	-132.731
764	131.375	143	-133.315
765	131.406	143	-130.813
766	131.438	143	-129.827
767	131.469	143	-129.709
768	131.5	143	-130.17
769	131.531	143	-129.848
770	131.562	143	-130.238
771	131.594	143	-131.929
772	131.625	143	-135.035
773	131.656	143	-132.23
774	131.688	143	-130.149
775	131.719	143	-131.04
776	131.75	143	-130.731
777	131.781	143	-131.696
778	131.812	143	-133.237
779	131.844	143	-132.671
780	131.875	143	-131.422
781	131.906	143	-130.698
782	131.938	143	-132.002
783	131.969	143	-131.77
784	132	143	-128.955
785	132.031	143	-131.765
786	132.062	143	-134.566
787	132.094	143	-132.359
788	132.125	143	-132.707
789	132.156	143	-134.421
790	132.188	143	-131.698
791	132.219	143	-131.41
792	132.25	143	-132.666
793	132.281	143	-130.311
794	132.312	143	-128.587
795	132.344	143	-130.776
796	132.375	143	-130.433
797	132.406	143	-130.336
798	132.438	143	-130.492
799	132.469	143	-131.035
800	132.5	143	-131.252
801	107.5	140	-129.631
802	107.531	140	-129.696
803	107.562	140	-130.199
804	107.594	140	-131.73
805	107.625	140	-133.481
806	107.656	140	-132.37
807	107.688	140	-132.032
808	107.719	140	-129.538
809	107.75	140	-131.01
810	107.781	140	-131.997
811	107.812	140	-129.706
812	107.844	140	-129.582
813	107.875	140	-131.309
814	107.906	140	-132.262
815	107.938	140	-131.877
816	107.969	140	-133.107
817	108	140	-132.524
818	108.031	140	-130.867
819	108.062	140	-128.788
820	108.094	140	-130.603
821	108.125	140	-130.516
822	108.156	140	-129.733
823	108.188	140	-131.044
824	108.219	140	-130.2
825	108.25	140	-131.581
826	108.281	140	-131.419
827	108.312	140	-131.867
828	108.344	140	-132.15
829	108.375	140	-133.071
830	108.406	140	-131.613
831	108.438	140	-130.71
832	108.469	140	-132.998
833	108.5	140	-132.321
834	108.531	140	-130.013
835	108.562	140	-130.018
836	108.594	140	-131.946
837	108.625	140	-132.139
838	108.656	140	-130.844
839	108.688	140	-130.926
840	108.719	140	-130.794
841	108.75	140	-128.891
842	108.781	140	-129.244
843	108.812	140	-131.471
844	108.844	140	-132.299
845	108.875	140	-131.561
846	108.906	140	-130.297
847	108.938	140	-132.527
848	108.969	140	-131.742
849	109	140	-130.878
850	109.031	140	-131.783
851	109.062	140	-130.536
852	109.094	140	-131.09
853	109.125	140	-131.232
854	109.156	140	-130.865
855	109.188	140	-131.48
856	109.219	140	-131.215
857	109.25	140	-130.711
858	109.281	140	-129.468
859	109.312	140	-128.715
860	109.344	140	-130.955
861	109.375	140	-131.886
862	109.406	140	-130.487
863	109.438	140	-130.52
864	109.469	140	-131.447
865	109.5	140	-131.854
866	109.531	140	-130.923
867	109.562	140	-130.69
868	109.594	140	-130.973
869	109.625	140	-131.212
870	109.656	140	-131.791
871	109.688	140	-133.263
872	109.719	140	-133.192
873	109.75	140	-131.486
874	109.781	140	-130.719
875	109.812	140	-128.399
876	109.844	140	-127.527
877	109.875	140	-131.202
878	109.906	140	-131.118
879	109.938	140	-130.092
880	109.969	140	-129.082
881	110	140	-129.403
882	110.031	140	-129.599
883	110.062	140	-129.172
884	110.094	140	-129.986
885	110.125	140	-132.011
886	110.156	140	-131.646
887	110.188	140	-131.016
888	110.219	140	-131.451
889	110.25	140	-131.324
890	110.281	140	-133.054
891	110.312	140	-133.661
892	110.344	140	-133.027
893	110.375	140	-131.197
894	110.406	140	-129.978
895	110.438	140	-130.058
896	110.469	140	-130.755
897	110.5	140	-132.262
898	110.531	140	-131.181
899	110.562	140	-131.135
900	110.594	140	-129.841
901	110.625	140	-128.35
902	110.656	140	-128.324
903	110.688	140	-128.739
904	110.719	140	-129.221
905	110.75	140	-130.204
906	110.781	140	-131.156
907	110.812	140	-132.672
908	110.844	140	-133.431
909	110.875	140	-130.999
910	110.906	140	-128.407
911	110.938	140	-130.922
912	110.969	140	-133.287
913	111	140	-132.788
914	111.031	140	-131.612
915	111.062	140	-131.575
916	111.094	140	-133.261
917	111.125	140	-132.176
918	111.156	140	-130.745
919	111.188	140	-130.337
920	111.219	140	-131.244
921	111.25	140	-130.452
922	111.281	140	-129.839
923	111.312	140	-129.969
924	111.344	140	-128.814
925	111.375	140	-131.736
926	111.406	140	-131.659
927	111.438	140	-131.013
928	111.469	140	-131.922
929	111.5	140	-132.742
930	111.531	140	-131.292
931	111.562	140	-130.049
932	111.594	140	-131.456
933	111.625	140	-131.391
934	111.656	140	-129.949
935	111.688	140	-132.036
936	111.719	140	-132.791
937	111.75	140	-132.355
938	111.781	140	-131.889
939	111.812	140	-132.279
940	111.844	140	-130.307
941	111.875	140	-131.821
942	111.906	140	-131.501
943	111.938	140	-129.159
944	111.969	140	-128.475
945	112	140	-130.631
946	112.031	140	-133.095
947	112.062	140	-131.423
948	112.094	140	-129.488
949	112.125	140	-129.601
950	112.156	140	-130.046
951	112.188	140	-131.659
952	112.219	140	-131.806
953	112.25	140	-132.229
954	112.281	140	-132.998
955	112.312	140	-132.796
956	112.344	140	-130.644
957	112.375	140	-131.923
958	112.406	140	-133.212
959	112.438	140	-132.795
960	112.469	140	-129.865
961	112.5	140	-130.541
962	112.531	140	-131.487
963	112.562	140	-132.174
964	112.594	140	-131.317
965	112.625	140	-131.556
966	112.656	140	-131.52
967	112.688	140	-131.876
968	112.719	140	-131.901
969	112.75	140	-131.523
970	112.781	140	-129.744
971	112.812	140	-130.283
972	112.844	140	-131.772
973	112.875	140	-131.931
974	112.906	140	-130.325
975	112.938	140	-130.531
976	112.969	140	-131.231
977	113	140	-130.743
978	113.031	140	-129.687
979	113.062	140	-131.151
980	113.094	140	-132.642
981	113.125	140	-131.139
982	113.156	140	-130.678
983	113.188	140	-132.793
984	113.219	140	-132.438
985	113.25	140	-130.298
986	113.281	140	-130.078
987	113.312	140	-129.957
988	113.344	140	-131.621
989	113.375	140	-135.796
990	113.406	140	-137.402
991	113.438	140	-137.296
992	113.469	140	-133.16
993	113.5	140	-133.231
994	113.531	140	-131.58
995	113.562	140	-129.746
996	113.594	140	-131.385
997	113.625	140	-131.199
998	113.656	140	-129.851
999	113.688	140	-130.596
1000	113.719	140	-130.097
1001	113.75	140	-131.309
1002	113.781	140	-134.031
1003	113.812	140	-134.423
1004	113.844	140	-130.456
1005	113.875	140	-128.918
1006	113.906	140	-129.795
1007	113.938	140	-131.404
1008	113.969	140	-131.01
1009	114	140	-130.761
1010	114.031	140	-132.718
1011	114.062	140	-132.948
1012	114.094	140	-131.4
1013	114.125	140	-133.239
1014	114.156	140	-133.577
1015	114.188	140	-131.651
1016	114.219	140	-131.654
1017	114.25	140	-131.503
1018	114.281	140	-132.135
1019	114.312	140	-131.232
1020	114.344	140	-129.533
1021	114.375	140	-130.025
1022	114.406	140	-132.914
1023	114.438	140	-133.117
1024	114.469	140	-131.557
1025	114.5	140	-131.468
1026	114.531	140	-133.341
1027	114.562	140	-135.416
1028	114.594	140	-133.236
1029	114.625	140	-131.096
1030	114.656	140	-131.176
1031	114.688	140	-130.819
1032	114.719	140	-131.383
1033	114.75	140	-133.613
1034	114.781	140	-132.568
1035	114.812	140	-132.094
1036	114.844	140	-131.46
1037	114.875	140	-129.357
1038	114.906	140	-130.476
1039	114.938	140	-131.367
1040	114.969	140	-132.367
1041	115	140	-131.312
1042	115.031	140	-130.117
1043	115.062	140	-130.703
1044	115.094	140	-131.587
1045	115.125	140	-132.362
1046	115.156	140	-131.942
1047	115.188	140	-130.415
1048	115.219	140	-130.924
1049	115.25	140	-130.996
1050	115.281	140	-130.23
1051	115.312	140	-130.94
1052	115.344	140	-130.847
1053	115.375	140	-131.017
1054	115.406	140	-130.025
1055	115.438	140	-131.243
1056	115.469	140	-133.489
1057	115.5	140	-133.929
1058	115.531	140	-135.061
1059	115.562	140	-131.899
1060	115.594	140	-131.375
1061	115.625	140	-133.377
1062	115.656	140	-132.846
1063	115.688	140	-130.616
1064	115.719	140	-130.444
1065	115.75	140	-130.329
1066	115.781	140	-130.476
1067	115.812	140	-131.53
1068	115.844	140	-130.751
1069	115.875	140	-133.168
1070	115.906	140	-131.113
1071	115.938	140	-131.117
1072	115.969	140	-131.613
1073	116	140	-130.939
1074	116.031	140	-130.085
1075	116.062	140	-131.623
1076	116.094	140	-132.469
1077	116.125	140	-131.735
1078	116.156	140	-133.578
1079	116.188	140	-132.544
1080	116.219	140	-132.333
1081	116.25	140	-131.027
1082	116.281	140	-128.7
1083	116.312	140	-129.254
1084	116.344	140	-130.849
1085	116.375	140	-132.699
1086	116.406	140	-133.569
1087	116.438	140	-135.722
1088	116.469	140	-136.544
1089	116.5	140	-134.707
1090	116.531	140	-134.054
1091	116.562	140	-132.792
1092	116.594	140	-133.19
1093	116.625	140	-134.555
1094	116.656	140	-135.319
1095	116.688	140	-133.46
1096	116.719	140	-133.8
1097	116.75	140	-133.491
1098	116.781	140	-135.253
1099	116.812	140	-136.227
1100	116.844	140	-133.31
1101	116.875	140	-132.571
1102	116.906	140	-132.886
1103	116.938	140	-135.529
1104	116.969	140	-134.981
1105	117	140	-133.222
1106	117.031	140	-133.624
1107	117.062	140	-134.157
1108	117.094	140	-135.238
1109	117.125	140	-134.95
1110	117.156	140	-135.597
1111	117.188	140	-132.459
1112	117.219	140	-131.098
1113	117.25	140	-131.401
1114	117.281	140	-131.18
1115	117.312	140	-132.619
1116	117.344	140	-134.23
1117	117.375	140	-133.999
1118	117.406	140	-133.839
1119	117.438	140	-135.404
1120	117.469	140	-136.218
1121	117.5	140	-134.506
1122	117.531	140	-134.357
1123	117.562	140	-134.639
1124	117.594	140	-134.196
1125	117.625	140	-134.763
1126	117.656	140	-136.194
1127	117.688	140	-136.978
1128	117.719	140	-134.292
1129	117.75	140	-134.756
1130	117.781	140	-135.46
1131	117.812	140	-138.519
1132	117.844	140	-139.382
1133	117.875	140	-134.664
1134	117.906	140	-132.911
1135	117.938	140	-133.409
1136	117.969	140	-131.371
1137	118	140	-128.321
1138	118.031	140	-127.099
1139	118.062	140	-125.728
1140	118.094	140	-123.156
1141	118.125	140	-120.739
1142	118.156	140	-120.959
1143	118.188	140	-122.465
1144	118.219	140	-124.095
1145	118.25	140	-126.167
1146	118.281	140	-127.133
1147	118.312	140	-126.278
1148	118.344	140	-126.328
1149	118.375	140	-128.762
1150	118.406	140	-128.497
1151	118.438	140	-129.414
1152	118.469	140	-127.219
1153	118.5	140	-129.067
1154	118.531	140	-129.223
1155	118.562	140	-128.123
1156	118.594	140	-131.32
1157	118.625	140	-131.546
1158	118.656	140	-133.207
1159	118.688	140	-134.613
1160	118.719	140	-134.255
1161	118.75	140	-132.998
1162	118.781	140	-132.285
1163	118.812	140	-131.889
1164	118.844	140	-130.284
1165	118.875	140	-129.625
1166	118.906	140	-130.576
1167	118.938	140	-131.296
1168	118.969	140	-132.179
1169	119	140	-131.79
1170	119.031	140	-131.238
1171	119.062	140	-132.512
1172	119.094	140	-132.963
1173	119.125	140	-130.646
1174	119.156	140	-130.013
1175	119.188	140	-130.646
1176	119.219	140	-131.14
1177	119.25	140	-131.569
1178	119.281	140	-133.338
1179	119.312	140	-130.724
1180	119.344	140	-129.207
1181	119.375	140	-131.117
1182	119.406	140	-131.919
1183	119.438	140	-130.724
1184	119.469	140	-130.946
1185	119.5	140	-133.412
1186	119.531	140	-133.683
1187	119.562	140	-131.885
1188	119.594	140	-132.186
1189	119.625	140	-131.427
1190	119.656	140	-131.299
1191	119.688	140	-132.851
1192	119.719	140	-132.704
1193	119.75	140	-131.287
1194	119.781	140	-129.608
1195	119.812	140	-131.038
1196	119.844	140	-132.132
1197	119.875	140	-134.099
1198	119.906	140	-135.994
1199	119.938	140	-134.599
1200	119.969	140	-130.432
1201	120	140	-129.034
1202	120.031	140	-131.803
1203	120.062	140	-134.138
1204	120.094	140	-131.018
1205	120.125	140	-131.141
1206	120.156	140	-133.879
1207	120.188	140	-135.292
1208	120.219	140	-134.089
1209	120.25	140	-134.629
1210	120.281	140	-134.986
1211	120.312	140	-131.855
1212	120.344	140	-133.259
1213	120.375	140	-135.061
1214	120.406	140	-133.411
1215	120.438	140	-133.408
1216	120.469	140	-134.609
1217	120.5	140	-134.181
1218	120.531	140	-134.348
1219	120.562	140	-132.506
1220	120.594	140	-132.073
1221	120.625	140	-133.069
1222	120.656	140	-133.492
1223	120.688	140	-135.265
1224	120.719	140	-133.116
1225	120.75	140	-133.885
1226	120.781	140	-133.408
1227	120.812	140	-134.536
1228	120.844	140	-134.378
1229	120.875	140	-135.052
1230	120.906	140	-135.211
1231	120.938	140	-133.749
1232	120.969	140	-133.114
1233	121	140	-133.143
1234	121.031	140	-134.476
1235	121.062	140	-137.414
1236	121.094	140	-138.586
1237	121.125	140	-138.32
1238	121.156	140	-136.358
1239	121.188	140	-137.645
1240	121.219	140	-136.97
1241	121.25	140	-136.135
1242	121.281	140	-137.346
1243	121.312	140	-137.558
1244	121.344	140	-136.699
1245	121.375	140	-136.201
1246	121.406	140	-135.866
1247	121.438	140	-133.263
1248	121.469	140	-129.048
1249	121.5	140	-127.57
1250	121.531	140	-126.247
1251	121.562	140	-123.579
1252	121.594	140	-124.336
1253	121.625	140	-123.175
1254	121.656	140	-121.781
1255	121.688	140	-122.398
1256	121.719	140	-122.439
1257	121.75	140	-125.263
1258	121.781	140	-124.918
1259	121.812	140	-124.533
1260	121.844	140	-127.024
1261	121.875	140	-126.878
1262	121.906	140	-127.956
1263	121.938	140	-127.871
1264	121.969	140	-127.077
1265	122	140	-128.778
1266	122.031	140	-128.909
1267	122.062	140	-128.151
1268	122.094	140	-126.292
1269	122.125	140	-126.395
1270	122.156	140	-128.455
1271	122.188	140	-130.701
1272	122.219	140	-129.976
1273	122.25	140	-131.205
1274	122.281	140	-129.871
1275	122.312	140	-128.808
1276	122.344	140	-128.484
1277	122.375	140	-127.723
1278	122.406	140	-127.848
1279	122.438	140	-128.235
1280	122.469	140	-128.347
1281	122.5	140	-128.967
1282	122.531	140	-129.834
1283	122.562	140	-128.675
1284	122.594	140	-130.809
1285	122.625	140	-132.142
1286	122.656	140	-131.077
1287	122.688	140	-130.057
1288	122.719	140	-130.851
1289	122.75	140	-131.892
1290	122.781	140	-131.789
1291	122.812	140	-129.656
1292	122.844	140	-127.24
1293	122.875	140	-128.757
1294	122.906	140	-128.914
1295	122.938	140	-128.445
1296	122.969	140	-129.358
1297	123	140	-130.066
1298	123.031	140	-130.7
1299	123.062	140	-129.528
1300	123.094	140	-129.189
1301	123.125	140	-130.432
1302	123.156	140	-134.983
1303	123.188	140	-132.822
1304	123.219	140	-131.068
1305	123.25	140	-129.929
1306	123.281	140	-128.249
1307	123.312	140	-128.404
1308	123.344	140	-129.885
1309	123.375	140	-131.637
1310	123.406	140	-131.137
1311	123.438	140	-130.863
1312	123.469	140	-128.377
1313	123.5	140	-130.155
1314	123.531	140	-130.489
1315	123.562	140	-130.258
1316	123.594	140	-130.302
1317	123.625	140	-130.105
1318	123.656	140	-131.172
1319	123.688	140	-130.433
1320	123.719	140	-129.645
1321	123.75	140	-130.881
1322	123.781	140	-130.119
1323	123.812	140	-129.98
1324	123.844	140	-129.905
1325	123.875	140	-128.988
1326	123.906	140	-131.134
1327	123.938	140	-131.051
1328	123.969	140	-132.496
1329	124	140	-131.527
1330	124.031	140	-129.039
1331	124.062	140	-129.587
1332	124.094	140	-130.537
1333	124.125	140	-128.244
1334	124.156	140	-128.612
1335	124.188	140	-130.69
1336	124.219	140	-129.747
1337	124.25	140	-129.831
1338	124.281	140	-131.667
1339	124.312	140	-130.699
1340	124.344	140	-131.663
1341	124.375	140	-130.795
1342	124.406	140	-128.068
1343	124.438	140	-128.822
1344	124.469	140	-130.729
1345	124.5	140	-129.489
1346	124.531	140	-131.143
1347	124.562	140	-132.968
1348	124.594	140	-134.19
1349	124.625	140	-135.077
1350	124.656	140	-130.544
1351	124.688	140	-130.259
1352	124.719	140	-131.947
1353	124.75	140	-132.873
1354	124.781	140	-132.301
1355	124.812	140	-132.562
1356	124.844	140	-130.927
1357	124.875	140	-131.195
1358	124.906	140	-133.123
1359	124.938	140	-132.104
1360	124.969	140	-132.587
1361	125	140	-133.897
1362	125.031	140	-133.574
1363	125.062	140	-131.067
1364	125.094	140	-131.205
1365	125.125	140	-133.479
1366	125.156	140	-131.628
1367	125.188	140	-131.207
1368	125.219	140	-132.465
1369	125.25	140	-131.753
1370	125.281	140	-131.641
1371	125.312	140	-131.31
1372	125.344	140	-130.06
1373	125.375	140	-131.192
1374	125.406	140	-131.396
1375	125.438	140	-131.419
1376	125.469	140	-130.697
1377	125.5	140	-129.275
1378	125.531	140	-129.009
1379	125.562	140	-130.376
1380	125.594	140	-132.178
1381	125.625	140	-130.583
1382	125.656	140	-132.55
1383	125.688	140	-136.028
1384	125.719	140	-131.555
1385	125.75	140	-128.571
1386	125.781	140	-129.347
1387	125.812	140	-131.704
1388	125.844	140	-133.26
1389	125.875	140	-131.69
1390	125.906	140	-131.31
1391	125.938	140	-132.113
1392	125.969	140	-132.841
1393	126	140	-132.463
1394	126.031	140	-132.042
1395	126.062	140	-132.634
1396	126.094	140	-131.87
1397	126.125	140	-132.529
1398	126.156	140	-131.145
1399	126.188	140	-131.972
1400	126.219	140	-131.17
1401	126.25	140	-128.105
1402	126.281	140	-128.944
1403	126.312	140	-130.259
1404	126.344	140	-132.644
1405	126.375	140	-133.866
1406	126.406	140	-132.535
1407	126.438	140	-132.85
1408	126.469	140	-130.245
1409	126.5	140	-130.515
1410	126.531	140	-132.503
1411	126.562	140	-130.856
1412	126.594	140	-130.606
1413	126.625	140	-130.892
1414	126.656	140	-129.079
1415	126.688	140	-130.978
1416	126.719	140	-131.514
1417	126.75	140	-130.999
1418	126.781	140	-128.385
1419	126.812	140	-129.289
1420	126.844	140	-131.508
1421	126.875	140	-132.059
1422	126.906	140	-132.792
1423	126.938	140	-131.788
1424	126.969	140	-132.766
1425	127	140	-131.33
1426	127.031	140	-131.588
1427	127.062	140	-131.803
1428	127.094	140	-130.682
1429	127.125	140	-130.817
1430	127.156	140	-132.23
1431	127.188	140	-132.853
1432	127.219	140	-131.599
1433	127.25	140	-130.607
1434	127.281	140	-130.979
1435	127.312	140	-131.944
1436	127.344	140	-132.493
1437	127.375	140	-133.178
1438	127.406	140	-133.907
1439	127.438	140	-131.93
1440	127.469	140	-131.201
1441	127.5	140	-130.967
1442	127.531	140	-130.843
1443	127.562	140	-132.897
1444	127.594	140	-130.897
1445	127.625	140	-128.326
1446	127.656	140	-129.22
1447	127.688	140	-131.93
1448	127.719	140	-131.285
1449	127.75	140	-132.184
1450	127.781	140	-133.167
1451	127.812	140	-131.76
1452	127.844	140	-130.328
1453	127.875	140	-132.221
1454	127.906	140	-132.472
1455	127.938	140	-130.277
1456	127.969	140	-131.614
1457	128	140	-131.291
1458	128.031	140	-131.796
1459	128.062	140	-132.145
1460	128.094	140	-131.379
1461	128.125	140	-131.783
1462	128.156	140	-132.399
1463	128.188	140	-131.607
1464	128.219	140	-131.116
1465	128.25	140	-130.102
1466	128.281	140	-130.84
1467	128.312	140	-129.961
1468	128.344	140	-131.956
1469	128.375	140	-134.11
1470	128.406	140	-134.447
1471	128.438	140	-133.933
1472	128.469	140	-131.294
1473	128.5	140	-131.472
1474	128.531	140	-131.462
1475	128.562	140	-131.892
1476	128.594	140	-130.674
1477	128.625	140	-129.376
1478	128.656	140	-130.32
1479	128.688	140	-132.045
1480	128.719	140	-132.068
1481	128.75	140	-131.472
1482	128.781	140	-131.808
1483	128.812	140	-132.777
1484	128.844	140	-132.354
1485	128.875	140	-132.563
1486	128.906	140	-134.37
1487	128.938	140	-133.831
1488	128.969	140	-131.547
1489	129	140	-132.306
1490	129.031	140	-135.169
1491	129.062	140	-133.537
1492	129.094	140	-133.01
1493	129.125	140	-131.406
1494	129.156	140	-130.941
1495	129.188	140	-129.29
1496	129.219	140	-130.344
1497	129.25	140	-131.029
1498	129.281	140	-130.183
1499	129.312	140	-131.785
1500	129.344	140	-134.074
1501	129.375	140	-133.312
1502	129.406	140	-131.919
1503	129.438	140	-133.547
1504	129.469	140	-133.434
1505	129.5	140	-131.629
1506	129.531	140	-129.781
1507	129.562	140	-129.994
1508	129.594	140	-130.943
1509	129.625	140	-132.697
1510	129.656	140	-133.313
1511	129.688	140	-132.225
1512	129.719	140	-131.473
1513	129.75	140	-130.705
1514	129.781	140	-130.6
1515	129.812	140	-130.549
1516	129.844	140	-131.388
1517	129.875	140	-131.306
1518	129.906	140	-131.457
1519	129.938	140	-131.822
1520	129.969	140	-133.411
1521	130	140	-134.002
1522	130.031	140	-133.382
1523	130.062	140	-132.244
1524	130.094	140	-131.196
1525	130.125	140	-134.072
1526	130.156	140	-133.818
1527	130.188	140	-133.139
1528	130.219	140	-131.908
1529	130.25	140	-132.478
1530	130.281	140	-133.512
1531	130.312	140	-131.755
1532	130.344	140	-129.032
1533	130.375	140	-130.582
1534	130.406	140	-133.856
1535	130.438	140	-132.912
1536	130.469	140	-131.85
1537	130.5	140	-134.503
1538	130.531	140	-133.282
1539	130.562	140	-133.57
1540	130.594	140	-133.197
1541	130.625	140	-132.906
1542	130.656	140	-133.309
1543	130.688	140	-132.271
1544	130.719	140	-131.296
1545	130.75	140	-132.21
1546	130.781	140	-131.338
1547	130.812	140	-130.449
1548	130.844	140	-131.149
1549	130.875	140	-131.656
1550	130.906	140	-131.87
1551	130.938	140	-130.768
1552	130.969	140	-131.039
1553	131	140	-131.886
1554	131.031	140	-133.222
1555	131.062	140	-130.86
1556	131.094	140	-131.816
1557	131.125	140	-132.765
1558	131.156	140	-132.234
1559	131.188	140	-131.708
1560	131.219	140	-132.575
1561	131.25	140	-132.649
1562	131.281	140	-132.973
1563	131.312	140	-133.303
1564	131.344	140	-132.806
1565	131.375	140	-131.738
1566	131.406	140	-133.715
1567	131.438	140	-134.11
1568	131.469	140	-133.831
1569	131.5	140	-132.562
1570	131.531	140	-133.097
1571	131.562	140	-135.358
1572	131.594	140	-135.368
1573	131.625	140	-132.967
1574	131.656	140	-131.368
1575	131.688	140	-131.554
1576	131.719	140	-132.354
1577	131.75	140	-132.197
1578	131.781	140	-131.877
1579	131.812	140	-132.833
1580	131.844	140	-133.051
1581	131.875	140	-134.86
1582	131.906	140	-132.03
1583	131.938	140	-130.377
1584	131.969	140	-132.557
1585	132	140	-133.823
1586	132.031	140	-132.299
1587	132.062	140	-132.289
1588	132.094	140	-130.637
1589	132.125	140	-131.638
1590	132.156	140	-134.134
1591	132.188	140	-134.604
1592	132.219	140	-132.637
1593	132.25	140	-131.734
1594	132.281	140	-131.909
1595	132.312	140	-133.178
1596	132.344	140	-132.84
1597	132.375	140	-132.552
1598	132.406	140	-132.84
1599	132.438	140	-131.606
1600	132.469	140	-131.604
1601	132.5	140	-132.115
1602	107.5	137	-130.473
1603	107.531	137	-133.021
1604	107.562	137	-132.655
1605	107.594	137	-131.614
1606	107.625	137	-133.179
1607	107.656	137	-134.312
1608	107.688	137	-134.727
1609	107.719	137	-133.295
1610	107.75	137	-130.5
1611	107.781	137	-131.753
1612	107.812	137	-131.163
1613	107.844	137	-129.911
1614	107.875	137	-131.185
1615	107.906	137	-132.046
1616	107.938	137	-131.281
1617	107.969	137	-131.799
1618	108	137	-130.183
1619	108.031	137	-131.135
1620	108.062	137	-133.272
1621	108.094	137	-131.469
1622	108.125	137	-130.244
1623	108.156	137	-130.871
1624	108.188	137	-129.834
1625	108.219	137	-130.603
1626	108.25	137	-131.929
1627	108.281	137	-130.324
1628	108.312	137	-130.321
1629	108.344	137	-131.016
1630	108.375	137	-131.107
1631	108.406	137	-132.151
1632	108.438	137	-133.511
1633	108.469	137	-130.46
1634	108.5	137	-129.399
1635	108.531	137	-129.451
1636	108.562	137	-130.593
1637	108.594	137	-131.227
1638	108.625	137	-131.04
1639	108.656	137	-129.359
1640	108.688	137	-128.582
1641	108.719	137	-130.265
1642	108.75	137	-130.868
1643	108.781	137	-129.429
1644	108.812	137	-130.035
1645	108.844	137	-131.323
1646	108.875	137	-130.271
1647	108.906	137	-128.891
1648	108.938	137	-130.023
1649	108.969	137	-131.031
1650	109	137	-130.395
1651	109.031	137	-128.603
1652	109.062	137	-130.368
1653	109.094	137	-131.256
1654	109.125	137	-130.294
1655	109.156	137	-129.191
1656	109.188	137	-129.137
1657	109.219	137	-130.265
1658	109.25	137	-131.473
1659	109.281	137	-131.905
1660	109.312	137	-130.287
1661	109.344	137	-129.296
1662	109.375	137	-130.062
1663	109.406	137	-131.173
1664	109.438	137	-131.16
1665	109.469	137	-130.028
1666	109.5	137	-129.85
1667	109.531	137	-132.697
1668	109.562	137	-130.336
1669	109.594	137	-130.243
1670	109.625	137	-130.089
1671	109.656	137	-131.367
1672	109.688	137	-131.718
1673	109.719	137	-132.305
1674	109.75	137	-133.443
1675	109.781	137	-132.065
1676	109.812	137	-131.242
1677	109.844	137	-130.699
1678	109.875	137	-131.883
1679	109.906	137	-133.025
1680	109.938	137	-134.257
1681	109.969	137	-132.362
1682	110	137	-130.997
1683	110.031	137	-131.449
1684	110.062	137	-130.835
1685	110.094	137	-130.919
1686	110.125	137	-131.398
1687	110.156	137	-132.469
1688	110.188	137	-130.322
1689	110.219	137	-131.21
1690	110.25	137	-132.075
1691	110.281	137	-129.884
1692	110.312	137	-131.57
1693	110.344	137	-132.391
1694	110.375	137	-130.523
1695	110.406	137	-129.39
1696	110.438	137	-130.737
1697	110.469	137	-129.725
1698	110.5	137	-129.246
1699	110.531	137	-129.847
1700	110.562	137	-130.052
1701	110.594	137	-131.63
1702	110.625	137	-131.527
1703	110.656	137	-132.047
1704	110.688	137	-132.839
1705	110.719	137	-133.624
1706	110.75	137	-132.946
1707	110.781	137	-132.508
1708	110.812	137	-133.34
1709	110.844	137	-132.5
1710	110.875	137	-130.601
1711	110.906	137	-129.818
1712	110.938	137	-128.753
1713	110.969	137	-131.508
1714	111	137	-132.954
1715	111.031	137	-131.449
1716	111.062	137	-129.032
1717	111.094	137	-128.992
1718	111.125	137	-130.087
1719	111.156	137	-131.906
1720	111.188	137	-131.074
1721	111.219	137	-129.923
1722	111.25	137	-132.941
1723	111.281	137	-134.859
1724	111.312	137	-130.129
1725	111.344	137	-128.816
1726	111.375	137	-127.925
1727	111.406	137	-127.403
1728	111.438	137	-128.495
1729	111.469	137	-129.989
1730	111.5	137	-131.402
1731	111.531	137	-131.077
1732	111.562	137	-133.184
1733	111.594	137	-132.508
1734	111.625	137	-129.325
1735	111.656	137	-128.882
1736	111.688	137	-130.016
1737	111.719	137	-130.064
1738	111.75	137	-131.537
1739	111.781	137	-130.111
1740	111.812	137	-129.657
1741	111.844	137	-131.117
1742	111.875	137	-131.225
1743	111.906	137	-133.135
1744	111.938	137	-132.003
1745	111.969	137	-132.266
1746	112	137	-132.713
1747	112.031	137	-133.489
1748	112.062	137	-130.622
1749	112.094	137	-130.97
1750	112.125	137	-133.403
1751	112.156	137	-133.114
1752	112.188	137	-132.299
1753	112.219	137	-131.458
1754	112.25	137	-132.239
1755	112.281	137	-132.101
1756	112.312	137	-131.367
1757	112.344	137	-131.205
1758	112.375	137	-131.717
1759	112.406	137	-133.425
1760	112.438	137	-131.051
1761	112.469	137	-129.996
1762	112.5	137	-131.258
1763	112.531	137	-131.008
1764	112.562	137	-130.825
1765	112.594	137	-131.144
1766	112.625	137	-131.484
1767	112.656	137	-130.8
1768	112.688	137	-130.314
1769	112.719	137	-132.257
1770	112.75	137	-132.393
1771	112.781	137	-130.545
1772	112.812	137	-130.104
1773	112.844	137	-130.099
1774	112.875	137	-129.298
1775	112.906	137	-131.107
1776	112.938	137	-132.363
1777	112.969	137	-131.783
1778	113	137	-133.32
1779	113.031	137	-134.3
1780	113.062	137	-133.189
1781	113.094	137	-134.055
1782	113.125	137	-131.271
1783	113.156	137	-130.961
1784	113.188	137	-132.375
1785	113.219	137	-131.543
1786	113.25	137	-130.75
1787	113.281	137	-131.27
1788	113.312	137	-131.908
1789	113.344	137	-132.795
1790	113.375	137	-130.829
1791	113.406	137	-130.719
1792	113.438	137	-131.387
1793	113.469	137	-130.964
1794	113.5	137	-132.908
1795	113.531	137	-132.995
1796	113.562	137	-130.909
1797	113.594	137	-131.923
1798	113.625	137	-132.517
1799	113.656	137	-133.608
1800	113.688	137	-131.626
1801	113.719	137	-132.02
1802	113.75	137	-132.679
1803	113.781	137	-134.396
1804	113.812	137	-135.165
1805	113.844	137	-133.32
1806	113.875	137	-131.3
1807	113.906	137	-132.061
1808	113.938	137	-130.512
1809	113.969	137	-130.274
1810	114	137	-132.228
1811	114.031	137	-131.244
1812	114.062	137	-130.807
1813	114.094	137	-131.33
1814	114.125	137	-132.416
1815	114.156	137	-129.612
1816	114.188	137	-129.272
1817	114.219	137	-132.565
1818	114.25	137	-133.038
1819	114.281	137	-132.174
1820	114.312	137	-131.086
1821	114.344	137	-132.528
1822	114.375	137	-131.071
1823	114.406	137	-131.615
1824	114.438	137	-132.311
1825	114.469	137	-131.391
1826	114.5	137	-130.786
1827	114.531	137	-132.058
1828	114.562	137	-131.924
1829	114.594	137	-130.386
1830	114.625	137	-131.781
1831	114.656	137	-132.386
1832	114.688	137	-133.736
1833	114.719	137	-132.786
1834	114.75	137	-133.29
1835	114.781	137	-135.572
1836	114.812	137	-133.35
1837	114.844	137	-134.368
1838	114.875	137	-136.648
1839	114.906	137	-135.94
1840	114.938	137	-131.88
1841	114.969	137	-130.814
1842	115	137	-130.405
1843	115.031	137	-129.854
1844	115.062	137	-132.371
1845	115.094	137	-134.4
1846	115.125	137	-133.986
1847	115.156	137	-132.335
1848	115.188	137	-132.497
1849	115.219	137	-133.633
1850	115.25	137	-131.801
1851	115.281	137	-132.01
1852	115.312	137	-131.896
1853	115.344	137	-132.981
1854	115.375	137	-133.645
1855	115.406	137	-134.108
1856	115.438	137	-132.081
1857	115.469	137	-131.209
1858	115.5	137	-131.784
1859	115.531	137	-132.992
1860	115.562	137	-132.176
1861	115.594	137	-133.038
1862	115.625	137	-132.496
1863	115.656	137	-132.839
1864	115.688	137	-130.714
1865	115.719	137	-130.026
1866	115.75	137	-132.038
1867	115.781	137	-133.669
1868	115.812	137	-131.319
1869	115.844	137	-132.782
1870	115.875	137	-131.144
1871	115.906	137	-132.099
1872	115.938	137	-133.129
1873	115.969	137	-131.177
1874	116	137	-130.634
1875	116.031	137	-131.893
1876	116.062	137	-131.546
1877	116.094	137	-129.532
1878	116.125	137	-131.444
1879	116.156	137	-131.762
1880	116.188	137	-132.428
1881	116.219	137	-133.95
1882	116.25	137	-132.281
1883	116.281	137	-132.909
1884	116.312	137	-131.557
1885	116.344	137	-131.464
1886	116.375	137	-133.258
1887	116.406	137	-133.872
1888	116.438	137	-131.818
1889	116.469	137	-132.372
1890	116.5	137	-133.696
1891	116.531	137	-133.489
1892	116.562	137	-132.751
1893	116.594	137	-130.956
1894	116.625	137	-131.163
1895	116.656	137	-134.006
1896	116.688	137	-133.52
1897	116.719	137	-131.592
1898	116.75	137	-133.977
1899	116.781	137	-134.876
1900	116.812	137	-132.689
1901	116.844	137	-133.361
1902	116.875	137	-132.48
1903	116.906	137	-133.786
1904	116.938	137	-135.748
1905	116.969	137	-135.277
1906	117	137	-133.239
1907	117.031	137	-130.762
1908	117.062	137	-129.985
1909	117.094	137	-132.587
1910	117.125	137	-134.966
1911	117.156	137	-132.934
1912	117.188	137	-133.224
1913	117.219	137	-135.595
1914	117.25	137	-134.472
1915	117.281	137	-132.78
1916	117.312	137	-135.816
1917	117.344	137	-132.514
1918	117.375	137	-131.596
1919	117.406	137	-133.195
1920	117.438	137	-133.821
1921	117.469	137	-136.312
1922	117.5	137	-136.925
1923	117.531	137	-135.392
1924	117.562	137	-134.603
1925	117.594	137	-136.14
1926	117.625	137	-135.896
1927	117.656	137	-136.078
1928	117.688	137	-136.887
1929	117.719	137	-136.829
1930	117.75	137	-138.336
1931	117.781	137	-137.056
1932	117.812	137	-135.545
1933	117.844	137	-135.85
1934	117.875	137	-134.609
1935	117.906	137	-131.715
1936	117.938	137	-131.937
1937	117.969	137	-129.889
1938	118	137	-125.498
1939	118.031	137	-123.584
1940	118.062	137	-122.756
1941	118.094	137	-121.226
1942	118.125	137	-122.615
1943	118.156	137	-122.307
1944	118.188	137	-124.291
1945	118.219	137	-126.429
1946	118.25	137	-126.428
1947	118.281	137	-128.015
1948	118.312	137	-125.807
1949	118.344	137	-125.763
1950	118.375	137	-127.747
1951	118.406	137	-129.381
1952	118.438	137	-130.46
1953	118.469	137	-130.358
1954	118.5	137	-128.489
1955	118.531	137	-129.503
1956	118.562	137	-129.12
1957	118.594	137	-129.3
1958	118.625	137	-128.745
1959	118.656	137	-128.315
1960	118.688	137	-128.993
1961	118.719	137	-130.72
1962	118.75	137	-130.619
1963	118.781	137	-130.552
1964	118.812	137	-129.501
1965	118.844	137	-131.36
1966	118.875	137	-133.274
1967	118.906	137	-131.904
1968	118.938	137	-133.719
1969	118.969	137	-131.413
1970	119	137	-130.676
1971	119.031	137	-130.902
1972	119.062	137	-132.991
1973	119.094	137	-133.324
1974	119.125	137	-132.242
1975	119.156	137	-132.217
1976	119.188	137	-130.875
1977	119.219	137	-132.677
1978	119.25	137	-131.661
1979	119.281	137	-131.158
1980	119.312	137	-130.972
1981	119.344	137	-131.127
1982	119.375	137	-131.302
1983	119.406	137	-129.89
1984	119.438	137	-131.232
1985	119.469	137	-132.897
1986	119.5	137	-130.962
1987	119.531	137	-131.786
1988	119.562	137	-131.576
1989	119.594	137	-130.689
1990	119.625	137	-133.112
1991	119.656	137	-134.478
1992	119.688	137	-133.095
1993	119.719	137	-134.566
1994	119.75	137	-133.424
1995	119.781	137	-133.017
1996	119.812	137	-132.808
1997	119.844	137	-131.28
1998	119.875	137	-131.801
[truncated: 36,449 more rows]

## Sheet: Figure 2b
	frequency (Hz)	ring voltage (V)	amplitude (dbV)
19648	107.5	144	-21.4724
13232	107.5	96	-21.3563
6014	107.5	42	-21.2562
13633	107.5	99	-21.3627
5613	107.5	39	-21.2514
14034	107.5	102	-21.3692
5212	107.5	36	-21.2466
4811	107.5	33	-21.2419
14836	107.5	108	-21.3825
4410	107.5	30	-21.2373
15237	107.5	111	-21.3893
4009	107.5	27	-21.2327
15638	107.5	114	-21.3963
3608	107.5	24	-21.2282
16039	107.5	117	-21.4033
3207	107.5	21	-21.2237
16440	107.5	120	-21.4105
2806	107.5	18	-21.2193
16841	107.5	123	-21.4178
2405	107.5	15	-21.2149
17242	107.5	126	-21.4252
2004	107.5	12	-21.2107
17643	107.5	129	-21.4327
1603	107.5	9	-21.2064
18044	107.5	132	-21.4404
1202	107.5	6	-21.2022
18445	107.5	135	-21.4482
801	107.5	3	-21.1981
18846	107.5	138	-21.4561
400	107.5	0	-21.194
6415	107.5	45	-21.2611
12831	107.5	93	-21.35
14435	107.5	105	-21.3758
11227	107.5	81	-21.3258
9623	107.5	69	-21.303
10024	107.5	72	-21.3085
9222	107.5	66	-21.2975
10425	107.5	75	-21.3142
8821	107.5	63	-21.292
10826	107.5	78	-21.3199
8420	107.5	60	-21.2867
8019	107.5	57	-21.2814
11628	107.5	84	-21.3317
7618	107.5	54	-21.2763
12029	107.5	87	-21.3377
19247	107.5	141	-21.4642
6816	107.5	48	-21.2661
12430	107.5	90	-21.3438
7217	107.5	51	-21.2711
12429	107.562	90	-21.3576
8820	107.562	63	-21.3054
2404	107.562	15	-21.2276
17642	107.562	129	-21.4474
10825	107.562	78	-21.3335
2003	107.562	12	-21.2233
13632	107.562	99	-21.3767
18043	107.562	132	-21.4552
9221	107.562	66	-21.3109
1602	107.562	9	-21.219
12830	107.562	93	-21.3639
18444	107.562	135	-21.4631
10424	107.562	75	-21.3277
1201	107.562	6	-21.2148
6414	107.562	45	-21.2742
18845	107.562	138	-21.4711
9622	107.562	69	-21.3164
800	107.562	3	-21.2107
19246	107.562	141	-21.4793
10023	107.562	72	-21.322
17241	107.562	126	-21.4398
6013	107.562	42	-21.2693
2805	107.562	18	-21.232
11226	107.562	81	-21.3394
5211	107.562	36	-21.2596
399	107.562	0	-21.2066
14835	107.562	108	-21.3967
7617	107.562	54	-21.2895
4810	107.562	33	-21.2548
5612	107.562	39	-21.2644
15236	107.562	111	-21.4036
12028	107.562	87	-21.3515
4409	107.562	30	-21.2501
15637	107.562	114	-21.4106
14434	107.562	105	-21.3899
8018	107.562	57	-21.2947
14033	107.562	102	-21.3833
16038	107.562	117	-21.4177
11627	107.562	84	-21.3454
3607	107.562	24	-21.241
6815	107.562	48	-21.2792
16439	107.562	120	-21.425
8419	107.562	60	-21.3
3206	107.562	21	-21.2365
7216	107.562	51	-21.2843
16840	107.562	123	-21.4323
4008	107.562	27	-21.2455
13231	107.562	96	-21.3703
19647	107.562	144	-21.4876
7616	107.625	54	-21.3027
13230	107.625	96	-21.3843
14834	107.625	108	-21.411
4809	107.625	33	-21.2678
5611	107.625	39	-21.2774
14032	107.625	102	-21.3974
799	107.625	3	-21.2233
6413	107.625	45	-21.2873
1200	107.625	6	-21.2274
17641	107.625	129	-21.4622
18443	107.625	135	-21.4781
17240	107.625	126	-21.4545
6814	107.625	48	-21.2924
2403	107.625	15	-21.2404
14433	107.625	105	-21.4041
2002	107.625	12	-21.236
5210	107.625	36	-21.2726
3205	107.625	21	-21.2493
12428	107.625	90	-21.3715
9220	107.625	66	-21.3243
18042	107.625	132	-21.4701
1601	107.625	9	-21.2317
15235	107.625	111	-21.4179
4408	107.625	30	-21.263
3606	107.625	24	-21.2538
16438	107.625	120	-21.4395
9621	107.625	69	-21.3299
10022	107.625	72	-21.3356
11626	107.625	84	-21.3592
8017	107.625	57	-21.308
10423	107.625	75	-21.3413
16037	107.625	117	-21.4322
7215	107.625	51	-21.2975
19646	107.625	144	-21.5029
15636	107.625	114	-21.425
18844	107.625	138	-21.4862
12027	107.625	87	-21.3653
398	107.625	0	-21.2191
13631	107.625	99	-21.3908
8819	107.625	63	-21.3188
16839	107.625	123	-21.447
12829	107.625	93	-21.3778
10824	107.625	78	-21.3472
2804	107.625	18	-21.2448
19245	107.625	141	-21.4944
4007	107.625	27	-21.2584
6012	107.625	42	-21.2823
8418	107.625	60	-21.3134
11225	107.625	81	-21.3531
11224	107.688	81	-21.3669
12427	107.688	90	-21.3854
7214	107.688	51	-21.3107
16036	107.688	117	-21.4468
14833	107.688	108	-21.4253
8016	107.688	57	-21.3213
397	107.688	0	-21.2317
10021	107.688	72	-21.3492
4006	107.688	27	-21.2713
19645	107.688	144	-21.5182
11625	107.688	84	-21.373
16838	107.688	123	-21.4617
9620	107.688	69	-21.3434
3605	107.688	24	-21.2667
7615	107.688	54	-21.316
4407	107.688	30	-21.276
12026	107.688	87	-21.3792
798	107.688	3	-21.2359
15234	107.688	111	-21.4323
1600	107.688	9	-21.2444
19244	107.688	141	-21.5097
18041	107.688	132	-21.485
9219	107.688	66	-21.3378
18843	107.688	138	-21.5013
6412	107.688	45	-21.3005
3204	107.688	21	-21.2621
16437	107.688	120	-21.4542
8417	107.688	60	-21.3267
15635	107.688	114	-21.4395
2402	107.688	15	-21.2531
5209	107.688	36	-21.2856
14432	107.688	105	-21.4184
8818	107.688	63	-21.3322
17239	107.688	126	-21.4693
10422	107.688	75	-21.355
6813	107.688	48	-21.3056
17640	107.688	129	-21.4771
6011	107.688	42	-21.2954
12828	107.688	93	-21.3918
13630	107.688	99	-21.4049
2803	107.688	18	-21.2576
2001	107.688	12	-21.2487
18442	107.688	135	-21.4931
1199	107.688	6	-21.2401
14031	107.688	102	-21.4116
10823	107.688	78	-21.3609
5610	107.688	39	-21.2905
13229	107.688	96	-21.3983
4808	107.688	33	-21.2808
15634	107.75	114	-21.454
19243	107.75	141	-21.525
18842	107.75	138	-21.5165
15233	107.75	111	-21.4468
13629	107.75	99	-21.4191
10822	107.75	78	-21.3746
5609	107.75	39	-21.3036
6010	107.75	42	-21.3086
8817	107.75	63	-21.3457
2401	107.75	15	-21.2659
4005	107.75	27	-21.2842
14832	107.75	108	-21.4397
396	107.75	0	-21.2443
12025	107.75	87	-21.3931
6812	107.75	48	-21.3188
11624	107.75	84	-21.3868
17639	107.75	129	-21.492
14030	107.75	102	-21.4258
7213	107.75	51	-21.324
9218	107.75	66	-21.3513
16035	107.75	117	-21.4614
12426	107.75	90	-21.3994
7614	107.75	54	-21.3293
12827	107.75	93	-21.4059
8015	107.75	57	-21.3347
2000	107.75	12	-21.2615
4406	107.75	30	-21.289
17238	107.75	126	-21.4842
3604	107.75	24	-21.2796
14431	107.75	105	-21.4327
13228	107.75	96	-21.4124
4807	107.75	33	-21.2938
5208	107.75	36	-21.2986
2802	107.75	18	-21.2704
8416	107.75	60	-21.3401
19644	107.75	144	-21.5336
6411	107.75	45	-21.3137
797	107.75	3	-21.2485
10020	107.75	72	-21.3628
1599	107.75	9	-21.2571
16436	107.75	120	-21.4688
11223	107.75	81	-21.3807
9619	107.75	69	-21.357
18040	107.75	132	-21.5
1198	107.75	6	-21.2528
16837	107.75	123	-21.4764
3203	107.75	21	-21.2749
18441	107.75	135	-21.5082
10421	107.75	75	-21.3687
15633	107.812	114	-21.4686
7212	107.812	51	-21.3373
4004	107.812	27	-21.2972
16435	107.812	120	-21.4836
13628	107.812	99	-21.4333
2400	107.812	15	-21.2787
3202	107.812	21	-21.2878
16034	107.812	117	-21.476
6410	107.812	45	-21.3269
14831	107.812	108	-21.4541
5608	107.812	39	-21.3167
4806	107.812	33	-21.3068
14029	107.812	102	-21.4401
14430	107.812	105	-21.447
1197	107.812	6	-21.2655
12425	107.812	90	-21.4134
8816	107.812	63	-21.3592
10420	107.812	75	-21.3824
17237	107.812	126	-21.4991
1999	107.812	12	-21.2743
13227	107.812	96	-21.4266
18440	107.812	135	-21.5234
17638	107.812	129	-21.507
6811	107.812	48	-21.3321
5207	107.812	36	-21.3117
9217	107.812	66	-21.3649
19643	107.812	144	-21.549
11623	107.812	84	-21.4007
15232	107.812	111	-21.4613
12024	107.812	87	-21.407
4405	107.812	30	-21.302
2801	107.812	18	-21.2832
395	107.812	0	-21.257
11222	107.812	81	-21.3945
12826	107.812	93	-21.4199
3603	107.812	24	-21.2925
6009	107.812	42	-21.3218
9618	107.812	69	-21.3706
18039	107.812	132	-21.5151
796	107.812	3	-21.2612
7613	107.812	54	-21.3427
10019	107.812	72	-21.3764
16836	107.812	123	-21.4913
10821	107.812	78	-21.3884
8014	107.812	57	-21.3481
19242	107.812	141	-21.5403
8415	107.812	60	-21.3536
18841	107.812	138	-21.5318
1598	107.812	9	-21.2698
11221	107.875	81	-21.4084
17236	107.875	126	-21.514
16835	107.875	123	-21.5061
394	107.875	0	-21.2696
19241	107.875	141	-21.5558
9216	107.875	66	-21.3785
8815	107.875	63	-21.3727
2800	107.875	18	-21.2961
2399	107.875	15	-21.2916
14429	107.875	105	-21.4615
12023	107.875	87	-21.421
6008	107.875	42	-21.335
12825	107.875	93	-21.4341
4805	107.875	33	-21.3199
10820	107.875	78	-21.4022
5206	107.875	36	-21.3248
10419	107.875	75	-21.3961
4003	107.875	27	-21.3102
13627	107.875	99	-21.4475
8414	107.875	60	-21.3671
3201	107.875	21	-21.3008
18439	107.875	135	-21.5386
7612	107.875	54	-21.3561
14830	107.875	108	-21.4686
18038	107.875	132	-21.5303
15632	107.875	114	-21.4832
3602	107.875	24	-21.3054
6409	107.875	45	-21.3401
7211	107.875	51	-21.3507
4404	107.875	30	-21.315
9617	107.875	69	-21.3843
5607	107.875	39	-21.3299
1196	107.875	6	-21.2782
14028	107.875	102	-21.4544
795	107.875	3	-21.2739
12424	107.875	90	-21.4275
15231	107.875	111	-21.4758
6810	107.875	48	-21.3454
11622	107.875	84	-21.4147
1998	107.875	12	-21.2871
16033	107.875	117	-21.4907
13226	107.875	96	-21.4408
1597	107.875	9	-21.2826
10018	107.875	72	-21.3902
19642	107.875	144	-21.5646
17637	107.875	129	-21.5221
16434	107.875	120	-21.4984
18840	107.875	138	-21.5471
8013	107.875	57	-21.3615
3601	107.938	24	-21.3184
11621	107.938	84	-21.4287
4804	107.938	33	-21.333
10017	107.938	72	-21.4039
10819	107.938	78	-21.4161
12824	107.938	93	-21.4483
9616	107.938	69	-21.398
4403	107.938	30	-21.3281
2398	107.938	15	-21.3045
12022	107.938	87	-21.4351
794	107.938	3	-21.2866
7611	107.938	54	-21.3695
16433	107.938	120	-21.5132
393	107.938	0	-21.2823
15230	107.938	111	-21.4905
7210	107.938	51	-21.3641
11220	107.938	81	-21.4223
19641	107.938	144	-21.5802
16834	107.938	123	-21.5211
18839	107.938	138	-21.5625
19240	107.938	141	-21.5713
6007	107.938	42	-21.3482
8413	107.938	60	-21.3806
14829	107.938	108	-21.4831
18037	107.938	132	-21.5455
1997	107.938	12	-21.2999
14428	107.938	105	-21.4759
8814	107.938	63	-21.3863
12423	107.938	90	-21.4416
14027	107.938	102	-21.4688
1195	107.938	6	-21.291
3200	107.938	21	-21.3137
5606	107.938	39	-21.3431
15631	107.938	114	-21.4979
6809	107.938	48	-21.3587
17235	107.938	126	-21.5291
6408	107.938	45	-21.3534
5205	107.938	36	-21.338
13626	107.938	99	-21.4619
8012	107.938	57	-21.375
18438	107.938	135	-21.5539
16032	107.938	117	-21.5055
17636	107.938	129	-21.5372
4002	107.938	27	-21.3232
13225	107.938	96	-21.455
2799	107.938	18	-21.3091
9215	107.938	66	-21.3921
10418	107.938	75	-21.41
1596	107.938	9	-21.2954
10417	108	75	-21.4238
18838	108	138	-21.578
9214	108	66	-21.4058
12422	108	90	-21.4558
17234	108	126	-21.5442
16833	108	123	-21.5361
7610	108	54	-21.383
7209	108	51	-21.3775
13224	108	96	-21.4693
13625	108	99	-21.4762
2397	108	15	-21.3174
6006	108	42	-21.3615
3600	108	24	-21.3315
2798	108	18	-21.322
16031	108	117	-21.5203
6407	108	45	-21.3668
19640	108	144	-21.5959
793	108	3	-21.2994
4803	108	33	-21.3462
8011	108	57	-21.3886
14427	108	105	-21.4904
10818	108	78	-21.43
4001	108	27	-21.3363
8412	108	60	-21.3942
15630	108	114	-21.5127
1194	108	6	-21.3038
8813	108	63	-21.4
1595	108	9	-21.3083
14828	108	108	-21.4977
5204	108	36	-21.3512
17635	108	129	-21.5524
9615	108	69	-21.4117
14026	108	102	-21.4833
5605	108	39	-21.3563
1996	108	12	-21.3128
18036	108	132	-21.5608
16432	108	120	-21.5281
6808	108	48	-21.3721
11620	108	84	-21.4427
4402	108	30	-21.3412
10016	108	72	-21.4177
12823	108	93	-21.4625
15229	108	111	-21.5051
11219	108	81	-21.4363
3199	108	21	-21.3267
18437	108	135	-21.5693
392	108	0	-21.2951
19239	108	141	-21.5868
12021	108	87	-21.4492
5604	108.062	39	-21.3696
12822	108.062	93	-21.4768
14025	108.062	102	-21.4978
16832	108.062	123	-21.5512
9614	108.062	69	-21.4255
12421	108.062	90	-21.47
10015	108.062	72	-21.4316
792	108.062	3	-21.3122
3198	108.062	21	-21.3397
7609	108.062	54	-21.3965
1995	108.062	12	-21.3257
14827	108.062	108	-21.5124
4802	108.062	33	-21.3594
18035	108.062	132	-21.5761
16030	108.062	117	-21.5352
6807	108.062	48	-21.3855
16431	108.062	120	-21.5431
18837	108.062	138	-21.5935
8010	108.062	57	-21.4021
19238	108.062	141	-21.6025
11619	108.062	84	-21.4568
7208	108.062	51	-21.391
4401	108.062	30	-21.3544
10416	108.062	75	-21.4377
3599	108.062	24	-21.3445
391	108.062	0	-21.3078
6406	108.062	45	-21.3801
8812	108.062	63	-21.4136
11218	108.062	81	-21.4503
2396	108.062	15	-21.3303
13223	108.062	96	-21.4837
4000	108.062	27	-21.3494
17233	108.062	126	-21.5593
13624	108.062	99	-21.4907
8411	108.062	60	-21.4078
10817	108.062	78	-21.444
12020	108.062	87	-21.4633
9213	108.062	66	-21.4195
5203	108.062	36	-21.3644
15629	108.062	114	-21.5275
14426	108.062	105	-21.505
1193	108.062	6	-21.3167
18436	108.062	135	-21.5848
19639	108.062	144	-21.6116
15228	108.062	111	-21.5199
1594	108.062	9	-21.3211
17634	108.062	129	-21.5677
6005	108.062	42	-21.3748
2797	108.062	18	-21.335
16430	108.125	120	-21.5582
11618	108.125	84	-21.4709
15227	108.125	111	-21.5347
2796	108.125	18	-21.348
18836	108.125	138	-21.6092
7207	108.125	51	-21.4045
6405	108.125	45	-21.3935
18435	108.125	135	-21.6003
13222	108.125	96	-21.4981
18034	108.125	132	-21.5916
4801	108.125	33	-21.3726
9613	108.125	69	-21.4393
8410	108.125	60	-21.4215
16831	108.125	123	-21.5663
11217	108.125	81	-21.4644
3197	108.125	21	-21.3528
1192	108.125	6	-21.3295
1593	108.125	9	-21.3341
791	108.125	3	-21.3251
10014	108.125	72	-21.4454
14425	108.125	105	-21.5197
5202	108.125	36	-21.3777
10415	108.125	75	-21.4517
3598	108.125	24	-21.3576
12420	108.125	90	-21.4843
14826	108.125	108	-21.5271
17232	108.125	126	-21.5746
17633	108.125	129	-21.583
15628	108.125	114	-21.5424
13623	108.125	99	-21.5052
3999	108.125	27	-21.3626
14024	108.125	102	-21.5123
19638	108.125	144	-21.6275
6004	108.125	42	-21.3882
9212	108.125	66	-21.4333
12019	108.125	87	-21.4775
2395	108.125	15	-21.3433
7608	108.125	54	-21.4101
390	108.125	0	-21.3206
12821	108.125	93	-21.4911
10816	108.125	78	-21.458
5603	108.125	39	-21.3829
8811	108.125	63	-21.4274
1994	108.125	12	-21.3386
4400	108.125	30	-21.3675
16029	108.125	117	-21.5502
19237	108.125	141	-21.6182
6806	108.125	48	-21.399
8009	108.125	57	-21.4158
790	108.188	3	-21.3379
18835	108.188	138	-21.6249
11617	108.188	84	-21.4851
10815	108.188	78	-21.472
3196	108.188	21	-21.3659
2795	108.188	18	-21.3611
12018	108.188	87	-21.4918
6003	108.188	42	-21.4016
5201	108.188	36	-21.391
9612	108.188	69	-21.4532
7206	108.188	51	-21.418
2394	108.188	15	-21.3563
9211	108.188	66	-21.4471
11216	108.188	81	-21.4785
12820	108.188	93	-21.5055
7607	108.188	54	-21.4237
4800	108.188	33	-21.3859
389	108.188	0	-21.3335
16830	108.188	123	-21.5815
4399	108.188	30	-21.3808
15226	108.188	111	-21.5495
18434	108.188	135	-21.6159
19637	108.188	144	-21.6434
3998	108.188	27	-21.3757
5602	108.188	39	-21.3963
1993	108.188	12	-21.3516
16028	108.188	117	-21.5652
14023	108.188	102	-21.527
18033	108.188	132	-21.6071
12419	108.188	90	-21.4986
14825	108.188	108	-21.5419
6404	108.188	45	-21.407
17231	108.188	126	-21.5899
10013	108.188	72	-21.4594
13221	108.188	96	-21.5126
17632	108.188	129	-21.5984
6805	108.188	48	-21.4125
1592	108.188	9	-21.347
8409	108.188	60	-21.4352
1191	108.188	6	-21.3424
3597	108.188	24	-21.3708
15627	108.188	114	-21.5573
16429	108.188	120	-21.5733
13622	108.188	99	-21.5197
8008	108.188	57	-21.4294
10414	108.188	75	-21.4657
14424	108.188	105	-21.5344
8810	108.188	63	-21.4411
19236	108.188	141	-21.6341
16428	108.25	120	-21.5885
9210	108.25	66	-21.461
12819	108.25	93	-21.52
6804	108.25	48	-21.426
3195	108.25	21	-21.379
16829	108.25	123	-21.5968
17631	108.25	129	-21.6139
19636	108.25	144	-21.6594
10413	108.25	75	-21.4797
15626	108.25	114	-21.5723
8809	108.25	63	-21.4549
14824	108.25	108	-21.5567
14022	108.25	102	-21.5416
5601	108.25	39	-21.4097
1992	108.25	12	-21.3646
8007	108.25	57	-21.4431
4398	108.25	30	-21.394
10814	108.25	78	-21.4862
15225	108.25	111	-21.5645
18032	108.25	132	-21.6226
9611	108.25	69	-21.4671
10012	108.25	72	-21.4734
1591	108.25	9	-21.36
8408	108.25	60	-21.449
1190	108.25	6	-21.3554
14423	108.25	105	-21.5491
5200	108.25	36	-21.4044
18433	108.25	135	-21.6316
11215	108.25	81	-21.4927
4799	108.25	33	-21.3992
11616	108.25	84	-21.4994
12017	108.25	87	-21.5061
3997	108.25	27	-21.389
3596	108.25	24	-21.384
388	108.25	0	-21.3463
16027	108.25	117	-21.5803
18834	108.25	138	-21.6407
12418	108.25	90	-21.513
6403	108.25	45	-21.4205
13220	108.25	96	-21.5271
789	108.25	3	-21.3508
7205	108.25	51	-21.4316
13621	108.25	99	-21.5343
17230	108.25	126	-21.6052
2393	108.25	15	-21.3694
7606	108.25	54	-21.4373
19235	108.25	141	-21.6499
2794	108.25	18	-21.3742
6002	108.25	42	-21.4151
788	108.312	3	-21.3638
18432	108.312	135	-21.6473
2793	108.312	18	-21.3873
1189	108.312	6	-21.3683
11214	108.312	81	-21.5069
8407	108.312	60	-21.4628
1590	108.312	9	-21.373
16828	108.312	123	-21.6121
17630	108.312	129	-21.6294
7204	108.312	51	-21.4453
18031	108.312	132	-21.6383
11615	108.312	84	-21.5137
6803	108.312	48	-21.4396
12417	108.312	90	-21.5274
8006	108.312	57	-21.4569
1991	108.312	12	-21.3777
17229	108.312	126	-21.6207
8808	108.312	63	-21.4688
2392	108.312	15	-21.3825
12818	108.312	93	-21.5345
7605	108.312	54	-21.451
10813	108.312	78	-21.5003
18833	108.312	138	-21.6565
12016	108.312	87	-21.5205
19635	108.312	144	-21.6755
10412	108.312	75	-21.4938
5600	108.312	39	-21.4231
9209	108.312	66	-21.4749
5199	108.312	36	-21.4178
14422	108.312	105	-21.5639
14021	108.312	102	-21.5564
387	108.312	0	-21.3592
9610	108.312	69	-21.4811
6001	108.312	42	-21.4285
13620	108.312	99	-21.549
3194	108.312	21	-21.3922
4397	108.312	30	-21.4073
16427	108.312	120	-21.6037
15224	108.312	111	-21.5794
16026	108.312	117	-21.5955
19234	108.312	141	-21.6659
13219	108.312	96	-21.5417
3996	108.312	27	-21.4022
10011	108.312	72	-21.4874
15625	108.312	114	-21.5874
3595	108.312	24	-21.3972
4798	108.312	33	-21.4125
6402	108.312	45	-21.434
14823	108.312	108	-21.5716
787	108.375	3	-21.3767
14421	108.375	105	-21.5788
16827	108.375	123	-21.6276
7604	108.375	54	-21.4648
18030	108.375	132	-21.654
10411	108.375	75	-21.508
18832	108.375	138	-21.6725
10010	108.375	72	-21.5015
5198	108.375	36	-21.4312
1990	108.375	12	-21.3908
19233	108.375	141	-21.682
7203	108.375	51	-21.459
8005	108.375	57	-21.4707
1188	108.375	6	-21.3813
6000	108.375	42	-21.4421
13218	108.375	96	-21.5563
3594	108.375	24	-21.4104
13619	108.375	99	-21.5637
2792	108.375	18	-21.4005
17228	108.375	126	-21.6362
4396	108.375	30	-21.4207
18431	108.375	135	-21.6632
6401	108.375	45	-21.4476
15223	108.375	111	-21.5945
11614	108.375	84	-21.528
12416	108.375	90	-21.5419
1589	108.375	9	-21.386
16025	108.375	117	-21.6107
2391	108.375	15	-21.3956
8406	108.375	60	-21.4766
3193	108.375	21	-21.4054
9609	108.375	69	-21.4951
16426	108.375	120	-21.6191
6802	108.375	48	-21.4532
19634	108.375	144	-21.6917
17629	108.375	129	-21.645
12015	108.375	87	-21.5349
4797	108.375	33	-21.4259
11213	108.375	81	-21.5212
14020	108.375	102	-21.5712
10812	108.375	78	-21.5145
15624	108.375	114	-21.6025
386	108.375	0	-21.3722
8807	108.375	63	-21.4827
9208	108.375	66	-21.4889
12817	108.375	93	-21.5491
3995	108.375	27	-21.4155
5599	108.375	39	-21.4366
14822	108.375	108	-21.5866
3593	108.438	24	-21.4237
16425	108.438	120	-21.6345
8405	108.438	60	-21.4905
9608	108.438	69	-21.5092
6801	108.438	48	-21.4669
15222	108.438	111	-21.6096
17628	108.438	129	-21.6607
11613	108.438	84	-21.5424
12415	108.438	90	-21.5565
3192	108.438	21	-21.4187
10009	108.438	72	-21.5156
16024	108.438	117	-21.626
18029	108.438	132	-21.6698
15623	108.438	114	-21.6177
786	108.438	3	-21.3897
10811	108.438	78	-21.5288
3994	108.438	27	-21.4288
13217	108.438	96	-21.571
17227	108.438	126	-21.6518
18831	108.438	138	-21.6885
11212	108.438	81	-21.5356
6400	108.438	45	-21.4612
7202	108.438	51	-21.4727
1588	108.438	9	-21.3991
4796	108.438	33	-21.4393
18430	108.438	135	-21.6791
8806	108.438	63	-21.4967
2791	108.438	18	-21.4137
14420	108.438	105	-21.5938
8004	108.438	57	-21.4845
10410	108.438	75	-21.5222
14019	108.438	102	-21.586
385	108.438	0	-21.3851
2390	108.438	15	-21.4087
16826	108.438	123	-21.6431
9207	108.438	66	-21.5029
5197	108.438	36	-21.4447
1989	108.438	12	-21.4039
12816	108.438	93	-21.5637
19232	108.438	141	-21.6981
5598	108.438	39	-21.4501
7603	108.438	54	-21.4785
12014	108.438	87	-21.5494
4395	108.438	30	-21.4341
13618	108.438	99	-21.5785
19633	108.438	144	-21.7079
1187	108.438	6	-21.3944
14821	108.438	108	-21.6016
5999	108.438	42	-21.4556
17226	108.5	126	-21.6675
5597	108.5	39	-21.4637
3993	108.5	27	-21.4422
19231	108.5	141	-21.7144
9607	108.5	69	-21.5233
17627	108.5	129	-21.6765
14820	108.5	108	-21.6167
18830	108.5	138	-21.7046
4394	108.5	30	-21.4475
1988	108.5	12	-21.4171
13617	108.5	99	-21.5933
15622	108.5	114	-21.633
8805	108.5	63	-21.5107
384	108.5	0	-21.3981
15221	108.5	111	-21.6248
14018	108.5	102	-21.601
8003	108.5	57	-21.4984
12013	108.5	87	-21.5639
2389	108.5	15	-21.4219
11612	108.5	84	-21.5569
12414	108.5	90	-21.5711
16023	108.5	117	-21.6414
5998	108.5	42	-21.4693
18028	108.5	132	-21.6857
7602	108.5	54	-21.4924
10810	108.5	78	-21.5431
3592	108.5	24	-21.437
10008	108.5	72	-21.5298
18429	108.5	135	-21.6951
10409	108.5	75	-21.5364
8404	108.5	60	-21.5045
12815	108.5	93	-21.5784
9206	108.5	66	-21.517
785	108.5	3	-21.4028
6399	108.5	45	-21.4749
14419	108.5	105	-21.6088
1587	108.5	9	-21.4122
19632	108.5	144	-21.7243
5196	108.5	36	-21.4582
16424	108.5	120	-21.6499
1186	108.5	6	-21.4075
4795	108.5	33	-21.4528
3191	108.5	21	-21.4319
7201	108.5	51	-21.4865
2790	108.5	18	-21.4269
11211	108.5	81	-21.55
6800	108.5	48	-21.4806
16825	108.5	123	-21.6586
13216	108.5	96	-21.5858
14819	108.562	108	-21.6319
10408	108.562	75	-21.5507
13215	108.562	96	-21.6006
14418	108.562	105	-21.6239
5997	108.562	42	-21.4829
4393	108.562	30	-21.4609
2789	108.562	18	-21.4402
1185	108.562	6	-21.4206
17225	108.562	126	-21.6832
8002	108.562	57	-21.5123
7601	108.562	54	-21.5063
13616	108.562	99	-21.6082
12814	108.562	93	-21.5931
1987	108.562	12	-21.4302
3992	108.562	27	-21.4556
3190	108.562	21	-21.4453
11210	108.562	81	-21.5644
4794	108.562	33	-21.4663
10809	108.562	78	-21.5575
15621	108.562	114	-21.6484
6799	108.562	48	-21.4944
17626	108.562	129	-21.6924
16824	108.562	123	-21.6743
16423	108.562	120	-21.6655
14017	108.562	102	-21.616
12012	108.562	87	-21.5785
383	108.562	0	-21.4112
18428	108.562	135	-21.7111
9205	108.562	66	-21.5311
5596	108.562	39	-21.4773
19230	108.562	141	-21.7307
5195	108.562	36	-21.4718
8804	108.562	63	-21.5247
8403	108.562	60	-21.5185
2388	108.562	15	-21.4352
15220	108.562	111	-21.6401
18829	108.562	138	-21.7208
18027	108.562	132	-21.7017
10007	108.562	72	-21.5441
7200	108.562	51	-21.5003
1586	108.562	9	-21.4254
3591	108.562	24	-21.4504
12413	108.562	90	-21.5858
16022	108.562	117	-21.6568
11611	108.562	84	-21.5714
784	108.562	3	-21.4158
6398	108.562	45	-21.4886
9606	108.562	69	-21.5375
19631	108.562	144	-21.7407
8001	108.625	57	-21.5263
16422	108.625	120	-21.6811
10006	108.625	72	-21.5584
8803	108.625	63	-21.5388
1986	108.625	12	-21.4435
7600	108.625	54	-21.5202
10407	108.625	75	-21.5651
6397	108.625	45	-21.5024
14016	108.625	102	-21.631
5194	108.625	36	-21.4854
18026	108.625	132	-21.7177
16823	108.625	123	-21.69
12011	108.625	87	-21.5932
19229	108.625	141	-21.7471
3590	108.625	24	-21.4638
8402	108.625	60	-21.5325
16021	108.625	117	-21.6724
18427	108.625	135	-21.7273
12813	108.625	93	-21.6079
783	108.625	3	-21.429
9204	108.625	66	-21.5452
382	108.625	0	-21.4242
4793	108.625	33	-21.4799
5595	108.625	39	-21.491
17625	108.625	129	-21.7083
15219	108.625	111	-21.6554
9605	108.625	69	-21.5518
17224	108.625	126	-21.6991
14818	108.625	108	-21.6471
2788	108.625	18	-21.4535
3189	108.625	21	-21.4586
1585	108.625	9	-21.4386
13214	108.625	96	-21.6155
11610	108.625	84	-21.586
4392	108.625	30	-21.4744
11209	108.625	81	-21.5789
19630	108.625	144	-21.7573
7199	108.625	51	-21.5142
2387	108.625	15	-21.4485
13615	108.625	99	-21.6232
18828	108.625	138	-21.7371
3991	108.625	27	-21.4691
12412	108.625	90	-21.6005
10808	108.625	78	-21.572
15620	108.625	114	-21.6638
14417	108.625	105	-21.639
6798	108.625	48	-21.5082
5996	108.625	42	-21.4966
1184	108.625	6	-21.4337
18827	108.688	138	-21.7535
15218	108.688	111	-21.6708
9604	108.688	69	-21.566
17624	108.688	129	-21.7243
15619	108.688	114	-21.6793
381	108.688	0	-21.4374
3188	108.688	21	-21.472
18426	108.688	135	-21.7436
6797	108.688	48	-21.5221
16421	108.688	120	-21.6968
6396	108.688	45	-21.5162
8802	108.688	63	-21.553
10807	108.688	78	-21.5864
12010	108.688	87	-21.6079
4792	108.688	33	-21.4935
14015	108.688	102	-21.6461
11208	108.688	81	-21.5935
3589	108.688	24	-21.4773
8401	108.688	60	-21.5466
782	108.688	3	-21.4421
2386	108.688	15	-21.4618
9203	108.688	66	-21.5595
10406	108.688	75	-21.5795
14817	108.688	108	-21.6624
7198	108.688	51	-21.5281
19629	108.688	144	-21.7739
5995	108.688	42	-21.5104
5594	108.688	39	-21.5047
14416	108.688	105	-21.6542
13213	108.688	96	-21.6304
12411	108.688	90	-21.6153
13614	108.688	99	-21.6382
4391	108.688	30	-21.488
1584	108.688	9	-21.4518
17223	108.688	126	-21.715
2787	108.688	18	-21.4669
1183	108.688	6	-21.4469
11609	108.688	84	-21.6006
3990	108.688	27	-21.4826
16020	108.688	117	-21.688
10005	108.688	72	-21.5727
12812	108.688	93	-21.6228
8000	108.688	57	-21.5403
1985	108.688	12	-21.4568
16822	108.688	123	-21.7058
7599	108.688	54	-21.5342
18025	108.688	132	-21.7338
19228	108.688	141	-21.7636
5193	108.688	36	-21.499
4791	108.75	33	-21.5071
11608	108.75	84	-21.6153
11207	108.75	81	-21.6081
1583	108.75	9	-21.4651
8400	108.75	60	-21.5608
5192	108.75	36	-21.5127
1182	108.75	6	-21.4602
4390	108.75	30	-21.5016
18425	108.75	135	-21.7599
14415	108.75	105	-21.6695
9603	108.75	69	-21.5804
18024	108.75	132	-21.7501
19628	108.75	144	-21.7906
15618	108.75	114	-21.6949
14014	108.75	102	-21.6613
8801	108.75	63	-21.5672
5593	108.75	39	-21.5184
1984	108.75	12	-21.4701
7999	108.75	57	-21.5544
10004	108.75	72	-21.5871
15217	108.75	111	-21.6862
6796	108.75	48	-21.536
12410	108.75	90	-21.6301
19227	108.75	141	-21.7802
13212	108.75	96	-21.6455
7598	108.75	54	-21.5482
380	108.75	0	-21.4505
12009	108.75	87	-21.6227
7197	108.75	51	-21.542
10405	108.75	75	-21.594
16821	108.75	123	-21.7217
781	108.75	3	-21.4553
6395	108.75	45	-21.53
12811	108.75	93	-21.6377
9202	108.75	66	-21.5737
3588	108.75	24	-21.4908
18826	108.75	138	-21.7699
3989	108.75	27	-21.4961
2385	108.75	15	-21.4751
17222	108.75	126	-21.731
14816	108.75	108	-21.6778
3187	108.75	21	-21.4855
17623	108.75	129	-21.7404
10806	108.75	78	-21.601
16420	108.75	120	-21.7126
16019	108.75	117	-21.7036
2786	108.75	18	-21.4803
5994	108.75	42	-21.5242
13613	108.75	99	-21.6533
12409	108.812	90	-21.645
4389	108.812	30	-21.5152
14815	108.812	108	-21.6932
7597	108.812	54	-21.5623
1983	108.812	12	-21.4834
10003	108.812	72	-21.6016
2785	108.812	18	-21.4937
11607	108.812	84	-21.6301
8399	108.812	60	-21.575
18023	108.812	132	-21.7664
1582	108.812	9	-21.4784
7998	108.812	57	-21.5686
7196	108.812	51	-21.5561
17221	108.812	126	-21.747
780	108.812	3	-21.4685
9602	108.812	69	-21.5948
16018	108.812	117	-21.7194
13612	108.812	99	-21.6685
6394	108.812	45	-21.5439
2384	108.812	15	-21.4885
3587	108.812	24	-21.5043
18825	108.812	138	-21.7865
5592	108.812	39	-21.5322
5993	108.812	42	-21.538
3988	108.812	27	-21.5097
19226	108.812	141	-21.7969
12810	108.812	93	-21.6527
9201	108.812	66	-21.5881
1181	108.812	6	-21.4734
19627	108.812	144	-21.8075
18424	108.812	135	-21.7763
5191	108.812	36	-21.5264
16820	108.812	123	-21.7376
17622	108.812	129	-21.7566
4790	108.812	33	-21.5208
16419	108.812	120	-21.7284
10805	108.812	78	-21.6156
6795	108.812	48	-21.5499
3186	108.812	21	-21.499
11206	108.812	81	-21.6228
15617	108.812	114	-21.7105
14013	108.812	102	-21.6766
8800	108.812	63	-21.5815
10404	108.812	75	-21.6085
379	108.812	0	-21.4637
13211	108.812	96	-21.6605
14414	108.812	105	-21.6848
15216	108.812	111	-21.7018
12008	108.812	87	-21.6375
15215	108.875	111	-21.7174
10002	108.875	72	-21.6161
6794	108.875	48	-21.564
16017	108.875	117	-21.7352
3185	108.875	21	-21.5125
18022	108.875	132	-21.7828
14814	108.875	108	-21.7088
11606	108.875	84	-21.6449
13210	108.875	96	-21.6757
11205	108.875	81	-21.6375
18824	108.875	138	-21.8032
16418	108.875	120	-21.7444
2784	108.875	18	-21.5072
779	108.875	3	-21.4818
4789	108.875	33	-21.5345
5190	108.875	36	-21.5402
8398	108.875	60	-21.5892
9601	108.875	69	-21.6092
18423	108.875	135	-21.7929
1581	108.875	9	-21.4917
7195	108.875	51	-21.5701
3586	108.875	24	-21.5179
6393	108.875	45	-21.5579
9200	108.875	66	-21.6024
10403	108.875	75	-21.6231
12809	108.875	93	-21.6678
16819	108.875	123	-21.7537
14413	108.875	105	-21.7003
1180	108.875	6	-21.4867
12007	108.875	87	-21.6524
17621	108.875	129	-21.7729
12408	108.875	90	-21.66
19225	108.875	141	-21.8137
5591	108.875	39	-21.546
17220	108.875	126	-21.7632
13611	108.875	99	-21.6837
2383	108.875	15	-21.502
4388	108.875	30	-21.5289
8799	108.875	63	-21.5958
15616	108.875	114	-21.7262
7997	108.875	57	-21.5827
10804	108.875	78	-21.6303
7596	108.875	54	-21.5764
1982	108.875	12	-21.4968
5992	108.875	42	-21.5519
3987	108.875	27	-21.5234
14012	108.875	102	-21.6919
378	108.875	0	-21.4769
19626	108.875	144	-21.8244
13209	108.938	96	-21.6909
5991	108.938	42	-21.5659
12407	108.938	90	-21.6751
19224	108.938	141	-21.8305
1179	108.938	6	-21.5001
10001	108.938	72	-21.6307
1981	108.938	12	-21.5103
2783	108.938	18	-21.5207
8397	108.938	60	-21.6035
15214	108.938	111	-21.7331
14412	108.938	105	-21.7158
12808	108.938	93	-21.6829
10402	108.938	75	-21.6378
11204	108.938	81	-21.6523
3986	108.938	27	-21.537
3184	108.938	21	-21.5261
6793	108.938	48	-21.578
377	108.938	0	-21.4902
10803	108.938	78	-21.645
4788	108.938	33	-21.5483
12006	108.938	87	-21.6674
16417	108.938	120	-21.7604
17620	108.938	129	-21.7893
18422	108.938	135	-21.8095
9199	108.938	66	-21.6169
8798	108.938	63	-21.6101
15615	108.938	114	-21.742
16818	108.938	123	-21.7698
14011	108.938	102	-21.7073
5189	108.938	36	-21.5541
1580	108.938	9	-21.5051
19625	108.938	144	-21.8414
9600	108.938	69	-21.6237
778	108.938	3	-21.4951
17219	108.938	126	-21.7794
18823	108.938	138	-21.8199
18021	108.938	132	-21.7993
16016	108.938	117	-21.7511
4387	108.938	30	-21.5426
14813	108.938	108	-21.7244
13610	108.938	99	-21.6991
3585	108.938	24	-21.5315
7595	108.938	54	-21.5906
6392	108.938	45	-21.5719
11605	108.938	84	-21.6598
5590	108.938	39	-21.5599
7996	108.938	57	-21.597
7194	108.938	51	-21.5842
2382	108.938	15	-21.5155
18822	109	138	-21.8368
17619	109	129	-21.8057
9599	109	69	-21.6383
15614	109	114	-21.7579
12807	109	93	-21.6981
16817	109	123	-21.786
4386	109	30	-21.5564
8797	109	63	-21.6246
13609	109	99	-21.7144
16015	109	117	-21.7671
14010	109	102	-21.7228
11203	109	81	-21.6672
12406	109	90	-21.6902
3985	109	27	-21.5507
11604	109	84	-21.6747
3183	109	21	-21.5397
6792	109	48	-21.5921
18421	109	135	-21.8262
376	109	0	-21.5035
10802	109	78	-21.6598
17218	109	126	-21.7958
4787	109	33	-21.5621
16416	109	120	-21.7765
9198	109	66	-21.6314
5188	109	36	-21.5679
18020	109	132	-21.8159
12005	109	87	-21.6824
7995	109	57	-21.6113
13208	109	96	-21.7062
1980	109	12	-21.5237
777	109	3	-21.5084
1178	109	6	-21.5135
5589	109	39	-21.5738
2381	109	15	-21.529
19223	109	141	-21.8475
19624	109	144	-21.8585
6391	109	45	-21.5859
14812	109	108	-21.74
7193	109	51	-21.5984
7594	109	54	-21.6048
10000	109	72	-21.6453
3584	109	24	-21.5452
2782	109	18	-21.5343
5990	109	42	-21.5798
1579	109	9	-21.5186
8396	109	60	-21.6179
10401	109	75	-21.6525
14411	109	105	-21.7313
15213	109	111	-21.7489
1578	109.062	9	-21.532
2781	109.062	18	-21.5479
18019	109.062	132	-21.8325
11202	109.062	81	-21.6821
12405	109.062	90	-21.7054
17217	109.062	126	-21.8122
3182	109.062	21	-21.5534
7192	109.062	51	-21.6126
11603	109.062	84	-21.6897
3984	109.062	27	-21.5645
5989	109.062	42	-21.5939
7994	109.062	57	-21.6256
6791	109.062	48	-21.6063
1979	109.062	12	-21.5373
8395	109.062	60	-21.6323
12004	109.062	87	-21.6975
4786	109.062	33	-21.576
16014	109.062	117	-21.7832
5588	109.062	39	-21.5878
16415	109.062	120	-21.7927
4385	109.062	30	-21.5702
14811	109.062	108	-21.7558
16816	109.062	123	-21.8023
12806	109.062	93	-21.7134
14410	109.062	105	-21.747
7593	109.062	54	-21.6191
15212	109.062	111	-21.7648
3583	109.062	24	-21.5589
13207	109.062	96	-21.7216
17618	109.062	129	-21.8223
6390	109.062	45	-21.6
13608	109.062	99	-21.7299
5187	109.062	36	-21.5819
2380	109.062	15	-21.5425
15613	109.062	114	-21.7739
14009	109.062	102	-21.7384
19623	109.062	144	-21.8758
9598	109.062	69	-21.6529
375	109.062	0	-21.5168
19222	109.062	141	-21.8646
1177	109.062	6	-21.5269
10400	109.062	75	-21.6673
18420	109.062	135	-21.843
9197	109.062	66	-21.6459
776	109.062	3	-21.5218
18821	109.062	138	-21.8537
9999	109.062	72	-21.66
10801	109.062	78	-21.6746
8796	109.062	63	-21.6391
9597	109.125	69	-21.6676
12404	109.125	90	-21.7206
5186	109.125	36	-21.5958
17617	109.125	129	-21.8389
9998	109.125	72	-21.6748
10800	109.125	78	-21.6896
8394	109.125	60	-21.6468
8795	109.125	63	-21.6536
19622	109.125	144	-21.8931
9196	109.125	66	-21.6606
18018	109.125	132	-21.8493
16414	109.125	120	-21.809
13607	109.125	99	-21.7454
14008	109.125	102	-21.754
16013	109.125	117	-21.7994
3582	109.125	24	-21.5727
17216	109.125	126	-21.8287
7191	109.125	51	-21.6269
4384	109.125	30	-21.5841
11201	109.125	81	-21.6971
374	109.125	0	-21.5302
7592	109.125	54	-21.6334
775	109.125	3	-21.5353
18820	109.125	138	-21.8708
18419	109.125	135	-21.8599
2379	109.125	15	-21.5562
11602	109.125	84	-21.7048
1176	109.125	6	-21.5404
16815	109.125	123	-21.8187
5587	109.125	39	-21.6019
14810	109.125	108	-21.7716
6790	109.125	48	-21.6205
7993	109.125	57	-21.64
6389	109.125	45	-21.6142
2780	109.125	18	-21.5616
14409	109.125	105	-21.7627
3983	109.125	27	-21.5783
5988	109.125	42	-21.608
15612	109.125	114	-21.7899
19221	109.125	141	-21.8818
1577	109.125	9	-21.5456
4785	109.125	33	-21.5899
12003	109.125	87	-21.7127
10399	109.125	75	-21.6821
1978	109.125	12	-21.5508
12805	109.125	93	-21.7287
15211	109.125	111	-21.7807
3181	109.125	21	-21.5671
13206	109.125	96	-21.737
8794	109.188	63	-21.6682
14007	109.188	102	-21.7697
16413	109.188	120	-21.8253
7591	109.188	54	-21.6478
13606	109.188	99	-21.761
1175	109.188	6	-21.5539
5586	109.188	39	-21.6159
11200	109.188	81	-21.7122
13205	109.188	96	-21.7525
1977	109.188	12	-21.5644
11601	109.188	84	-21.72
3982	109.188	27	-21.5922
2378	109.188	15	-21.5698
19220	109.188	141	-21.8991
18418	109.188	135	-21.877
18819	109.188	138	-21.8879
2779	109.188	18	-21.5753
6388	109.188	45	-21.6284
14408	109.188	105	-21.7785
9195	109.188	66	-21.6752
10398	109.188	75	-21.697
19621	109.188	144	-21.9106
6789	109.188	48	-21.6348
9997	109.188	72	-21.6896
12804	109.188	93	-21.7442
15210	109.188	111	-21.7967
10799	109.188	78	-21.7045
16814	109.188	123	-21.8352
4784	109.188	33	-21.6039
12002	109.188	87	-21.7279
17215	109.188	126	-21.8454
9596	109.188	69	-21.6824
3581	109.188	24	-21.5865
774	109.188	3	-21.5487
3180	109.188	21	-21.5808
7190	109.188	51	-21.6412
16012	109.188	117	-21.8156
12403	109.188	90	-21.736
18017	109.188	132	-21.8662
5185	109.188	36	-21.6099
15611	109.188	114	-21.8061
17616	109.188	129	-21.8557
4383	109.188	30	-21.598
1576	109.188	9	-21.5591
8393	109.188	60	-21.6613
14809	109.188	108	-21.7875
373	109.188	0	-21.5436
7992	109.188	57	-21.6545
5987	109.188	42	-21.6221
3179	109.25	21	-21.5946
4382	109.25	30	-21.612
18417	109.25	135	-21.8941
9996	109.25	72	-21.7045
19219	109.25	141	-21.9166
16813	109.25	123	-21.8518
15209	109.25	111	-21.8128
12001	109.25	87	-21.7432
3580	109.25	24	-21.6003
9595	109.25	69	-21.6972
5986	109.25	42	-21.6363
2778	109.25	18	-21.589
18016	109.25	132	-21.8832
1575	109.25	9	-21.5727
2377	109.25	15	-21.5835
9194	109.25	66	-21.69
16412	109.25	120	-21.8418
1174	109.25	6	-21.5674
14407	109.25	105	-21.7944
8392	109.25	60	-21.6759
16011	109.25	117	-21.8319
773	109.25	3	-21.5622
12402	109.25	90	-21.7514
11600	109.25	84	-21.7352
15610	109.25	114	-21.8223
5585	109.25	39	-21.6301
13605	109.25	99	-21.7767
14006	109.25	102	-21.7855
12803	109.25	93	-21.7597
13204	109.25	96	-21.7681
7590	109.25	54	-21.6623
8793	109.25	63	-21.6829
6788	109.25	48	-21.6491
17615	109.25	129	-21.8725
10798	109.25	78	-21.7196
5184	109.25	36	-21.624
7991	109.25	57	-21.669
19620	109.25	144	-21.9282
10397	109.25	75	-21.712
17214	109.25	126	-21.8621
3981	109.25	27	-21.6061
1976	109.25	12	-21.5781
7189	109.25	51	-21.6556
18818	109.25	138	-21.9052
372	109.25	0	-21.5571
6387	109.25	45	-21.6427
14808	109.25	108	-21.8035
4783	109.25	33	-21.6179
11199	109.25	81	-21.7273
7589	109.312	54	-21.6768
16812	109.312	123	-21.8685
10797	109.312	78	-21.7347
4782	109.312	33	-21.632
6787	109.312	48	-21.6635
1975	109.312	12	-21.5918
12401	109.312	90	-21.7668
9995	109.312	72	-21.7195
10396	109.312	75	-21.727
6386	109.312	45	-21.657
2777	109.312	18	-21.6028
12802	109.312	93	-21.7752
19218	109.312	141	-21.9341
15208	109.312	111	-21.829
3980	109.312	27	-21.6201
5985	109.312	42	-21.6506
12000	109.312	87	-21.7586
3579	109.312	24	-21.6142
13203	109.312	96	-21.7838
1574	109.312	9	-21.5864
371	109.312	0	-21.5706
14406	109.312	105	-21.8104
8792	109.312	63	-21.6976
15609	109.312	114	-21.8386
17213	109.312	126	-21.8789
18817	109.312	138	-21.9226
16411	109.312	120	-21.8583
772	109.312	3	-21.5758
5584	109.312	39	-21.6443
7990	109.312	57	-21.6836
13604	109.312	99	-21.7925
14005	109.312	102	-21.8014
16010	109.312	117	-21.8484
9193	109.312	66	-21.7048
19619	109.312	144	-21.9458
1173	109.312	6	-21.5811
4381	109.312	30	-21.626
8391	109.312	60	-21.6905
2376	109.312	15	-21.5973
3178	109.312	21	-21.6085
11599	109.312	84	-21.7505
7188	109.312	51	-21.6701
18015	109.312	132	-21.9003
18416	109.312	135	-21.9113
5183	109.312	36	-21.6381
11198	109.312	81	-21.7425
9594	109.312	69	-21.7121
17614	109.312	129	-21.8895
14807	109.312	108	-21.8196
14806	109.375	108	-21.8358
7989	109.375	57	-21.6982
19217	109.375	141	-21.9517
2776	109.375	18	-21.6167
370	109.375	0	-21.5842
4380	109.375	30	-21.64
9994	109.375	72	-21.7345
7187	109.375	51	-21.6846
17212	109.375	126	-21.8958
6385	109.375	45	-21.6713
771	109.375	3	-21.5894
5583	109.375	39	-21.6585
18816	109.375	138	-21.9401
9593	109.375	69	-21.727
12400	109.375	90	-21.7824
10796	109.375	78	-21.7499
18014	109.375	132	-21.9175
2375	109.375	15	-21.6111
17613	109.375	129	-21.9065
14004	109.375	102	-21.8173
8791	109.375	63	-21.7124
15207	109.375	111	-21.8453
9192	109.375	66	-21.7196
5984	109.375	42	-21.6649
3979	109.375	27	-21.6341
15608	109.375	114	-21.855
13202	109.375	96	-21.7995
16410	109.375	120	-21.875
1573	109.375	9	-21.6001
11598	109.375	84	-21.7658
10395	109.375	75	-21.7421
3177	109.375	21	-21.6224
1974	109.375	12	-21.6055
11197	109.375	81	-21.7578
13603	109.375	99	-21.8083
5182	109.375	36	-21.6523
14405	109.375	105	-21.8265
7588	109.375	54	-21.6914
16009	109.375	117	-21.8649
6786	109.375	48	-21.6779
19618	109.375	144	-21.9637
11999	109.375	87	-21.774
18415	109.375	135	-21.9286
1172	109.375	6	-21.5947
12801	109.375	93	-21.7909
16811	109.375	123	-21.8853
4781	109.375	33	-21.6461
3578	109.375	24	-21.6282
8390	109.375	60	-21.7053
1171	109.438	6	-21.6084
5582	109.438	39	-21.6728
15206	109.438	111	-21.8617
11597	109.438	84	-21.7813
18815	109.438	138	-21.9577
14404	109.438	105	-21.8426
1973	109.438	12	-21.6193
11196	109.438	81	-21.7731
3176	109.438	21	-21.6364
3577	109.438	24	-21.6422
16008	109.438	117	-21.8815
770	109.438	3	-21.6031
7186	109.438	51	-21.6991
9592	109.438	69	-21.742
1572	109.438	9	-21.6138
4379	109.438	30	-21.6542
9191	109.438	66	-21.7346
13602	109.438	99	-21.8243
14805	109.438	108	-21.8521
11998	109.438	87	-21.7896
18013	109.438	132	-21.9348
18414	109.438	135	-21.9461
5983	109.438	42	-21.6792
2374	109.438	15	-21.6249
16409	109.438	120	-21.8917
16810	109.438	123	-21.9022
8389	109.438	60	-21.72
17211	109.438	126	-21.9128
14003	109.438	102	-21.8333
19216	109.438	141	-21.9695
9993	109.438	72	-21.7496
10394	109.438	75	-21.7573
7587	109.438	54	-21.706
2775	109.438	18	-21.6306
12800	109.438	93	-21.8066
6384	109.438	45	-21.6858
12399	109.438	90	-21.798
19617	109.438	144	-21.9816
10795	109.438	78	-21.7651
13201	109.438	96	-21.8153
6785	109.438	48	-21.6924
369	109.438	0	-21.5978
15607	109.438	114	-21.8715
7988	109.438	57	-21.7129
4780	109.438	33	-21.6603
5181	109.438	36	-21.6665
17612	109.438	129	-21.9237
3978	109.438	27	-21.6481
8790	109.438	63	-21.7272
16809	109.5	123	-21.9191
15606	109.5	114	-21.8881
13200	109.5	96	-21.8312
12799	109.5	93	-21.8224
13601	109.5	99	-21.8403
6383	109.5	45	-21.7003
8388	109.5	60	-21.7349
368	109.5	0	-21.6114
9591	109.5	69	-21.7571
10393	109.5	75	-21.7725
4779	109.5	33	-21.6745
3576	109.5	24	-21.6563
1972	109.5	12	-21.6332
1170	109.5	6	-21.6222
18012	109.5	132	-21.9522
8789	109.5	63	-21.7421
14804	109.5	108	-21.8684
17611	109.5	129	-21.9409
5581	109.5	39	-21.6872
5180	109.5	36	-21.6808
11596	109.5	84	-21.7968
18814	109.5	138	-21.9754
7987	109.5	57	-21.7277
11195	109.5	81	-21.7886
10794	109.5	78	-21.7805
17210	109.5	126	-21.9299
12398	109.5	90	-21.8137
16007	109.5	117	-21.8982
7586	109.5	54	-21.7207
6784	109.5	48	-21.7069
7185	109.5	51	-21.7138
19616	109.5	144	-21.9996
4378	109.5	30	-21.6683
18413	109.5	135	-21.9637
14002	109.5	102	-21.8495
3977	109.5	27	-21.6623
16408	109.5	120	-21.9086
15205	109.5	111	-21.8781
3175	109.5	21	-21.6504
11997	109.5	87	-21.8052
769	109.5	3	-21.6168
19215	109.5	141	-21.9874
9992	109.5	72	-21.7647
14403	109.5	105	-21.8588
2373	109.5	15	-21.6388
5982	109.5	42	-21.6937
1571	109.5	9	-21.6276
2774	109.5	18	-21.6445
9190	109.5	66	-21.7495
6382	109.562	45	-21.7148
1570	109.562	9	-21.6415
13199	109.562	96	-21.8472
2372	109.562	15	-21.6528
1169	109.562	6	-21.6359
7184	109.562	51	-21.7284
5179	109.562	36	-21.6951
16006	109.562	117	-21.915
6783	109.562	48	-21.7216
7986	109.562	57	-21.7425
5981	109.562	42	-21.7081
9991	109.562	72	-21.78
12798	109.562	93	-21.8383
16808	109.562	123	-21.9362
19615	109.562	144	-22.0178
16407	109.562	120	-21.9255
2773	109.562	18	-21.6585
15605	109.562	114	-21.9048
12397	109.562	90	-21.8295
7585	109.562	54	-21.7354
3976	109.562	27	-21.6764
8788	109.562	63	-21.7571
4377	109.562	30	-21.6826
11996	109.562	87	-21.8208
768	109.562	3	-21.6305
10793	109.562	78	-21.7959
17209	109.562	126	-21.9472
18412	109.562	135	-21.9813
9590	109.562	69	-21.7722
11595	109.562	84	-21.8124
367	109.562	0	-21.6251
4778	109.562	33	-21.6888
18813	109.562	138	-21.9932
3575	109.562	24	-21.6704
14402	109.562	105	-21.8752
17610	109.562	129	-21.9583
8387	109.562	60	-21.7498
9189	109.562	66	-21.7646
14803	109.562	108	-21.8848
10392	109.562	75	-21.7879
13600	109.562	99	-21.8564
3174	109.562	21	-21.6644
1971	109.562	12	-21.6471
15204	109.562	111	-21.8947
14001	109.562	102	-21.8657
19214	109.562	141	-22.0054
11194	109.562	81	-21.8041
18011	109.562	132	-21.9697
5580	109.562	39	-21.7016
14802	109.625	108	-21.9014
7584	109.625	54	-21.7502
16005	109.625	117	-21.932
11594	109.625	84	-21.828
12396	109.625	90	-21.8453
19213	109.625	141	-22.0235
4376	109.625	30	-21.6968
3975	109.625	27	-21.6906
14000	109.625	102	-21.882
17208	109.625	126	-21.9645
16807	109.625	123	-21.9534
6782	109.625	48	-21.7362
5178	109.625	36	-21.7096
11193	109.625	81	-21.8196
7985	109.625	57	-21.7574
2772	109.625	18	-21.6726
1569	109.625	9	-21.6554
14401	109.625	105	-21.8916
10792	109.625	78	-21.8114
2371	109.625	15	-21.6668
18812	109.625	138	-22.0112
17609	109.625	129	-21.9758
6381	109.625	45	-21.7294
7183	109.625	51	-21.7432
15203	109.625	111	-21.9114
11995	109.625	87	-21.8366
767	109.625	3	-21.6443
5980	109.625	42	-21.7227
13198	109.625	96	-21.8633
9990	109.625	72	-21.7953
1168	109.625	6	-21.6498
18411	109.625	135	-21.9991
366	109.625	0	-21.6389
13599	109.625	99	-21.8725
12797	109.625	93	-21.8542
10391	109.625	75	-21.8032
9188	109.625	66	-21.7797
8386	109.625	60	-21.7647
9589	109.625	69	-21.7874
4777	109.625	33	-21.7032
19614	109.625	144	-22.0361
3574	109.625	24	-21.6845
1970	109.625	12	-21.661
18010	109.625	132	-21.9873
16406	109.625	120	-21.9426
5579	109.625	39	-21.7161
8787	109.625	63	-21.7722
15604	109.625	114	-21.9216
3173	109.625	21	-21.6785
3172	109.688	21	-21.6927
6781	109.688	48	-21.751
18009	109.688	132	-22.0051
2370	109.688	15	-21.6808
11192	109.688	81	-21.8353
14801	109.688	108	-21.918
11994	109.688	87	-21.8524
8385	109.688	60	-21.7798
10390	109.688	75	-21.8187
9588	109.688	69	-21.8027
18811	109.688	138	-22.0293
17608	109.688	129	-21.9934
13999	109.688	102	-21.8984
16405	109.688	120	-21.9597
4776	109.688	33	-21.7176
5578	109.688	39	-21.7306
19212	109.688	141	-22.0418
11593	109.688	84	-21.8438
19613	109.688	144	-22.0546
14400	109.688	105	-21.9081
766	109.688	3	-21.6581
16004	109.688	117	-21.949
15202	109.688	111	-21.9281
3573	109.688	24	-21.6988
1969	109.688	12	-21.675
18410	109.688	135	-22.0171
17207	109.688	126	-21.9819
13598	109.688	99	-21.8888
4375	109.688	30	-21.7112
9989	109.688	72	-21.8106
12395	109.688	90	-21.8613
15603	109.688	114	-21.9384
8786	109.688	63	-21.7873
7182	109.688	51	-21.758
7984	109.688	57	-21.7724
6380	109.688	45	-21.7441
1167	109.688	6	-21.6637
5979	109.688	42	-21.7373
5177	109.688	36	-21.724
1568	109.688	9	-21.6693
7583	109.688	54	-21.7651
3974	109.688	27	-21.7049
12796	109.688	93	-21.8703
2771	109.688	18	-21.6867
16806	109.688	123	-21.9707
365	109.688	0	-21.6527
9187	109.688	66	-21.7949
10791	109.688	78	-21.8269
13197	109.688	96	-21.8795
11993	109.75	87	-21.8684
12795	109.75	93	-21.8864
10790	109.75	78	-21.8425
7983	109.75	57	-21.7874
1968	109.75	12	-21.6891
19612	109.75	144	-22.0731
12394	109.75	90	-21.8773
4775	109.75	33	-21.732
13998	109.75	102	-21.9148
17607	109.75	129	-22.0111
2369	109.75	15	-21.6949
10389	109.75	75	-21.8342
765	109.75	3	-21.672
5176	109.75	36	-21.7385
14800	109.75	108	-21.9347
6780	109.75	48	-21.7658
7582	109.75	54	-21.7801
13196	109.75	96	-21.8957
8785	109.75	63	-21.8025
2770	109.75	18	-21.7009
15602	109.75	114	-21.9554
19211	109.75	141	-22.0602
364	109.75	0	-21.6665
13597	109.75	99	-21.9052
18409	109.75	135	-22.0351
1567	109.75	9	-21.6833
9988	109.75	72	-21.8261
17206	109.75	126	-21.9995
11191	109.75	81	-21.851
9186	109.75	66	-21.8102
16404	109.75	120	-21.977
9587	109.75	69	-21.8181
7181	109.75	51	-21.7729
5978	109.75	42	-21.7519
15201	109.75	111	-21.945
18810	109.75	138	-22.0475
3973	109.75	27	-21.7193
1166	109.75	6	-21.6776
16805	109.75	123	-21.9881
3171	109.75	21	-21.7069
3572	109.75	24	-21.713
18008	109.75	132	-22.023
6379	109.75	45	-21.7588
4374	109.75	30	-21.7256
16003	109.75	117	-21.9661
14399	109.75	105	-21.9247
11592	109.75	84	-21.8596
5577	109.75	39	-21.7452
8384	109.75	60	-21.7949
9987	109.812	72	-21.8416
9185	109.812	66	-21.8255
6378	109.812	45	-21.7736
8383	109.812	60	-21.8101
4373	109.812	30	-21.74
16804	109.812	123	-22.0057
7180	109.812	51	-21.7878
14398	109.812	105	-21.9414
18007	109.812	132	-22.041
16403	109.812	120	-21.9944
4774	109.812	33	-21.7465
15601	109.812	114	-21.9725
13195	109.812	96	-21.912
3972	109.812	27	-21.7336
1566	109.812	9	-21.6973
764	109.812	3	-21.686
10388	109.812	75	-21.8498
12393	109.812	90	-21.8934
13596	109.812	99	-21.9216
7982	109.812	57	-21.8025
5175	109.812	36	-21.7531
5576	109.812	39	-21.7598
12794	109.812	93	-21.9026
8784	109.812	63	-21.8177
3170	109.812	21	-21.7212
16002	109.812	117	-21.9833
2368	109.812	15	-21.7091
19611	109.812	144	-22.0919
18809	109.812	138	-22.0658
11591	109.812	84	-21.8755
7581	109.812	54	-21.7951
6779	109.812	48	-21.7806
19210	109.812	141	-22.0787
1967	109.812	12	-21.7032
1165	109.812	6	-21.6916
3571	109.812	24	-21.7274
13997	109.812	102	-21.9314
363	109.812	0	-21.6804
18408	109.812	135	-22.0533
10789	109.812	78	-21.8582
17606	109.812	129	-22.0289
11190	109.812	81	-21.8668
17205	109.812	126	-22.0172
5977	109.812	42	-21.7667
15200	109.812	111	-21.9619
9586	109.812	69	-21.8335
11992	109.812	87	-21.8844
14799	109.812	108	-21.9515
2769	109.812	18	-21.7151
9184	109.875	66	-21.841
1164	109.875	6	-21.7057
9585	109.875	69	-21.849
6377	109.875	45	-21.7884
2367	109.875	15	-21.7233
7580	109.875	54	-21.8102
10788	109.875	78	-21.874
362	109.875	0	-21.6943
12793	109.875	93	-21.919
13595	109.875	99	-21.9382
15600	109.875	114	-21.9897
763	109.875	3	-21.7
16402	109.875	120	-22.0119
13194	109.875	96	-21.9285
3570	109.875	24	-21.7417
10387	109.875	75	-21.8655
9986	109.875	72	-21.8572
19610	109.875	144	-22.1107
1565	109.875	9	-21.7114
8382	109.875	60	-21.8253
19209	109.875	141	-22.0974
18006	109.875	132	-22.0591
11189	109.875	81	-21.8827
5976	109.875	42	-21.7814
15199	109.875	111	-21.979
18808	109.875	138	-22.0843
2768	109.875	18	-21.7293
17204	109.875	126	-22.035
13996	109.875	102	-21.9481
11991	109.875	87	-21.9005
6778	109.875	48	-21.7956
14798	109.875	108	-21.9685
11590	109.875	84	-21.8915
16803	109.875	123	-22.0233
7179	109.875	51	-21.8028
5575	109.875	39	-21.7746
4372	109.875	30	-21.7546
14397	109.875	105	-21.9582
16001	109.875	117	-22.0007
12392	109.875	90	-21.9096
3169	109.875	21	-21.7355
18407	109.875	135	-22.0716
8783	109.875	63	-21.8331
5174	109.875	36	-21.7678
17605	109.875	129	-22.0469
3971	109.875	27	-21.7481
4773	109.875	33	-21.7611
7981	109.875	57	-21.8177
1966	109.875	12	-21.7173
10787	109.938	78	-21.8899
3168	109.938	21	-21.7499
2366	109.938	15	-21.7375
8381	109.938	60	-21.8406
1965	109.938	12	-21.7315
15198	109.938	111	-21.9961
5975	109.938	42	-21.7963
13594	109.938	99	-21.9548
10386	109.938	75	-21.8813
18005	109.938	132	-22.0774
11990	109.938	87	-21.9167
4772	109.938	33	-21.7757
361	109.938	0	-21.7083
1163	109.938	6	-21.7198
13193	109.938	96	-21.945
8782	109.938	63	-21.8485
3970	109.938	27	-21.7626
7178	109.938	51	-21.8179
7980	109.938	57	-21.8329
16802	109.938	123	-22.041
19609	109.938	144	-22.1297
19208	109.938	141	-22.1162
1564	109.938	9	-21.7256
5574	109.938	39	-21.7893
18807	109.938	138	-22.1029
14797	109.938	108	-21.9855
11188	109.938	81	-21.8987
13995	109.938	102	-21.9648
17203	109.938	126	-22.0529
11589	109.938	84	-21.9076
2767	109.938	18	-21.7437
6777	109.938	48	-21.8106
17604	109.938	129	-22.065
5173	109.938	36	-21.7825
18406	109.938	135	-22.09
16000	109.938	117	-22.0181
4371	109.938	30	-21.7691
7579	109.938	54	-21.8253
12792	109.938	93	-21.9354
9183	109.938	66	-21.8565
9584	109.938	69	-21.8646
3569	109.938	24	-21.7562
12391	109.938	90	-21.9259
762	109.938	3	-21.714
15599	109.938	114	-22.007
6376	109.938	45	-21.8034
9985	109.938	72	-21.8729
14396	109.938	105	-21.9751
16401	109.938	120	-22.0295
6375	110	45	-21.8184
15999	110	117	-22.0357
17603	110	129	-22.0832
7578	110	54	-21.8406
19207	110	141	-22.1351
10786	110	78	-21.9059
19608	110	144	-22.1489
17202	110	126	-22.0709
3568	110	24	-21.7707
5974	110	42	-21.8112
2365	110	15	-21.7519
11989	110	87	-21.9329
13593	110	99	-21.9716
8781	110	63	-21.8639
3969	110	27	-21.7772
11588	110	84	-21.9237
9984	110	72	-21.8886
13994	110	102	-21.9817
12390	110	90	-21.9423
6776	110	48	-21.8256
7177	110	51	-21.833
1964	110	12	-21.7458
15598	110	114	-22.0244
2766	110	18	-21.758
1162	110	6	-21.7339
1563	110	9	-21.7398
11187	110	81	-21.9147
13192	110	96	-21.9616
8380	110	60	-21.856
18405	110	135	-22.1086
16801	110	123	-22.0589
5573	110	39	-21.8042
14796	110	108	-22.0026
9182	110	66	-21.872
15197	110	111	-22.0134
4771	110	33	-21.7905
3167	110	21	-21.7643
16400	110	120	-22.0472
4370	110	30	-21.7838
[truncated: 17,650 more rows]

## Sheet: Figure 2c
	t	T_RLC	T_p	T_Be
0	0	17	17	17
1	0.000999	30.8867	17.1877	15.9606
2	0.001999	14.8006	17.0327	15.0415
3	0.002999	12.2896	17.483	14.4321
4	0.003999	5.89016	18.1193	13.9161
5	0.004999	3.45202	18.6307	13.7595
6	0.005999	0.779789	18.9886	13.7433
7	0.006999	0.62573	19.387	13.6516
8	0.007999	5.9976	19.5556	13.375
9	0.008999	4.06425	20.1518	13.1857
10	0.009999	0.339949	20.6027	13.3676
11	0.010999	3.64498	20.652	13.4735
12	0.011999	11.3613	19.9262	13.7618
13	0.012999	11.7876	18.7532	14.0538
14	0.013999	20.6224	17.5387	14.1453
15	0.014999	28.5624	16.0516	14.3742
16	0.015999	27.4726	14.453	14.8176
17	0.016999	31.951	12.9011	15.0531
18	0.017999	17.1564	11.501	15.3223
19	0.018999	31.7293	9.96739	15.8036
20	0.019999	48.2419	8.48226	16.3246
21	0.020999	35.7148	6.99189	17.0296
22	0.021999	41.4086	5.87864	17.8208
23	0.022999	44.9832	4.83789	18.7374
24	0.023999	24.7645	4.01912	19.5698
25	0.024999	16.0581	3.44496	20.2018
26	0.025999	14.0179	2.83359	20.3115
27	0.026999	8.26787	2.38925	20.3501
28	0.027999	9.26727	2.05581	20.1133
29	0.028999	5.41662	2.04524	19.4408
30	0.029999	1.24565	2.18079	19.2785
31	0.030999	0.300253	2.26154	19.4216
32	0.031999	6.15755	2.11513	19.5014
33	0.032999	18.6306	1.6472	19.6519
34	0.033999	24.5502	1.11919	19.8893
35	0.034999	41.27	0.705516	20.4691
36	0.035999	29.0647	0.408519	21.3404
37	0.036999	25.1876	0.29109	22.2377
38	0.037999	17.9892	0.248424	23.0899
39	0.038999	24.8768	0.257213	23.9882
40	0.039999	14.3564	0.259003	24.4591
41	0.040999	12.4536	0.291896	24.804
42	0.041999	0.372454	0.35452	25.0951
43	0.042999	1.23168	0.385307	25.2304
44	0.043999	11.8854	0.453163	25.4459
45	0.044999	17.9146	0.560918	25.566
46	0.045999	20.9967	0.724776	25.5364
47	0.046999	28.5855	0.853193	25.1003
48	0.047999	57.5176	1.25664	24.9063
49	0.048999	44.3665	1.90108	25.0013
50	0.049999	59.3245	2.69905	25.2526
51	0.050999	31.9597	3.57216	25.4648
52	0.051999	23.3361	4.37668	25.2374
53	0.052999	8.57158	4.96282	24.9338
54	0.053999	7.60766	5.29812	24.6275
55	0.054999	3.05763	5.64015	24.4761
56	0.055999	0.523978	5.89867	24.6064
57	0.056999	10.2365	6.03984	25.0803
58	0.057999	11.4175	5.98995	25.7342
59	0.058999	3.64338	5.77869	26.1415
60	0.059999	2.16263	6.03183	26.8498
61	0.060999	1.50754	6.30828	27.3521
62	0.061999	12.8244	6.65674	27.5008
63	0.062999	2.13649	7.30407	27.6478
64	0.063999	6.98749	7.55358	27.5676
65	0.064999	16.6184	8.16198	27.3334
66	0.065999	12.7636	8.64262	26.9264
67	0.066999	35.7133	9.42586	26.3994
68	0.067999	33.2993	10.435	25.6862
69	0.068999	31.0103	11.8653	25.4465
70	0.069999	30.2397	13.3528	25.2167
71	0.070999	28.2411	14.655	24.8912
72	0.071999	22.7634	15.5453	24.1845
73	0.072999	4.39406	15.9879	23.5881
74	0.073999	10.7291	16.3858	23.2017
75	0.074999	32.7249	16.9199	22.2397
76	0.075999	28.0338	17.5764	21.0355
77	0.076999	32.6983	18.0677	20.0308
78	0.077999	53.1642	18.7839	18.7491
79	0.078999	28.0626	20.0069	17.7149
80	0.079999	20.1397	21.4152	17.2217
81	0.080999	15.6146	22.9617	17.2139
82	0.081999	3.63556	24.3072	17.4633
83	0.082999	2.95634	25.2678	17.46
84	0.083999	0.674649	25.9355	17.6019
85	0.084999	0.547462	25.9322	17.5073
86	0.085999	2.49709	26.1501	17.2681
87	0.086999	8.16328	26.9268	17.162
88	0.087999	7.20503	27.9396	17.0864
89	0.088999	8.98268	29.1648	16.8921
90	0.089999	8.803	30.3099	16.9955
91	0.090999	3.81514	31.3033	17.4191
92	0.091999	0.769762	31.6221	17.7801
93	0.092999	0.756364	31.954	17.7946
94	0.093999	3.41287	32.2674	17.5494
95	0.094999	1.91002	32.8479	17.3819
96	0.095999	9.79262	33.2695	16.9804
97	0.096999	4.83721	33.4983	16.5315
98	0.097999	8.73695	33.1175	15.9644
99	0.098999	6.11035	32.1861	15.4153
100	0.099999	12.9711	31.5189	14.796
101	0.100999	0.34341	31.0463	14.4459
102	0.101999	0.976489	30.9791	14.4661
103	0.102999	3.3068	30.8918	14.6362
104	0.103999	2.48942	30.4257	14.7755
105	0.104999	12.7705	29.285	14.7876
106	0.105999	18.4362	27.7126	14.6976
107	0.106999	13.5876	26.1688	14.6696
108	0.107999	12.1778	24.4716	14.5855
109	0.108999	14.0484	22.8232	14.2884
110	0.109999	7.92041	21.5844	13.9775
111	0.110999	14.6425	20.5382	13.5042
112	0.111999	18.1993	19.2123	13.1883
113	0.112999	18.2079	17.8591	12.9695
114	0.113999	34.2686	16.2081	12.6531
115	0.114999	24.8302	14.8497	12.3397
116	0.115999	11.1509	13.6876	12.0216
117	0.116999	14.7969	12.9254	11.685
118	0.117999	13.1252	12.531	11.226
119	0.118999	10.2471	12.3413	10.7492
120	0.119999	13.186	11.9717	10.466
121	0.120999	24.7168	11.5542	10.0101
122	0.121999	5.97746	11.3312	9.58883
123	0.122999	22.0388	11.498	9.08697
124	0.123999	23.3952	11.6095	8.49408
125	0.124999	28.3368	11.7497	7.9277
126	0.125999	19.1671	11.9149	7.47299
127	0.126999	3.99626	12.0439	7.12928
128	0.127999	4.62386	12.1796	6.91409
129	0.128999	11.7206	12.4144	6.69527
130	0.129999	18.5714	12.6403	6.40348
131	0.130999	16.3541	13.1915	6.02977
132	0.131999	11.6259	14.028	5.59333
133	0.132999	8.3439	14.2073	5.44501
134	0.133999	13.2213	14.3883	5.31925
135	0.134999	3.45305	14.6377	5.19323
136	0.135999	7.2765	14.551	5.2205
137	0.136999	16.7473	14.2525	5.3324
138	0.137999	6.93992	13.9097	5.49245
139	0.138999	0.129001	13.7579	5.57318
140	0.139999	6.07615	13.4283	5.68596
141	0.140999	13.1952	12.7894	5.92954
142	0.141999	3.73997	11.9546	6.27933
143	0.142999	0.783519	11.6619	6.41063
144	0.143999	5.88571	11.6458	6.42622
145	0.144999	9.23836	11.869	6.3648
146	0.145999	0.202634	12.183	6.25627
147	0.146999	6.71462	12.6106	6.06739
148	0.147999	8.90044	13.3193	5.78442
149	0.148999	5.45515	13.8309	5.60803
150	0.149999	14.3264	14.4658	5.43316
151	0.150999	20.4151	15.2852	5.26587
152	0.151999	37.2532	16.3769	5.0951
153	0.152999	12.2898	17.696	4.92766
154	0.153999	0.553732	18.13	4.92401
155	0.154999	3.52131	17.8047	5.12474
156	0.155999	1.99276	17.7115	5.29129
157	0.156999	3.53578	17.2725	5.46635
158	0.157999	11.8771	16.6407	5.54302
159	0.158999	1.60804	15.8898	5.70856
160	0.159999	8.96314	15.3367	5.91102
161	0.160999	2.43803	14.8739	6.13112
162	0.161999	5.18927	14.9145	6.25394
163	0.162999	11.5547	15.3008	6.31036
164	0.163999	5.8083	15.8628	6.30769
165	0.164999	0.691259	16.2823	6.28701
166	0.165999	2.4536	16.492	6.22667
167	0.166999	2.47149	17.0915	5.98478
168	0.167999	7.98694	17.8789	5.74392
169	0.168999	9.15586	18.7995	5.36356
170	0.169999	14.5543	19.8252	4.9356
171	0.170999	26.726	21.2029	4.5554
172	0.171999	28.7592	23.2303	4.012
173	0.172999	20.0685	24.7927	3.55119
174	0.173999	12.3122	26.5536	3.14571
175	0.174999	8.25327	27.3372	2.94163
176	0.175999	22.8103	27.8202	2.66131
177	0.176999	32.5133	28.4605	2.29151
178	0.177999	18.0039	29.3437	1.97779
179	0.178999	27.6615	30.4677	1.68868
180	0.179999	23.0549	31.5395	1.45933
181	0.180999	22.15	32.0951	1.31868
182	0.181999	26.0691	32.2354	1.27854
183	0.182999	17.7493	31.3421	1.40617
184	0.183999	27.5163	30.1945	1.59768
185	0.184999	32.1382	28.4441	1.93223
186	0.185999	23.4314	27.1148	2.25453
187	0.186999	18.4004	25.8229	2.60598
188	0.187999	21.3351	25.017	2.8847
189	0.188999	31.3943	23.9066	3.29531
190	0.189999	16.1023	23.1616	3.67634
191	0.190999	12.9147	22.3897	4.09103
192	0.191999	17.3531	22.0226	4.41838
193	0.192999	9.00466	21.4207	4.77457
194	0.193999	7.95836	21.1311	5.118
195	0.194999	3.72585	21.6405	5.17776
196	0.195999	2.26028	22.3925	5.15545
197	0.196999	2.28899	22.8464	5.13087
198	0.197999	1.2267	22.5443	5.33258
199	0.198999	0.420423	22.5038	5.43163
200	0.199999	5.31724	22.8685	5.41849
201	0.200999	6.79025	23.8267	5.27524
202	0.201999	3.3316	24.6944	5.17221
203	0.202999	7.66514	24.6506	5.42494
204	0.203999	5.36088	24.6786	5.72306
205	0.204999	12.215	23.8403	6.02434
206	0.205999	7.83252	22.7439	6.28959
207	0.206999	1.1213	21.9875	6.36753
208	0.207999	3.09592	21.9089	6.27835
209	0.208999	3.75836	22.0451	6.01699
210	0.209999	4.69864	21.8687	5.85584
211	0.210999	1.9523	21.3721	5.74262
212	0.211999	7.39883	20.3652	5.72387
213	0.212999	13.0815	19.4746	5.63986
214	0.213999	19.8093	18.9173	5.46418
215	0.214999	9.34445	18.3436	5.30418
216	0.215999	23.5564	17.9013	5.17945
217	0.216999	27.8022	17.5369	4.9727
218	0.217999	42.2618	17.429	4.70198
219	0.218999	35.5115	17.1533	4.56681
220	0.219999	31.7425	16.4243	4.65897
221	0.220999	42.2903	15.6388	4.84386
222	0.221999	26.6119	15.3859	4.92337
223	0.222999	14.7993	14.9765	5.1289
224	0.223999	29.1913	14.2209	5.48446
225	0.224999	25.6851	13.9287	5.77492
226	0.225999	28.8929	13.7981	6.06709
227	0.226999	9.92545	13.6469	6.41367
228	0.227999	4.25038	13.6921	6.57329
229	0.228999	21.2899	14.3802	6.57683
230	0.229999	15.4861	15.4378	6.50786
231	0.230999	3.84192	16.2388	6.42193
232	0.231999	4.43465	16.6658	6.29985
233	0.232999	0.929183	16.7298	6.17799
234	0.233999	8.93453	16.3607	6.2941
235	0.234999	6.9235	15.4083	6.60791
236	0.235999	8.19935	14.9014	6.95166
237	0.236999	14.3807	14.619	7.34125
238	0.237999	3.60116	14.2202	7.75135
239	0.238999	3.21724	13.8416	8.07535
240	0.239999	13.5959	13.3611	8.41238
241	0.240999	25.1723	12.5851	9.07575
242	0.241999	23.217	11.9547	9.85419
243	0.242999	25.6214	11.1477	10.7227
244	0.243999	24.8806	10.113	11.7719
245	0.244999	33.6491	9.29432	12.8185
246	0.245999	21.8836	8.91738	13.8491
247	0.246999	8.87588	8.8706	14.5445
248	0.247999	12.2509	8.76187	15.2247
249	0.248999	15.9203	8.59627	15.9256
250	0.249999	0.273542	8.6368	16.4293
251	0.250999	6.24077	8.51707	16.7736
252	0.251999	12.2492	8.30918	17.2896
253	0.252999	35.7651	8.22397	18.2826
254	0.253999	30.0785	8.18089	19.6557
255	0.254999	8.18015	8.36406	20.5637
256	0.255999	12.8165	8.35799	21.4044
257	0.256999	7.60268	8.51307	22.2917
258	0.257999	3.30577	8.68818	22.9267
259	0.258999	12.1029	8.56094	23.3976
260	0.259999	11.6245	7.91109	23.6686
261	0.260999	17.4697	7.22466	23.8571
262	0.261999	10.5046	6.56041	24.0715
263	0.262999	8.16868	6.1062	24.3873
264	0.263999	4.08663	5.79796	24.6005
265	0.264999	3.61756	5.53911	24.9373
266	0.265999	9.46534	5.27889	25.3758
267	0.266999	7.9108	5.07384	25.979
268	0.267999	3.08656	5.01	26.4016
269	0.268999	0.647554	5.10024	26.6417
270	0.269999	4.13067	5.14557	27.0025
271	0.270999	3.32422	5.51182	27.7372
272	0.271999	5.4744	6.02849	28.0279
273	0.272999	3.46112	6.33073	28.0273
274	0.273999	1.38436	6.3018	27.6837
275	0.274999	9.51313	6.0062	27.0243
276	0.275999	14.6179	5.82558	26.3061
277	0.276999	18.5516	5.6999	25.4096
278	0.277999	33.1773	5.8435	24.1405
279	0.278999	29.6426	6.14047	23.0628
280	0.279999	31.23	6.87618	21.994
281	0.280999	22.3882	7.54001	21.1516
282	0.281999	4.76687	8.04471	20.5921
283	0.282999	1.65583	8.35059	20.4844
284	0.283999	3.64245	8.6735	20.8116
285	0.284999	0.126172	8.83853	21.3041
286	0.285999	0.213134	8.88685	21.488
287	0.286999	1.02776	8.79286	21.3214
288	0.287999	1.02279	8.5746	21.1167
289	0.288999	4.90545	8.28984	21.3742
290	0.289999	7.3075	8.28858	21.8712
291	0.290999	21.7466	8.78932	22.4273
292	0.291999	10.5388	9.70491	22.6321
293	0.292999	13.7715	10.3667	22.1419
294	0.293999	7.51972	11.1131	21.8017
295	0.294999	1.08171	11.6094	21.7695
296	0.295999	0.0356439	11.625	21.7296
297	0.296999	2.20979	11.6769	21.8606
298	0.297999	1.15646	11.2271	21.8813
299	0.298999	7.1005	10.539	21.7712
300	0.299999	7.65105	9.82385	21.3701
301	0.300999	3.41344	9.51336	20.949
302	0.301999	6.71943	9.12178	20.5905
303	0.302999	4.35987	8.86015	20.1679
304	0.303999	4.50198	8.59369	19.6929
305	0.304999	15.7316	8.19662	18.9683
306	0.305999	5.852	7.87018	18.2498
307	0.306999	3.1133	7.6592	17.7834
308	0.307999	1.29929	7.53163	17.4982
309	0.308999	7.27999	7.13982	17.3326
310	0.309999	11.932	6.55569	16.9023
311	0.310999	7.24703	6.29845	16.4218
312	0.311999	25.7862	6.20843	15.5197
313	0.312999	23.7585	5.91418	14.7281
314	0.313999	19.2579	5.76017	14.0368
315	0.314999	17.6858	5.47914	13.458
316	0.315999	17.6371	5.066	13.3236
317	0.316999	15.7205	4.65714	13.0201
318	0.317999	25.7449	4.5153	12.6793
319	0.318999	12.4804	4.5568	12.2748
320	0.319999	9.95557	4.6559	11.9056
321	0.320999	7.46248	4.86793	11.5161
322	0.321999	0.105263	5.19124	11.1794
323	0.322999	0.0256376	5.15367	11.2552
324	0.323999	1.12193	5.13477	11.2799
325	0.324999	0.833898	5.19155	11.2828
326	0.325999	1.50512	5.3067	11.1318
327	0.326999	2.70342	5.30276	11.0886
328	0.327999	8.89602	5.02999	11.165
329	0.328999	7.81677	4.75757	11.2193
330	0.329999	1.85864	4.65439	11.2169
331	0.330999	4.85656	4.70775	11.074
332	0.331999	9.24487	4.75763	10.9256
333	0.332999	8.99168	4.84671	10.7899
334	0.333999	37.5833	4.70387	10.9208
335	0.334999	10.1235	4.49736	11.211
336	0.335999	10.7428	4.19586	11.6632
337	0.336999	4.59534	4.05959	11.9818
338	0.337999	4.58719	4.14394	12.0204
339	0.338999	4.14997	4.10006	12.1832
340	0.339999	8.96308	3.96466	12.4968
341	0.340999	17.4662	3.93418	12.8777
342	0.341999	12.8817	3.93858	13.2825
343	0.342999	10.1185	3.9141	13.7636
344	0.343999	17.226	3.98545	14.2436
345	0.344999	12.1563	4.15008	14.6817
346	0.345999	15.0732	3.98638	15.403
347	0.346999	18.2881	3.79505	16.1574
348	0.347999	18.3093	3.43994	16.9263
349	0.348999	10.5841	3.23066	17.7199
350	0.349999	13.2502	3.15594	18.6842
351	0.350999	4.36058	3.23465	19.2518
352	0.351999	12.8451	2.95122	19.6281
353	0.352999	13.7417	2.54632	20.1263
354	0.353999	5.63631	2.30256	20.6271
355	0.354999	25.8414	2.18586	21.6217
356	0.355999	31.876	1.96805	22.8191
357	0.356999	11.6463	1.77602	23.6647
358	0.357999	15.6203	1.70391	24.3831
359	0.358999	3.27207	1.84546	25.283
360	0.359999	2.07099	1.91033	25.6252
361	0.360999	0.853412	1.91264	25.7927
362	0.361999	1.19903	1.87935	25.6104
363	0.362999	3.00183	1.72228	25.3558
364	0.363999	2.19903	1.59672	25.0342
365	0.364999	1.65317	1.54047	24.6424
366	0.365999	2.53882	1.56237	24.2369
367	0.366999	8.88682	1.52351	23.7552
368	0.367999	8.76253	1.38252	22.9588
369	0.368999	4.80849	1.38444	22.3369
370	0.369999	5.27697	1.44797	21.9352
371	0.370999	10.6968	1.70479	21.4439
372	0.371999	12.2795	1.99895	21.0166
373	0.372999	1.79491	2.16255	20.738
374	0.373999	5.51214	2.13677	20.2786
375	0.374999	8.25834	2.06331	19.6721
376	0.375999	16.7735	2.12235	18.9526
377	0.376999	14.0927	2.15607	18.1666
378	0.377999	17.75	2.06647	17.4936
379	0.378999	15.2995	2.01733	16.7538
380	0.379999	9.02785	2.05409	16.2066
381	0.380999	10.4567	2.2403	15.5166
382	0.381999	1.99813	2.3859	15.1703
383	0.382999	7.19281	2.35529	15.3189
384	0.383999	12.9777	2.0389	15.9082
385	0.384999	9.53385	1.68675	16.5772
386	0.385999	21.4859	1.3648	17.3103
387	0.386999	3.34392	1.06947	18.0786
388	0.387999	6.53726	1.11533	18.3038
389	0.388999	5.34384	1.2136	18.4691
390	0.389999	7.12022	1.4004	18.6475
391	0.390999	2.77012	1.55096	19.0252
392	0.391999	0.873304	1.59404	19.2446
393	0.392999	1.36332	1.68902	19.2189
394	0.393999	0.0918064	1.80315	18.9679
395	0.394999	4.08418	1.87828	18.8571
396	0.395999	13.9331	2.14135	18.5746
397	0.396999	16.2984	2.53228	18.1112
398	0.397999	8.06032	3.09674	17.5831
399	0.398999	12.9314	3.5077	17.2472
400	0.399999	16.9406	4.22419	16.7808
401	0.400999	27.7775	4.98258	16.4504
402	0.401999	12.555	5.9453	16.3622
403	0.402999	14.8773	6.61106	16.4994
404	0.403999	19.4993	7.33812	16.7495
405	0.404999	45.3767	8.52129	17.4085
406	0.405999	51.5423	9.85914	18.5312
407	0.406999	51.8416	11.3042	19.8068
408	0.407999	30.8275	12.5927	21.0766
409	0.408999	47.5454	13.4132	22.6287
410	0.409999	61.5332	13.9511	24.3621
411	0.410999	92.0174	14.7824	26.6249
412	0.411999	93.5246	15.7193	29.2596
413	0.412999	114.755	16.5566	32.1297
414	0.413999	97.3886	17.5264	34.9426
415	0.414999	48.4673	18.6138	37.4809
416	0.415999	24.0682	19.8184	39.499
417	0.416999	5.16824	20.3238	40.2582
418	0.417999	5.20987	20.5921	41.0136
419	0.418999	0.840111	20.8368	41.5034
420	0.419999	4.03206	20.789	41.8231
421	0.420999	4.36826	20.3417	41.8503
422	0.421999	5.6527	19.5619	41.5572
423	0.422999	4.06176	19.319	41.7994
424	0.423999	5.5175	18.6244	41.6379
425	0.424999	5.36397	18.1473	41.2421
426	0.425999	3.96437	17.5832	40.529
427	0.426999	0.219641	17.4356	40.2459
428	0.427999	0.0898711	17.329	40.1972
429	0.428999	2.94661	17.2794	40.3361
430	0.429999	0.955765	17.195	40.3937
431	0.430999	1.81354	16.8311	39.8262
432	0.431999	3.78219	16.2202	39.4992
433	0.432999	7.58677	15.5441	39.139
434	0.433999	13.1346	14.4845	38.3594
435	0.434999	10.5952	13.4602	37.4052
436	0.435999	30.1705	12.3383	36.375
437	0.436999	23.6476	11.0451	34.9081
438	0.437999	38.3912	9.66646	33.2661
439	0.438999	46.5895	8.55184	31.5055
440	0.439999	23.0097	7.61319	29.7511
441	0.440999	18.5353	6.98272	28.4734
442	0.441999	27.4127	6.45143	27.1949
443	0.442999	18.0585	6.19528	25.9179
444	0.443999	18.5639	6.15316	24.8618
445	0.444999	6.32758	6.39223	24.1531
446	0.445999	11.442	6.72619	23.6177
447	0.446999	11.469	6.85761	22.9692
448	0.447999	8.36448	6.8024	22.2954
449	0.448999	4.76099	6.74651	21.6089
450	0.449999	15.7456	6.46225	20.9805
451	0.450999	19.358	6.1186	19.9465
452	0.451999	14.8518	5.93292	18.8327
453	0.452999	16.6045	5.64889	17.8759
454	0.453999	14.0151	5.49137	17.1762
455	0.454999	11.8496	5.55043	16.5233
456	0.455999	20.3612	5.67218	15.6643
457	0.456999	7.26837	5.95348	14.7676
458	0.457999	7.84361	6.08139	14.102
459	0.458999	1.84913	6.13761	13.6559
460	0.459999	8.84767	5.7632	13.4363
461	0.460999	7.85979	5.29504	13.4116
462	0.461999	5.50316	4.83806	13.4146
463	0.462999	19.301	4.34182	13.5055
464	0.463999	28.5912	3.88975	13.3048
465	0.464999	24.3687	3.59746	13.0357
466	0.465999	25.8256	3.26785	13.0316
467	0.466999	19.325	3.15572	12.8915
468	0.467999	28.4156	3.54593	12.2842
469	0.468999	16.4744	4.14333	11.545
470	0.469999	8.57695	4.71589	10.9355
471	0.470999	3.8677	4.95922	10.712
472	0.471999	6.03376	5.37948	10.3331
473	0.472999	11.4527	5.98403	9.84958
474	0.473999	3.68751	6.50645	9.46252
475	0.474999	1.8927	6.69793	9.33364
476	0.475999	0.3413	6.96486	9.15029
477	0.476999	9.5195	7.3194	8.93656
478	0.477999	2.23012	7.60706	8.8001
479	0.478999	0.852618	7.99938	8.51072
480	0.479999	0.165236	8.06477	8.46137
481	0.480999	2.02817	8.042	8.46825
482	0.481999	13.6483	8.67313	8.11412
483	0.482999	30.1641	9.65819	7.63416
484	0.483999	27.0091	10.9584	7.1284
485	0.484999	30.0043	12.3036	6.70097
486	0.485999	36.8816	13.9286	6.09973
487	0.486999	60.4631	16.3748	5.29377
488	0.487999	18.2705	18.4508	4.7036
489	0.488999	13.6129	19.913	4.36131
490	0.489999	14.819	21.5016	4.03209
491	0.490999	28.2987	23.3354	3.6883
492	0.491999	7.49445	24.8269	3.47628
493	0.492999	13.5009	26.1505	3.30172
494	0.493999	21.9492	27.6428	3.05701
495	0.494999	20.0467	29.6361	2.62406
496	0.495999	21.149	31.6071	2.27372
497	0.496999	3.93828	32.8618	2.03442
498	0.497999	13.8835	34.3398	1.80485
499	0.498999	10.0639	36.0578	1.55596
500	0.499999	0.223669	36.6175	1.44866
501	0.500999	2.5189	36.8242	1.39557
502	0.501999	0.0206476	37.1653	1.35142
503	0.502999	1.80563	37.1855	1.34797
504	0.503999	1.86927	37.9106	1.27917
505	0.504999	4.02837	38.6534	1.22187
506	0.505999	5.50479	39.6307	1.21812
507	0.506999	1.32722	40.2377	1.19494
508	0.507999	5.37992	40.9867	1.15878
509	0.508999	5.3077	40.4781	1.27072
510	0.509999	15.6898	38.6343	1.43903
511	0.510999	17.0496	36.7423	1.52882
512	0.511999	15.9111	35.6273	1.4732
513	0.512999	8.66591	34.9713	1.40361
514	0.513999	7.97294	33.9254	1.44272
515	0.514999	10.1223	32.6481	1.59777
516	0.515999	5.0386	31.6149	1.71654
517	0.516999	1.15512	30.5529	1.86785
518	0.517999	4.4799	29.963	1.93855
519	0.518999	3.33947	28.8793	2.08436
520	0.519999	4.70012	28.1303	2.17215
521	0.520999	1.44093	27.6254	2.23722
522	0.521999	5.4457	27.1646	2.26842
523	0.522999	5.98724	26.2265	2.3488
524	0.523999	9.93546	25.5185	2.42693
525	0.524999	3.05746	25.159	2.44767
526	0.525999	1.97219	24.9256	2.4733
527	0.526999	4.30364	24.2682	2.62195
528	0.527999	7.79631	23.6614	2.79822
529	0.528999	3.67423	23.8462	2.81174
530	0.529999	5.09575	24.9066	2.61472
531	0.530999	8.14677	25.8765	2.43955
532	0.531999	1.89625	26.6465	2.32918
533	0.532999	13.069	26.4066	2.42479
534	0.533999	13.6758	25.286	2.71225
535	0.534999	12.9594	24.1148	3.03159
536	0.535999	27.9055	22.7848	3.44498
537	0.536999	19.4457	21.8204	3.87968
538	0.537999	20.9988	21.7965	4.17247
539	0.538999	13.9057	21.6804	4.44886
540	0.539999	4.11977	21.2767	4.70503
541	0.540999	7.29395	21.2275	4.85856
542	0.541999	9.5763	20.9649	5.12073
543	0.542999	9.4765	20.545	5.47888
544	0.543999	13.1468	19.5139	5.88683
545	0.544999	9.19437	18.3183	6.21022
546	0.545999	12.1534	17.2596	6.54327
547	0.546999	3.45131	16.273	6.91989
548	0.547999	12.0755	15.7357	7.27683
549	0.548999	12.5667	15.3969	7.70652
550	0.549999	14.5902	14.9066	8.2883
551	0.550999	8.7159	14.4345	8.8511
552	0.551999	0.892261	14.3415	9.11834
553	0.552999	2.12924	14.5119	9.16916
554	0.553999	16.196	15.3758	9.11873
555	0.554999	26.6637	16.7618	9.01113
556	0.555999	23.721	18.5341	8.80898
557	0.556999	9.93242	19.7914	8.83769
558	0.557999	3.71896	20.6238	8.88664
559	0.558999	7.79727	21.3286	8.85084
560	0.559999	10.7656	22.4965	8.60083
561	0.560999	8.6709	23.4085	8.25899
562	0.561999	23.6793	24.2938	7.69165
563	0.562999	21.0393	25.2357	7.15205
564	0.563999	16.4295	26.2535	6.60959
565	0.564999	4.11067	26.5357	6.11104
566	0.565999	2.5847	26.4937	5.79884
567	0.566999	17.1233	26.2089	5.49848
568	0.567999	23.6109	25.667	5.06923
569	0.568999	19.564	25.9469	4.64572
570	0.569999	15.2648	26.9415	4.21323
571	0.570999	21.5047	28.7071	3.77008
572	0.571999	17.8289	30.7159	3.45059
573	0.572999	10.0513	32.8819	3.27378
574	0.573999	17.2465	34.8234	3.08577
575	0.574999	33.3167	37.3767	2.77099
576	0.575999	19.9581	40.2334	2.47508
577	0.576999	25.3492	42.9386	2.2583
578	0.577999	39.5824	45.9889	2.0836
579	0.578999	14.5033	49.134	2.01446
580	0.579999	7.32523	51.2594	1.99139
581	0.580999	6.51343	52.1583	1.87355
582	0.581999	6.62489	52.8955	1.70814
583	0.582999	16.6419	53.9159	1.50374
584	0.583999	13.6661	54.3233	1.26916
585	0.584999	14.8841	54.3986	1.09881
586	0.585999	7.78207	53.9706	0.938341
587	0.586999	7.08067	53.1433	0.814718
588	0.587999	24.3797	51.2539	0.74345
589	0.588999	35.2165	47.8767	0.702764
590	0.589999	17.104	45.6268	0.696959
591	0.590999	18.0027	43.2112	0.772126
592	0.591999	17.3433	41.1787	0.863996
593	0.592999	20.7933	38.7682	0.986467
594	0.593999	29.699	36.0688	1.17548
595	0.594999	35.7712	33.421	1.44305
596	0.595999	50.4875	30.3461	1.84019
597	0.596999	41.3034	27.4949	2.33421
598	0.597999	40.6636	24.6961	2.93726
599	0.598999	52.3716	22.2799	3.58087
600	0.599999	76.9564	19.5412	4.37805
601	0.600999	58.5802	16.8012	5.33188
602	0.601999	61.0597	14.4606	6.29829
603	0.602999	58.8394	12.4138	7.32789
604	0.603999	43.6425	10.8439	8.45388
605	0.604999	23.9685	10.0434	9.27561
606	0.605999	10.18	9.92	9.74828
607	0.606999	27.3109	10.1272	10.1714
608	0.607999	7.7806	10.3085	10.7023
609	0.608999	5.32282	10.7416	10.678
610	0.609999	1.69075	11.0838	10.667
611	0.610999	1.34796	11.2569	10.8329
612	0.611999	1.89931	11.2515	11.0027
613	0.612999	2.18765	10.9761	11.3622
614	0.613999	7.1257	10.7264	11.7622
615	0.614999	0.18816	10.5264	12.1207
616	0.615999	0.253903	10.4013	12.1102
617	0.616999	4.48472	10.207	12.0907
618	0.617999	9.99635	9.58919	12.1594
619	0.618999	6.49192	8.81532	12.0687
620	0.619999	11.567	8.0884	12.0521
621	0.620999	33.7784	7.32018	12.0537
622	0.621999	30.2023	6.35001	11.9575
623	0.622999	34.071	5.42262	12.0062
624	0.623999	32.1201	4.67576	12.1102
625	0.624999	22.8028	4.36104	11.937
626	0.625999	47.9	4.16368	11.7483
627	0.626999	34.7444	4.02699	11.6216
628	0.627999	5.56036	4.17276	11.4324
629	0.628999	5.93099	4.24272	11.37
630	0.629999	8.59098	4.11047	11.5316
631	0.630999	15.2419	4.38548	11.326
632	0.631999	9.23362	4.97921	10.8708
633	0.632999	13.8199	5.61653	10.3997
634	0.633999	10.5872	6.2759	9.93005
635	0.634999	15.0147	7.08745	9.40678
636	0.635999	13.6391	7.84163	8.84878
637	0.636999	7.35002	8.26876	8.47057
638	0.637999	4.60906	8.65057	8.15719
639	0.638999	14.0735	8.46585	8.17938
640	0.639999	11.7757	7.77922	8.55416
641	0.640999	19.98	7.21303	8.91032
642	0.641999	29.4283	6.37207	9.50637
643	0.642999	19.3853	5.42395	10.2711
644	0.643999	9.01064	4.8893	10.7869
645	0.644999	4.07367	4.54046	11.1611
646	0.645999	1.02743	4.576	11.1698
647	0.646999	2.34797	4.78084	11.0246
648	0.647999	1.59136	4.93753	10.9384
649	0.648999	0.671925	5.07534	10.8661
650	0.649999	17.5591	5.26648	10.8418
651	0.650999	1.97931	5.43392	10.868
652	0.651999	5.19177	5.13312	11.2198
653	0.652999	6.76676	4.75383	11.6692
654	0.653999	8.3911	4.19714	12.2796
655	0.654999	10.5471	3.88097	12.7559
656	0.655999	18.263	3.46689	13.4884
657	0.656999	16.9892	2.95395	14.3473
658	0.657999	1.74709	2.72807	14.8559
659	0.658999	0.385225	2.79858	14.8186
660	0.659999	2.56486	2.83932	14.7703
661	0.660999	6.51994	3.128	14.5563
662	0.661999	4.33091	3.42438	14.4227
663	0.662999	7.30247	3.70902	14.4243
664	0.663999	15.1112	3.98919	14.691
665	0.664999	1.2963	4.26671	14.8217
666	0.665999	13.284	4.56286	14.873
667	0.666999	5.65382	5.13128	14.7281
668	0.667999	1.57562	5.34247	14.6134
669	0.668999	9.74198	5.72055	14.214
670	0.669999	32.427	6.24907	13.4649
671	0.670999	49.0175	7.16122	12.3366
672	0.671999	55.5177	8.47677	11.0693
673	0.672999	59.5303	9.85199	9.7295
674	0.673999	49.9117	11.0442	8.54808
675	0.674999	26.9996	12.3384	7.55277
676	0.675999	32.4696	13.4168	6.79101
677	0.676999	27.7907	14.2495	6.15496
678	0.677999	19.9725	14.845	5.68021
679	0.678999	9.72509	15.607	5.24748
680	0.679999	25.7737	15.8646	4.9998
681	0.680999	10.3428	16.0881	4.80931
682	0.681999	5.96511	16.0208	4.77018
683	0.682999	5.32247	15.72	4.83778
684	0.683999	17.6365	14.9835	5.06956
685	0.684999	37.8335	13.5829	5.58899
686	0.685999	18.2155	12.0875	6.2224
687	0.686999	6.78163	11.1443	6.66481
688	0.687999	8.35663	10.374	7.04397
689	0.688999	23.9814	9.26996	7.62954
690	0.689999	13.1839	8.16667	8.27699
691	0.690999	6.48581	7.39788	8.7733
692	0.691999	4.56628	6.97955	9.06147
693	0.692999	10.1682	6.41519	9.47379
694	0.693999	23.3751	5.72516	10.0272
695	0.694999	12.008	4.86396	10.7954
696	0.695999	13.5731	4.19381	11.4353
697	0.696999	16.4431	3.48685	12.1917
698	0.697999	20.092	3.00788	12.7607
699	0.698999	12.7212	2.57477	13.351
700	0.699999	18.0579	2.27626	13.8523
701	0.700999	10.063	2.09701	14.2877
702	0.701999	12.0919	2.18258	14.3562
703	0.702999	12.4284	2.24521	14.5114
704	0.703999	7.75291	2.37898	14.6554
705	0.704999	0.812239	2.46405	14.6625
706	0.705999	0.890628	2.416	14.7953
707	0.706999	2.26309	2.24695	14.8543
708	0.707999	4.5368	2.09693	14.9624
709	0.708999	8.74122	1.91029	15.0152
710	0.709999	8.5887	1.66516	15.2926
711	0.710999	21.1397	1.28343	15.9518
712	0.711999	20.761	0.923648	16.651
713	0.712999	7.8232	0.63153	17.4474
714	0.713999	7.32751	0.470515	17.8907
715	0.714999	23.9597	0.434855	17.969
716	0.715999	25.0157	0.580304	17.6636
717	0.716999	22.6024	0.872111	17.1042
718	0.717999	22.7579	1.22123	16.4287
719	0.718999	7.37047	1.58655	15.7165
720	0.719999	12.9052	1.93246	15.0751
721	0.720999	6.71943	2.34744	14.4479
722	0.721999	2.17263	2.71954	14.0282
723	0.722999	2.64717	2.85674	14.007
724	0.723999	1.628	3.0809	13.9102
725	0.724999	5.01595	3.27689	13.5311
726	0.725999	5.91563	3.36317	13.1723
727	0.726999	11.7633	3.24045	13.0903
728	0.727999	15.8302	3.1913	12.8787
729	0.728999	19.5643	3.13765	12.75
730	0.729999	24.192	3.21126	12.5263
731	0.730999	18.3293	3.43403	12.2463
732	0.731999	7.09112	3.87684	11.8011
733	0.732999	8.06546	4.09538	11.6213
734	0.733999	13.6583	4.40821	11.4018
735	0.734999	16.3816	4.68187	11.3395
736	0.735999	24.5887	4.57105	11.7926
737	0.736999	12.7588	4.29455	12.3972
738	0.737999	19.5471	3.97426	13.0187
739	0.738999	26.0444	3.48634	13.9611
740	0.739999	20.487	3.01682	14.9077
741	0.740999	10.7356	2.81538	15.6989
742	0.741999	4.95614	2.61544	16.2361
743	0.742999	12.6264	2.31351	16.6654
744	0.743999	6.41376	1.94863	17.0966
745	0.744999	7.96783	1.74747	17.4755
746	0.745999	2.57239	1.55152	17.8967
747	0.746999	18.0144	1.31584	18.4172
748	0.747999	11.4221	0.957549	18.9766
749	0.748999	6.3882	0.733322	19.2177
750	0.749999	7.25295	0.578122	19.285
751	0.750999	1.56435	0.466723	19.4522
752	0.751999	0.286513	0.406937	19.575
753	0.752999	1.88067	0.364346	19.5493
754	0.753999	5.56388	0.300185	19.4908
755	0.754999	6.46899	0.235345	19.5108
756	0.755999	8.03778	0.244348	19.1286
757	0.756999	2.26759	0.276351	18.8259
758	0.757999	3.09542	0.299957	18.5915
759	0.758999	3.30371	0.281011	18.6427
760	0.759999	1.13533	0.29648	18.6137
761	0.760999	6.35102	0.414929	18.1262
762	0.761999	5.68946	0.551442	17.6607
763	0.762999	3.9147	0.681118	17.2392
764	0.763999	14.2372	0.915128	16.591
765	0.764999	17.2229	1.23746	15.8278
766	0.765999	10.5359	1.63207	15.0001
767	0.766999	31.0361	2.07832	14.2172
768	0.767999	29.8482	2.80083	13.1745
769	0.768999	5.23802	3.44119	12.3833
770	0.769999	3.24583	3.78499	11.99
771	0.770999	2.08211	3.97531	11.7768
772	0.771999	7.20622	3.93847	11.7472
773	0.772999	4.78046	3.85151	11.7904
774	0.773999	23.3698	3.99447	11.6184
775	0.774999	25.4018	4.01877	11.661
776	0.775999	63.3888	4.03945	11.9091
777	0.776999	73.9889	4.22022	12.3993
778	0.777999	42.1937	4.57406	12.9949
779	0.778999	21.2098	4.93858	13.5111
780	0.779999	31.2542	5.46252	13.8117
781	0.780999	32.126	6.038	14.2223
782	0.781999	25.109	6.55403	14.9683
783	0.782999	37.3362	6.76467	15.9228
784	0.783999	21.1364	6.8843	16.9961
785	0.784999	23.1292	7.02427	17.9876
786	0.785999	19.3139	7.18213	18.9543
787	0.786999	14.5873	7.60872	19.7512
788	0.787999	7.61359	8.23099	20.2485
789	0.788999	11.123	8.89083	20.7022
790	0.789999	16.7109	9.50619	21.4523
791	0.790999	2.58214	9.98088	21.8936
792	0.791999	2.38979	10.3016	22.0727
793	0.792999	3.40664	10.756	22.0252
794	0.793999	2.56429	11.1933	22.1879
795	0.794999	9.56455	11.5427	22.6903
796	0.795999	0.648848	11.8464	23.1524
797	0.796999	9.99195	12.3503	23.4653
798	0.797999	6.42829	13.1509	23.9521
799	0.798999	0.168696	13.5803	24.061
800	0.799999	0.543351	13.7197	24.0303
801	0.800999	8.82947	13.4746	23.5336
802	0.801999	7.97775	12.937	22.8459
803	0.802999	18.9599	11.893	22.2089
804	0.803999	16.8362	10.8309	21.3996
805	0.804999	10.2014	10.0232	20.609
806	0.805999	5.79112	9.60603	19.9609
807	0.806999	4.41156	9.29226	19.4845
808	0.807999	9.33345	9.28926	18.7728
809	0.808999	7.61708	9.08549	18.2165
810	0.809999	10.6929	9.01813	17.7095
811	0.810999	18.9358	9.15169	16.818
812	0.811999	4.39486	9.34393	16.1971
813	0.812999	0.746634	9.36035	16.2108
814	0.813999	3.1463	9.38387	16.3666
815	0.814999	6.9425	9.25681	16.7362
816	0.815999	1.17572	8.88377	16.8876
817	0.816999	5.1019	8.60681	16.6801
818	0.817999	10.3336	8.19463	16.2596
819	0.818999	16.5296	7.70463	15.8747
820	0.819999	11.802	7.24276	15.4399
821	0.820999	1.5589	7.43565	15.0304
822	0.821999	4.46612	7.50694	14.7651
823	0.822999	7.60105	7.84848	14.3613
824	0.823999	6.44593	8.23885	13.9109
825	0.824999	12.4392	8.63798	13.4221
826	0.825999	8.29563	9.09512	12.7538
827	0.826999	27.7394	9.39335	11.9783
828	0.827999	16.1949	9.74553	11.0816
829	0.828999	4.9212	10.1087	10.4892
830	0.829999	0.651031	10.1498	10.381
831	0.830999	5.58075	9.84743	10.5756
832	0.831999	10.2958	9.27623	10.9827
833	0.832999	15.803	8.47922	11.4135
834	0.833999	37.177	7.42263	11.9517
835	0.834999	23.1072	6.31114	12.6429
836	0.835999	40.9223	5.21062	13.3634
837	0.836999	44.8845	4.0493	14.2013
838	0.837999	60.1266	2.9402	14.8885
839	0.838999	101.489	1.75279	15.7891
840	0.839999	62.5498	1.0053	16.6296
841	0.840999	65.7538	0.493729	17.7799
842	0.841999	78.293	0.2175	19.174
843	0.842999	80.3381	0.277763	20.3609
844	0.843999	107.043	0.654691	21.8854
845	0.844999	42.605	1.21371	23.2396
846	0.845999	60.3185	1.91162	24.4967
847	0.846999	17.0859	2.63537	25.8228
848	0.847999	24.2526	3.16644	26.6038
849	0.848999	29.6952	3.93193	27.6342
850	0.849999	20.8405	4.63566	28.6696
851	0.850999	20.6104	5.36211	29.5481
852	0.851999	10.7898	6.17505	30.5301
853	0.852999	27.9801	7.08563	31.745
854	0.853999	8.03657	8.06335	32.7667
855	0.854999	1.31166	8.62942	33.2176
856	0.855999	1.793	8.91435	33.2579
857	0.856999	5.70545	8.84564	33.1323
858	0.857999	4.79676	8.33772	32.5865
859	0.858999	7.17839	7.84467	32.1122
860	0.859999	19.6344	7.02247	31.4658
861	0.860999	22.327	6.0223	30.589
862	0.861999	7.6603	5.2638	30.0134
863	0.862999	7.24623	4.90658	29.9112
864	0.863999	4.5773	4.57429	29.8838
865	0.864999	7.58175	4.46599	30.1353
866	0.865999	9.51355	4.28734	30.5298
867	0.866999	4.87738	4.24229	31.018
868	0.867999	12.4012	3.96735	30.8953
869	0.868999	8.23427	3.53326	30.5986
870	0.869999	8.16312	3.24211	30.5163
871	0.870999	9.5586	3.09923	30.7081
872	0.871999	26.7153	2.80708	30.7683
873	0.872999	24.9284	2.57134	30.8753
874	0.873999	17.9183	2.32125	30.7209
875	0.874999	30.218	1.83847	29.7669
876	0.875999	29.9904	1.2562	28.3739
877	0.876999	8.51914	0.904229	27.3381
878	0.877999	6.1939	0.681241	26.52
879	0.878999	8.83376	0.604764	26.1289
880	0.879999	11.1846	0.64083	25.9733
881	0.880999	7.12289	0.813378	26.2075
882	0.881999	1.89185	0.999551	26.5284
883	0.882999	6.48794	1.14334	26.7321
884	0.883999	6.82328	1.47923	27.2186
885	0.884999	0.566471	1.65882	27.3253
886	0.885999	5.11836	1.59788	26.9878
887	0.886999	4.23387	1.56187	26.5514
888	0.887999	14.1706	1.5743	26.055
889	0.888999	3.67296	1.63308	25.4163
890	0.889999	0.33793	1.59376	25.1982
891	0.890999	1.41396	1.47052	25.1068
892	0.891999	6.76744	1.42838	24.7955
893	0.892999	12.6704	1.51506	24.1726
894	0.893999	17.2324	1.73614	23.5846
895	0.894999	14.1738	2.08578	23.1115
896	0.895999	12.5481	2.49678	23.0909
897	0.896999	12.2519	2.95228	23.3123
898	0.897999	11.2178	3.2733	24.0019
899	0.898999	10.863	3.8075	24.784
900	0.899999	11.1068	4.27469	25.2207
901	0.900999	13.1438	4.92964	25.7111
902	0.901999	20.2065	5.68898	26.2452
903	0.902999	22.9146	6.61937	26.6658
904	0.903999	16.6074	7.64521	27.0081
905	0.904999	19.4533	8.7712	27.2568
906	0.905999	22.7823	10.1027	27.4971
907	0.906999	59.9228	11.5039	27.102
908	0.907999	39.9658	12.8997	26.6206
909	0.908999	13.8959	14.1898	26.371
910	0.909999	31.3628	15.5142	26.7282
911	0.910999	6.09362	17.217	27.2225
912	0.911999	1.95883	17.9649	27.4033
913	0.912999	3.57058	18.3937	27.269
914	0.913999	11.058	19.0005	27.0359
915	0.914999	15.9304	19.8101	26.5368
916	0.915999	14.9954	20.3586	25.7554
917	0.916999	46.6456	20.394	24.5069
918	0.917999	41.3646	20.0524	22.8388
919	0.918999	44.0908	19.147	21.1169
920	0.919999	19.7135	18.4015	19.8752
921	0.920999	24.3657	17.3778	18.8748
922	0.921999	4.2218	16.4385	18.2981
923	0.922999	0.894902	16.0804	17.9965
924	0.923999	1.08883	16.1231	17.8049
925	0.924999	3.21996	15.7723	17.5514
926	0.925999	5.40163	15.3616	17.4087
927	0.926999	1.75427	14.859	17.3977
928	0.927999	15.2235	13.9936	17.6599
929	0.928999	22.1713	12.8198	18.1811
930	0.929999	11.7497	11.7952	18.7579
931	0.930999	21.291	11.1293	19.452
932	0.931999	17.869	10.5211	20.3202
933	0.932999	30.5307	9.66204	21.1135
934	0.933999	20.4551	8.78064	21.7171
935	0.934999	42.3484	7.67719	22.5037
936	0.935999	63.3787	6.33815	23.05
937	0.936999	40.0959	5.0829	23.2929
938	0.937999	27.7945	4.23391	23.7082
939	0.938999	29.6442	3.64874	24.2335
940	0.939999	17.1134	3.10508	24.678
941	0.940999	14.8966	2.67555	24.8239
942	0.941999	23.8564	2.18248	24.7029
943	0.942999	15.7671	1.64777	24.3764
944	0.943999	8.35461	1.29075	24.2476
945	0.944999	15.6643	1.00955	23.7222
946	0.945999	16.1741	0.702249	22.8042
947	0.946999	30.6605	0.455038	21.5567
948	0.947999	12.8305	0.33182	20.682
949	0.948999	9.8299	0.255507	20.231
950	0.949999	10.9214	0.231477	19.704
951	0.950999	14.452	0.247635	19.1833
952	0.951999	13.1233	0.336607	18.4587
953	0.952999	6.60996	0.489243	17.7884
954	0.953999	15.4194	0.664847	17.1492
955	0.954999	15.8195	0.875286	16.5776
956	0.955999	6.08192	1.02148	16.2836
957	0.956999	5.41805	1.15828	16.0876
958	0.957999	1.75718	1.25928	15.9763
959	0.958999	25.1716	1.43058	15.5001
960	0.959999	45.9272	1.8905	14.455
961	0.960999	61.8273	2.71269	13.1493
962	0.961999	58.0162	3.74636	11.9136
963	0.962999	32.8129	4.88602	10.7926
964	0.963999	52.2835	6.22043	9.67922
965	0.964999	40.7983	7.83499	8.56335
966	0.965999	43.3391	9.42085	7.63672
967	0.966999	58.5866	11.3885	6.67932
968	0.967999	39.1158	13.3536	5.90467
969	0.968999	38.9782	15.2276	5.29727
970	0.969999	41.0192	17.4437	4.64017
971	0.970999	29.8097	19.5946	4.13542
972	0.971999	55.3581	21.8121	3.59891
973	0.972999	31.6936	24.2714	2.99679
974	0.973999	14.4395	26.4097	2.55062
975	0.974999	28.5494	28.3999	2.21122
976	0.975999	32.656	31.1812	1.92276
977	0.976999	28.9393	34.0815	1.65615
978	0.977999	22.2309	36.5181	1.52576
979	0.978999	18.7475	38.365	1.4924
980	0.979999	21.3617	39.9072	1.5688
981	0.980999	9.42595	41.4233	1.62502
982	0.981999	6.14882	42.1402	1.74088
983	0.982999	0.528822	42.4693	1.84622
984	0.983999	0.938955	42.5766	1.88181
985	0.984999	2.30112	42.8553	1.88677
986	0.985999	6.93373	44.0055	1.81224
987	0.986999	8.23673	44.9365	1.66488
988	0.987999	6.49508	45.9994	1.51476
989	0.988999	7.0261	46.5613	1.36032
990	0.989999	1.87313	46.773	1.28221
991	0.990999	2.42443	47.3003	1.33174
992	0.991999	0.50744	47.1556	1.33609
993	0.992999	3.86695	46.4009	1.33224
994	0.993999	12.9161	45.6538	1.26639
995	0.994999	10.4852	44.9311	1.16931
996	0.995999	10.31	43.5623	1.10847
997	0.996999	2.23088	42.9831	1.06633
998	0.997999	3.8255	43.258	0.980329
999	0.998999	15.5219	44.768	0.959922

## Sheet: Figure 2d
	measurement	on_resonance	on_resonance_err	off_resonance	off_resonance_err	no_drive	no_drive_err
0
1		6536.53	inf	706.753	inf	3.0444	inf
2		6888.83	4871.14	708.509	500.991	1306.2	923.621
3		11256.6	5628.29	2883.64	1441.82	1076.72	538.358
4		10872.4	4438.65	2588.27	1056.66	3188.22	1301.59
5		13746	4859.95	2343.23	828.458	2862.81	1012.16
6		29032.4	9180.84	2267.71	717.112	2630.27	831.765
7		68417.4	19750.4	2141.33	618.15	2530.83	730.588
8		64137.1	17141.4	2086.8	557.72	2375.04	634.755
9		60600.5	15150.1	1995.79	498.948	2271.72	567.93
10		58838.3	13868.3	1924.14	453.524	2156.61	508.317
11		56128.6	12550.7	1879.28	420.221	2067.74	462.36
12		54620.7	11645.2	1911.19	407.467	1982.03	422.57
13		55358.6	11300	1923.31	392.593	1904.79	388.814
14		53375.2	10467.7	1895.09	371.658	1836.34	360.135
15		51571.1	9746.03	1830.95	346.018	1809.46	341.956
16		50615.4	9241.06	1774.83	324.038	1817.84	331.891
17		49118	8682.91	1722.39	304.479	1781.25	314.883
18		48076.2	8245.01	1690.56	289.929	1732.74	297.162
19		47503.4	7917.24	1646.02	274.337	1693.02	282.17
20		47405.9	7690.25	1670.58	271.003	1655.84	268.612
21		46560.8	7361.9	1737.93	274.79	1619.17	256.014
22		45608.2	7037.5	2037.47	314.388	1585.44	244.638
23		45125.3	6802.89	1994.12	300.626	1559.22	235.061
24		44201.8	6517.2	1953.16	287.978	1551.68	228.783
25		43323.1	6253.15	1915.46	276.472	1531.97	221.122
26		42641.9	6030.47	1941.33	274.546	1503.28	212.596
27		42627.4	5911.36	1919	266.117	1475.19	204.572
28		41901.4	5702.06	1903.77	259.07	1465.72	199.459
29		41306	5519.74	1892.63	252.913	1441.49	192.628
30		40655.1	5338.28	1862.33	244.536	1429.57	187.712
31		40197.5	5189.48	1834.42	236.823	1435.62	185.338
32		39592.2	5028.22	1815.5	230.569	1413.2	179.477
33		39059.1	4882.38	1790.14	223.767	1398.52	174.815
34		38627.3	4754.69	1790.61	220.409	1410.26	173.591
35		38157.7	4627.3	1771.07	214.774	1390.15	168.581
36		38780.5	4635.16	1751.12	209.298	1374.04	164.229
37		38252.9	4508.15	1777.17	209.441	1356.57	159.873
38		38452.8	4470.05	1783.56	207.335	1347.09	156.596
39		38174.1	4378.87	1765.1	202.471	1339.68	153.672
40		37817.4	4281.97	1788.06	202.458	1322.97	149.797
41		37395.7	4180.97	1766.15	197.461	1306.93	146.119
42		37074.6	4094.2	1747.5	192.979	1292.09	142.687
43		36890.5	4025.08	1756.1	191.606	1277.01	139.333
44		36509.3	3936.9	1753.34	189.067	1262.84	136.175
45		36241.8	3863.39	1787.81	190.582	1282.28	136.691
46		35920.5	3786.35	1771.45	186.727	1273.81	134.271
47		35639.7	3715.7	1752.56	182.717	1260.36	131.401
48		35269	3637.72	1737.6	179.219	1251.19	129.05
49		35443.3	3617.42	1728.82	176.447	1245.14	127.082
50		35117.8	3547.43	1711.66	172.904	1234.34	124.687
51		34956.7	3495.67	1736.42	173.642	1226.04	122.604
52		34757.9	3441.54	1755.55	173.825	1216.05	120.407
53		34677	3400.36	1760.88	172.668	1210.05	118.655
54		34527.5	3353.61	1807.27	175.537	1200.16	116.57
55		34689.3	3337.98	1791.18	172.356	1189.92	114.5
56		34386.2	3278.6	1777.44	169.472	1183.98	112.888
57		34372.1	3247.85	1762.88	166.577	1175.85	111.107
58		34410.4	3222.83	1779.15	166.633	1170.05	109.585
59		34464.9	3199.99	1767.36	164.096	1167.87	108.434
60		34209.6	3149.25	1755.12	161.572	1158.17	106.618
61		33967	3100.75	1754.24	160.139	1148.86	104.876
62		33713	3052.23	1746.92	158.158	1169.64	105.895
63		33839.2	3038.85	1734.75	155.785	1164.45	104.571
64		33978.9	3027.08	1721.58	153.37	1161.7	103.492
65		33905.4	2996.84	1709.5	151.1	1153.15	101.925
66		33660	2952.18	1699.53	149.059	1144.4	100.37
67		33814.1	2943.14	1700.95	148.049	1146.22	99.7654
68		33660.8	2907.85	1688.51	145.865	1156.55	99.9107
69		33435.5	2867.07	1739.81	149.187	1149.15	98.5389
70		33520.5	2853.45	1731.23	147.372	1174.78	100.004
71		33466.1	2828.4	1720.95	145.446	1167.13	98.6408
72		33300.3	2794.5	1715.58	143.968	1159.89	97.3362
73		33089.9	2757.49	1709.74	142.479	1153.16	96.0967
74		32990.3	2730.29	1704.48	141.064	1170.94	96.9076
75		32911.6	2705.31	1700.23	139.758	1163.44	95.6338
76		32773.3	2675.93	1689.02	137.908	1156.11	94.3956
77		34309.1	2782.84	1694.67	137.456	1169.58	94.8656
78		34354.5	2768.36	1684.11	135.709	1172.18	94.4574
79		34204.7	2738.57	1678.97	134.426	1167.09	93.4423
80		34172.3	2718.6	1687.66	134.263	1167.14	92.8526
81		33961.6	2684.9	1720.78	136.04	1182.96	93.5215
82		33790.1	2654.8	1712.3	134.531	1176.24	92.4138
83		33602.2	2623.89	1703.22	132.999	1172.06	91.5224
84		33628.9	2610.11	1698.14	131.801	1193.06	92.5998
85		33639.4	2595.34	1697.22	130.943	1187.98	91.6543
86		33445.2	2565.13	1688.23	129.481	1181.58	90.6232
87		33257.6	2535.87	1739.13	132.608	1182.5	90.1648
88		33146.8	2512.85	1735.69	131.582	1176.59	89.197
89		33063.6	2492.26	1730	130.404	1170.57	88.2354
90		33000.9	2473.52	1736.94	130.189	1164.05	87.2496
91		32843.1	2447.98	1744.22	130.006	1163.64	86.7327
92		32818.2	2432.65	1738.53	128.869	1158.86	85.9005
93		32699.2	2410.62	1729.17	127.476	1168.14	86.1164
94		32609.3	2391.03	1721.52	126.228	1162.01	85.2025
95		32491.1	2369.66	1713.01	124.934	1156.62	84.3551
96		32427.3	2352.52	1704.07	123.626	1158.34	84.0346
97		33681.4	2430.74	1763.95	127.302	1153.61	83.2549
98		33529.9	2407.3	1773.61	127.337	1147.75	82.4034
99		33516.5	2394.04	1766.27	126.162	1144.78	81.7701
100		33352.7	2370.27	1758.97	125.005	1142.43	81.1889
101		33599.8	2375.87	1765.15	124.815	1144.72	80.9439
102		33466.1	2354.67	1777.38	125.056	1139.19	80.153
103		33757.8	2363.52	1784.47	124.938	1135.25	79.4831
104		33633	2343.32	1785.8	124.423	1131.31	78.8218
105		37433	2595.51	1779.35	123.375	1157.39	80.2509
106		37419.7	2582.2	1787.23	123.331	1152.81	79.5515
107		37261.8	2559.15	1792.09	123.081	1147.41	78.8045
108		37120.4	2537.5	1831.3	125.185	1150.73	78.6623
109		37088.5	2523.55	1823.08	124.045	1146.03	77.9777
110		37074.5	2511	1815.36	122.952	1140.82	77.2659
111		36936.7	2490.27	1832.13	123.522	1138.53	76.7594
112		36787.3	2469	1824.22	122.433	1147.95	77.0455
113		36640.5	2448.15	1817.42	121.432	1145.06	76.5074
114		36493.9	2427.54	1809.44	120.362	1140.13	75.8405
115		36348.7	2407.25	1834.76	121.51	1137.36	75.3237
116		36197.5	2386.79	1827.3	120.489	1137.01	74.9722
117		36046	2366.54	1820	119.489	1132.42	74.347
118		35897.3	2346.68	1822.17	119.119	1129.57	73.8421
119		35792.1	2329.87	1817.14	118.286	1125.31	73.2514
120		35644.2	2310.47	1809.6	117.299	1135.57	73.6083
121		35519.6	2292.78	1802.11	116.326	1130.99	73.0052
122		35402.5	2275.76	1904.37	122.417	1128.39	72.5359
123		35386.9	2265.41	1919.22	122.865	1125.66	72.0632
124		35300.2	2250.66	1911.93	121.9	1123.43	71.6274
125		35298.1	2241.43	1974.88	125.405	1120.67	71.1624
126		35189	2225.55	1967.1	124.41	1116.32	70.6025
127		35172.9	2215.68	1959.5	123.437	1120.54	70.5874
128		35038.4	2198.5	1952.94	122.538	1116.73	70.0697
129		34910.2	2181.89	1948.14	121.759	1115.25	69.7029
130		34902.4	2172.93	1949.44	121.367	1112.41	69.2554
131		34788.9	2157.52	1944.58	120.598	1109	68.777
132		34669.5	2141.89	1939.06	119.795	1110.68	68.6183
133		34573.3	2127.84	1932.02	118.908	1107.01	68.1316
134		34467.1	2113.31	1929.58	118.31	1108.76	67.9826
135		34367	2099.3	1923.18	117.477	1104.87	67.4906
136		34259.1	2084.94	1916.42	116.63	1101.01	67.0053
