# Supplementary material for: Sympathetic cooling of a trapped proton mediated by an LC circuit
Source: Nature. 2021 Aug 25;596(7873):514–8. doi: 10.1038/s41586-021-03784-w (PMC8387233; doi:10.1038/s41586-021-03784-w)
Supplement: Supplementary file 3 — Source Data Fig. 3 [file 41586_2021_3784_MOESM3_ESM.xlsx]

## Sheet: Figure 3a
	Frequency(Hz)	Amplitude(dBV)
0	-100	-121.822
1	-99.75	-118.696
2	-99.5	-119.303
3	-99.25	-119.231
4	-99	-118.554
5	-98.75	-119.561
6	-98.5	-119.418
7	-98.25	-119.348
8	-98	-119.939
9	-97.75	-120.073
10	-97.5	-121.716
11	-97.25	-122.368
12	-97	-119.947
13	-96.75	-119.362
14	-96.5	-119.101
15	-96.25	-117.643
16	-96	-117.566
17	-95.75	-120.193
18	-95.5	-122.249
19	-95.25	-121.086
20	-95	-119.084
21	-94.75	-121.136
22	-94.5	-122.487
23	-94.25	-119.492
24	-94	-119.922
25	-93.75	-119.88
26	-93.5	-118.611
27	-93.25	-119.816
28	-93	-119.834
29	-92.75	-119.587
30	-92.5	-120.832
31	-92.25	-120.163
32	-92	-119.001
33	-91.75	-119.249
34	-91.5	-120.171
35	-91.25	-118.462
36	-91	-119.307
37	-90.75	-120.028
38	-90.5	-119.763
39	-90.25	-118.999
40	-90	-121.247
41	-89.75	-120.562
42	-89.5	-120.44
43	-89.25	-119.889
44	-89	-119.011
45	-88.75	-120.404
46	-88.5	-119.734
47	-88.25	-117.622
48	-88	-118.253
49	-87.75	-118.705
50	-87.5	-118.322
51	-87.25	-118.483
52	-87	-118.842
53	-86.75	-119.335
54	-86.5	-118.534
55	-86.25	-120.293
56	-86	-121.396
57	-85.75	-121.175
58	-85.5	-120.032
59	-85.25	-119.836
60	-85	-119.751
61	-84.75	-120.442
62	-84.5	-119.417
63	-84.25	-119.644
64	-84	-120.272
65	-83.75	-120.045
66	-83.5	-119.627
67	-83.25	-119.642
68	-83	-117.945
69	-82.75	-119.268
70	-82.5	-120.258
71	-82.25	-119.638
72	-82	-118.793
73	-81.75	-116.892
74	-81.5	-117.54
75	-81.25	-119.838
76	-81	-118.196
77	-80.75	-117.874
78	-80.5	-119.714
79	-80.25	-120.858
80	-80	-119.193
81	-79.75	-118.536
82	-79.5	-119.352
83	-79.25	-119.232
84	-79	-121.359
85	-78.75	-120.376
86	-78.5	-118.655
87	-78.25	-119.33
88	-78	-118.587
89	-77.75	-119.504
90	-77.5	-118.977
91	-77.25	-118.54
92	-77	-116.716
93	-76.75	-117.338
94	-76.5	-118.921
95	-76.25	-119.42
96	-76	-118.426
97	-75.75	-119.728
98	-75.5	-120.405
99	-75.25	-119.879
100	-75	-119.188
101	-74.75	-119.376
102	-74.5	-119.683
103	-74.25	-119.876
104	-74	-118.701
105	-73.75	-116.177
106	-73.5	-117.104
107	-73.25	-117.902
108	-73	-116.895
109	-72.75	-118.497
110	-72.5	-119.73
111	-72.25	-120.163
112	-72	-117.698
113	-71.75	-118.279
114	-71.5	-117.599
115	-71.25	-118.196
116	-71	-118.83
117	-70.75	-116.684
118	-70.5	-115.376
119	-70.25	-116.19
120	-70	-117.897
121	-69.75	-117.45
122	-69.5	-117.199
123	-69.25	-116.997
124	-69	-117.458
125	-68.75	-116.266
126	-68.5	-116.502
127	-68.25	-117.155
128	-68	-115.976
129	-67.75	-118.008
130	-67.5	-118.252
131	-67.25	-118.496
132	-67	-116.071
133	-66.75	-116.033
134	-66.5	-116.868
135	-66.25	-117.103
136	-66	-116.163
137	-65.75	-117.616
138	-65.5	-118.948
139	-65.25	-118.206
140	-65	-116.062
141	-64.75	-116.468
142	-64.5	-117.549
143	-64.25	-116.917
144	-64	-118.802
145	-63.75	-118.331
146	-63.5	-115.534
147	-63.25	-117.201
148	-63	-118.261
149	-62.75	-117.947
150	-62.5	-118.583
151	-62.25	-117.234
152	-62	-116.879
153	-61.75	-117.413
154	-61.5	-118.411
155	-61.25	-118.563
156	-61	-116.865
157	-60.75	-116.248
158	-60.5	-117.259
159	-60.25	-116.571
160	-60	-116.498
161	-59.75	-116.524
162	-59.5	-116.896
163	-59.25	-116.729
164	-59	-116.877
165	-58.75	-116.386
166	-58.5	-116.687
167	-58.25	-118.564
168	-58	-116.892
169	-57.75	-116.741
170	-57.5	-115.551
171	-57.25	-116.751
172	-57	-117.579
173	-56.75	-116.278
174	-56.5	-115.891
175	-56.25	-116.067
176	-56	-115.364
177	-55.75	-114.838
178	-55.5	-115.571
179	-55.25	-116.911
180	-55	-116.943
181	-54.75	-115.554
182	-54.5	-115.228
183	-54.25	-115.916
184	-54	-115.799
185	-53.75	-114.152
186	-53.5	-114.02
187	-53.25	-117.64
188	-53	-117.851
189	-52.75	-115.946
190	-52.5	-114.268
191	-52.25	-114.358
192	-52	-114.567
193	-51.75	-114.33
194	-51.5	-114.092
195	-51.25	-115.464
196	-51	-116.76
197	-50.75	-116.774
198	-50.5	-114.81
199	-50.25	-116.092
200	-50	-117.226
201	-49.75	-113.897
202	-49.5	-113.075
203	-49.25	-116.497
204	-49	-116.964
205	-48.75	-114.602
206	-48.5	-114.534
207	-48.25	-115.219
208	-48	-115.143
209	-47.75	-116.052
210	-47.5	-114.028
211	-47.25	-113.739
212	-47	-114.575
213	-46.75	-113.562
214	-46.5	-115.254
215	-46.25	-115.536
216	-46	-115.462
217	-45.75	-114.236
218	-45.5	-112.943
219	-45.25	-114.436
220	-45	-115.261
221	-44.75	-114.174
222	-44.5	-113.779
223	-44.25	-114.199
224	-44	-114.757
225	-43.75	-113.673
226	-43.5	-112.559
227	-43.25	-112.727
228	-43	-114.517
229	-42.75	-115.195
230	-42.5	-112.88
231	-42.25	-112.629
232	-42	-112.673
233	-41.75	-113.086
234	-41.5	-113.943
235	-41.25	-114.966
236	-41	-114.451
237	-40.75	-114.283
238	-40.5	-116.421
239	-40.25	-116.84
240	-40	-115.285
241	-39.75	-114.61
242	-39.5	-113.625
243	-39.25	-112.364
244	-39	-113.521
245	-38.75	-115.112
246	-38.5	-114.889
247	-38.25	-113.16
248	-38	-112.085
249	-37.75	-113.141
250	-37.5	-112.965
251	-37.25	-114.358
252	-37	-114.209
253	-36.75	-111.684
254	-36.5	-113.417
255	-36.25	-114.048
256	-36	-112.599
257	-35.75	-113.482
258	-35.5	-112.964
259	-35.25	-112.126
260	-35	-113.226
261	-34.75	-112.465
262	-34.5	-111.619
263	-34.25	-112.555
264	-34	-111.815
265	-33.75	-111.174
266	-33.5	-113.192
267	-33.25	-111.61
268	-33	-111.999
269	-32.75	-110.571
270	-32.5	-111.043
271	-32.25	-114.664
272	-32	-114.114
273	-31.75	-112.79
274	-31.5	-111.892
275	-31.25	-113.307
276	-31	-113.787
277	-30.75	-112.995
278	-30.5	-112.785
279	-30.25	-111.996
280	-30	-111.709
281	-29.75	-109.722
282	-29.5	-108.672
283	-29.25	-110.662
284	-29	-112.396
285	-28.75	-111.637
286	-28.5	-112.162
287	-28.25	-112.393
288	-28	-113.12
289	-27.75	-112.777
290	-27.5	-111.495
291	-27.25	-111.418
292	-27	-112.159
293	-26.75	-111.369
294	-26.5	-110.331
295	-26.25	-111.317
296	-26	-111.667
297	-25.75	-111.446
298	-25.5	-110.408
299	-25.25	-110.6
300	-25	-110.527
301	-24.75	-108.355
302	-24.5	-110.703
303	-24.25	-111.653
304	-24	-110.507
305	-23.75	-111.637
306	-23.5	-111.492
307	-23.25	-111.258
308	-23	-109.229
309	-22.75	-110.185
310	-22.5	-110.774
311	-22.25	-109.306
312	-22	-108.69
313	-21.75	-108.348
314	-21.5	-108.724
315	-21.25	-108.9
316	-21	-111.113
317	-20.75	-110.099
318	-20.5	-109.05
319	-20.25	-110.232
320	-20	-109.154
321	-19.75	-109.934
322	-19.5	-111.574
323	-19.25	-109.193
324	-19	-109.219
325	-18.75	-110.744
326	-18.5	-109.216
327	-18.25	-108.456
328	-18	-110.805
329	-17.75	-110.263
330	-17.5	-110.577
331	-17.25	-110.097
332	-17	-109.923
333	-16.75	-110.207
334	-16.5	-111.276
335	-16.25	-112.404
336	-16	-110.908
337	-15.75	-111.3
338	-15.5	-112.107
339	-15.25	-111.737
340	-15	-110.736
341	-14.75	-110.46
342	-14.5	-110.982
343	-14.25	-111.221
344	-14	-109.97
345	-13.75	-109.907
346	-13.5	-109.728
347	-13.25	-108.951
348	-13	-110.872
349	-12.75	-112.437
350	-12.5	-110.641
351	-12.25	-111.292
352	-12	-111.222
353	-11.75	-110.907
354	-11.5	-111.409
355	-11.25	-111.836
356	-11	-111.8
357	-10.75	-111.01
358	-10.5	-111.907
359	-10.25	-113.398
360	-10	-113.418
361	-9.75	-113.616
362	-9.5	-115.472
363	-9.25	-113.71
364	-9	-111.038
365	-8.75	-111.85
366	-8.5	-113.954
367	-8.25	-115.226
368	-8	-114.022
369	-7.75	-114.555
370	-7.5	-115.039
371	-7.25	-113.736
372	-7	-113.38
373	-6.75	-113.675
374	-6.5	-113.835
375	-6.25	-114.729
376	-6	-116.056
377	-5.75	-115.983
378	-5.5	-115.067
379	-5.25	-115.423
380	-5	-112.271
381	-4.75	-113.56
382	-4.5	-114.475
383	-4.25	-115.408
384	-4	-115.245
385	-3.75	-115.796
386	-3.5	-116.456
387	-3.25	-115.681
388	-3	-113.499
389	-2.75	-115.899
390	-2.5	-118.311
391	-2.25	-118.17
392	-2	-116.733
393	-1.75	-117.83
394	-1.5	-118.064
395	-1.25	-116.243
396	-1	-117.221
397	-0.75	-118.03
398	-0.5	-117.286
399	-0.25	-115.905
400	0	-115.432
401	0.25	-117.2
402	0.5	-116.73
403	0.75	-118.447
404	1	-121.105
405	1.25	-123.441
406	1.5	-124.148
407	1.75	-120.477
408	2	-118.506
409	2.25	-117.09
410	2.5	-116.522
411	2.75	-118.61
412	3	-115.286
413	3.25	-114.984
414	3.5	-117.418
415	3.75	-117.682
416	4	-116.536
417	4.25	-117.061
418	4.5	-116.111
419	4.75	-114.357
420	5	-116.692
421	5.25	-116.492
422	5.5	-116.978
423	5.75	-115.994
424	6	-116.894
425	6.25	-115.839
426	6.5	-114.482
427	6.75	-114.789
428	7	-114.208
429	7.25	-112.287
430	7.5	-112.738
431	7.75	-114.675
432	8	-114.194
433	8.25	-114.358
434	8.5	-114.251
435	8.75	-114.521
436	9	-114.231
437	9.25	-112.361
438	9.5	-113.052
439	9.75	-112.408
440	10	-112.248
441	10.25	-113.222
442	10.5	-112.627
443	10.75	-111.341
444	11	-112.289
445	11.25	-113.265
446	11.5	-114.393
447	11.75	-112.783
448	12	-112.045
449	12.25	-112.903
450	12.5	-111.907
451	12.75	-111.109
452	13	-110.492
453	13.25	-111.322
454	13.5	-112.498
455	13.75	-112.051
456	14	-110.351
457	14.25	-110.8
458	14.5	-110.9
459	14.75	-110.268
460	15	-110.477
461	15.25	-112.136
462	15.5	-112.622
463	15.75	-112.157
464	16	-109.991
465	16.25	-109.106
466	16.5	-109.273
467	16.75	-110.716
468	17	-111.002
469	17.25	-110.114
470	17.5	-109.894
471	17.75	-110.424
472	18	-110.342
473	18.25	-110.418
474	18.5	-109.301
475	18.75	-108.214
476	19	-108.562
477	19.25	-108.607
478	19.5	-111.614
479	19.75	-111.223
480	20	-108.626
481	20.25	-107.242
482	20.5	-106.728
483	20.75	-108.285
484	21	-110.305
485	21.25	-110.712
486	21.5	-108.792
487	21.75	-110.141
488	22	-109.167
489	22.25	-108.92
490	22.5	-109.601
491	22.75	-108.257
492	23	-107.703
493	23.25	-109.574
494	23.5	-108.773
495	23.75	-110.169
496	24	-110.68
497	24.25	-112.313
498	24.5	-110.593
499	24.75	-109.192
500	25	-110.694
501	25.25	-110.128
502	25.5	-110.501
503	25.75	-110.023
504	26	-107.698
505	26.25	-108.706
506	26.5	-110.504
507	26.75	-111.366
508	27	-110.531
509	27.25	-110.133
510	27.5	-110.548
511	27.75	-110.04
512	28	-110.9
513	28.25	-111.453
514	28.5	-112.529
515	28.75	-112.537
516	29	-111.009
517	29.25	-110.818
518	29.5	-110.758
519	29.75	-112.459
520	30	-111.538
521	30.25	-110.51
522	30.5	-109.892
523	30.75	-110.962
524	31	-111.104
525	31.25	-111.575
526	31.5	-113.075
527	31.75	-112.307
528	32	-112.242
529	32.25	-112.313
530	32.5	-110.871
531	32.75	-110.067
532	33	-110.516
533	33.25	-112.317
534	33.5	-112.922
535	33.75	-113.455
536	34	-112.195
537	34.25	-110.446
538	34.5	-109.56
539	34.75	-112.194
540	35	-111.916
541	35.25	-111.094
542	35.5	-111.095
543	35.75	-112.311
544	36	-112.06
545	36.25	-112.331
546	36.5	-111.29
547	36.75	-111.951
548	37	-114.765
549	37.25	-113.589
550	37.5	-111.553
551	37.75	-112.802
552	38	-111.708
553	38.25	-111.468
554	38.5	-112.173
555	38.75	-112.843
556	39	-110.716
557	39.25	-112.003
558	39.5	-112.518
559	39.75	-110.215
560	40	-111.426
561	40.25	-112.447
562	40.5	-113.808
563	40.75	-114.121
564	41	-112.287
565	41.25	-112.049
566	41.5	-112.669
567	41.75	-112.076
568	42	-114.653
569	42.25	-114.025
570	42.5	-112.273
571	42.75	-115.43
572	43	-116.028
573	43.25	-113.236
574	43.5	-112.053
575	43.75	-114.619
576	44	-112.559
577	44.25	-113.822
578	44.5	-113.06
579	44.75	-111.724
580	45	-113.171
581	45.25	-113.529
582	45.5	-115.232
583	45.75	-115.326
584	46	-113.391
585	46.25	-112.574
586	46.5	-113.991
587	46.75	-114.626
588	47	-113.711
589	47.25	-113.247
590	47.5	-115.485
591	47.75	-114.851
592	48	-113.483
593	48.25	-114.121
594	48.5	-115.844
595	48.75	-114.484
596	49	-114.126
597	49.25	-112.422
598	49.5	-113.862
599	49.75	-115.175
600	50	-115.258
601	50.25	-116.502
602	50.5	-114.622
603	50.75	-113.405
604	51	-113.175
605	51.25	-113.801
606	51.5	-114.828
607	51.75	-114.182
608	52	-114.236
609	52.25	-112.325
610	52.5	-111.583
611	52.75	-113.766
612	53	-116.911
613	53.25	-116.358
614	53.5	-116.628
615	53.75	-116.032
616	54	-117.439
617	54.25	-116.126
618	54.5	-114.587
619	54.75	-115.315
620	55	-115.276
621	55.25	-117.141
622	55.5	-116.483
623	55.75	-116.954
624	56	-117.687
625	56.25	-115.749
626	56.5	-114.739
627	56.75	-115.949
628	57	-117.865
629	57.25	-117.075
630	57.5	-116.233
631	57.75	-116.157
632	58	-114.125
633	58.25	-114.803
634	58.5	-117.246
635	58.75	-117.207
636	59	-116.083
637	59.25	-114.171
638	59.5	-115.633
639	59.75	-115.66
640	60	-114.599
641	60.25	-117.066
642	60.5	-118.28
643	60.75	-118.574
644	61	-117.914
645	61.25	-118.146
646	61.5	-116.93
647	61.75	-116.714
648	62	-117.05
649	62.25	-116.904
650	62.5	-116.792
651	62.75	-114.999
652	63	-116.548
653	63.25	-119.068
654	63.5	-118.675
655	63.75	-116.782
656	64	-117.295
657	64.25	-116.959
658	64.5	-116.992
659	64.75	-117.248
660	65	-116.07
661	65.25	-117.298
662	65.5	-117.39
663	65.75	-116.294
664	66	-116.663
665	66.25	-117.937
666	66.5	-118.199
667	66.75	-118.065
668	67	-118.432
669	67.25	-119.373
670	67.5	-118.245
671	67.75	-119.45
672	68	-117.283
673	68.25	-116.291
674	68.5	-115.444
675	68.75	-116.493
676	69	-117.657
677	69.25	-117.531
678	69.5	-117.993
679	69.75	-116.943
680	70	-118.107
681	70.25	-119.04
682	70.5	-117.129
683	70.75	-116.647
684	71	-117.243
685	71.25	-118.609
686	71.5	-117.764
687	71.75	-118.085
688	72	-117.614
689	72.25	-117.583
690	72.5	-118.911
691	72.75	-119.565
692	73	-120.829
693	73.25	-119.691
694	73.5	-118.503
695	73.75	-119.791
696	74	-118.392
697	74.25	-117.392
698	74.5	-118.094
699	74.75	-117.829
700	75	-114.914
701	75.25	-116.873
702	75.5	-117.909
703	75.75	-119.303
704	76	-119.372
705	76.25	-118.563
706	76.5	-119.397
707	76.75	-119.85
708	77	-120.33
709	77.25	-118.996
710	77.5	-118.641
711	77.75	-120.079
712	78	-117.358
713	78.25	-116.653
714	78.5	-117.24
715	78.75	-118.072
716	79	-120.128
717	79.25	-118.823
718	79.5	-118.342
719	79.75	-117.975
720	80	-118.085
721	80.25	-118.658
722	80.5	-119.219
723	80.75	-118.32
724	81	-117.606
725	81.25	-118.195
726	81.5	-119.438
727	81.75	-118.897
728	82	-120.161
729	82.25	-121.986
730	82.5	-121.522
731	82.75	-118.786
732	83	-119.381
733	83.25	-118.576
734	83.5	-116.927
735	83.75	-116.963
736	84	-120.175
737	84.25	-122.014
738	84.5	-119.967
739	84.75	-118.618
740	85	-119.035
741	85.25	-120.679
742	85.5	-119.75
743	85.75	-118.951
744	86	-120.287
745	86.25	-119.002
746	86.5	-117.978
747	86.75	-117.489
748	87	-118.231
749	87.25	-121.633
750	87.5	-121.533
751	87.75	-120.457
752	88	-119.826
753	88.25	-121.286
754	88.5	-120.421
755	88.75	-118.901
756	89	-118.271
757	89.25	-119.852
758	89.5	-120.537
759	89.75	-120.953
760	90	-119.88
761	90.25	-120.834
762	90.5	-121.064
763	90.75	-121.692
764	91	-120.185
765	91.25	-119.203
766	91.5	-121.874
767	91.75	-118.861
768	92	-118.341
769	92.25	-120.238
770	92.5	-119.73
771	92.75	-119.897
772	93	-119.979
773	93.25	-119.515
774	93.5	-120.136
775	93.75	-120.262
776	94	-118.329
777	94.25	-120.027
778	94.5	-121.245
779	94.75	-119.325
780	95	-119.477
781	95.25	-120.48
782	95.5	-120.209
783	95.75	-120.548
784	96	-120.24
785	96.25	-118.612
786	96.5	-119.283
787	96.75	-119.893
788	97	-119.729
789	97.25	-120.068
790	97.5	-120.617
791	97.75	-120.947
792	98	-120.92
793	98.25	-119.441
794	98.5	-120.633
795	98.75	-121.088
796	99	-120.209
797	99.25	-119.326
798	99.5	-120.906
799	99.75	-119.804
800	100	-120.334

## Sheet: Figure 3
	delta_TR	delta_nu_z_off_resonance	delta_nu_z_on_resonance	delta_nu_z_off_resonance_err	delta_nu_z_on_resonance_err
0	-0.00127	0.0167482	0.437257	0.127181	0.114704
1	-0.00102	0.0534038	0.422166	0.0849506	0.0696265
2	-0.00077	0.0791271	0.364072	0.0680802	0.0498857
3	-0.00052	0.0486223	0.200838	0.0519535	0.0502114
4	-0.00027	0.0499883	0.0980949	0.0318844	0.0503524
5	-2e-05	0.0483606	0.048459	0.0469495	0.0807114
6	0.00023	0.0412844	-0.0307843	0.022658	0.0595505
7	0.00048	0.059947	-0.13837	0.0274142	0.0470006
8	0.00073	0.0455234	-0.229815	0.0617437	0.081843
