# Supplementary material for: Sympathetic cooling of a trapped proton mediated by an LC circuit
Source: Nature. 2021 Aug 25;596(7873):514–8. doi: 10.1038/s41586-021-03784-w (PMC8387233; doi:10.1038/s41586-021-03784-w)
Supplement: Supplementary file 4 — Source Data Fig. 4 [file 41586_2021_3784_MOESM4_ESM.csv]

vls	slopes	errs	dvz	dvz_err	T	T_err	detuning
478.68525	-669.5905772	32.05339707	163.9883572	5.445742936	-14.74869113	0.706021962	-90.000
478.68525	-582.449419	81.08269915	62.97453807	2.497885024	-12.82928236	1.785962536	-90.000
478.68525	-530.1575565	113.4353949	36.35763902	5.320005937	-11.67747922	2.498576981	-90.000
478.68525	-402.8330616	29.11549669	24.9072293	8.2930945	-8.872974924	0.6413105	-90.000
478.68525	-251.5037542	30.11245118	10.8007745	1.727102208	-5.539730268	0.66326985	-90.000
478.68525	-130.9986323	14.54120882	6.260793814	3.393879891	-2.885432428	0.320290943	-90.000
478.68525	-24.94398605	21.81475427	0.938340671	0.203917903	-0.549427005	0.480501195	-90.000
478.68525	-17.56319298	55.01846826	2.563529905	5.604868696	-0.386854471	1.211860534	-90.000
478.68525	-587.5001199	30.31548991	90.84434852	7.371087999	-12.94053127	0.667742068	-90.000
478.68526	-656.008131	35.47418893	124.6570652	4.474494107	-14.4495183	0.7813698	-70.000
478.68526	-527.5001591	33.50452931	163.9883572	5.445742936	-11.61894624	0.737985227	-70.000
478.68526	-538.5238997	27.38010451	62.97453807	2.497885024	-11.86175991	0.603086002	-70.000
478.68526	-473.7282087	62.63161101	36.35763902	5.320005937	-10.43454204	1.379550903	-70.000
478.68526	-365.2523413	25.1830776	24.9072293	8.2930945	-8.045205755	0.554693339	-70.000
478.68526	-287.7871969	36.32763627	10.8007745	1.727102208	-6.338925042	0.8001682	-70.000
478.68526	-118.4871142	14.13694519	6.260793814	3.393879891	-2.609848331	0.311386458	-70.000
478.68526	-29.3959517	19.31729235	0.938340671	0.203917903	-0.647487923	0.425491021	-70.000
478.68526	-35.04902853	23.25640042	2.563529905	5.604868696	-0.772005034	0.512255516	-70.000
478.68526	-536.1110303	29.83114152	90.84434852	7.371087999	-11.808613	0.657073602	-70.000
478.68527	-591.7287089	22.61243021	124.6570652	4.474494107	-13.033672	0.49807115	-50.000
478.68527	-446.4294385	22.78008468	62.97453807	2.497885024	-9.833247543	0.50176398	-50.000
478.68527	-394.5294768	39.22637038	36.35763902	5.320005937	-8.690076581	0.864016969	-50.000
478.68527	-295.9857228	16.54535571	24.9072293	8.2930945	-6.519509312	0.364435148	-50.000
478.68527	-163.1952985	26.81870853	10.8007745	1.727102208	-3.594610099	0.590720452	-50.000
478.68527	-84.60376719	14.4878794	6.260793814	3.393879891	-1.863519101	0.319116286	-50.000
478.68527	-18.13681576	26.35106404	0.938340671	0.203917903	-0.399489334	0.580419913	-50.000
478.68527	1.681900001	39.5362635	2.563529905	5.604868696	0.037046256	0.870842808	-50.000
478.68527	-472.8452458	92.34072504	90.84434852	7.371087999	-10.41509352	2.033936675	-50.000
478.685275	-651.7710002	25.71729538	209.4014735	7.071386701	-14.35618943	0.566460251	-40.000
478.685275	-500.28525	14.35566964	124.6570652	4.474494107	-11.0194989	0.316204177	-40.000
478.685275	-405.5860923	19.14428277	62.97453807	2.497885024	-8.933614369	0.421680237	-40.000
478.685275	-384.7598	26.94596909	36.35763902	5.320005937	-8.474885462	0.593523548	-40.000
478.685275	-259.4399908	14.37708612	24.9072293	8.2930945	-5.714537242	0.316675906	-40.000
478.685275	-121.2250141	26.4203514	10.8007745	1.727102208	-2.670154495	0.581946066	-40.000
478.685275	-72.31402022	17.90865118	6.260793814	3.393879891	-1.592819829	0.394463682	-40.000
478.685275	-29.77116589	14.58145635	0.938340671	0.203917903	-0.655752553	0.321177453	-40.000
478.685275	-7.998860879	30.16863194	2.563529905	5.604868696	-0.176186363	0.664507311	-40.000
478.685275	-514.4782222	72.57583809	90.84434852	7.371087999	-11.33211943	1.598586742	-40.000
