# Supplementary material for: Sympathetic cooling of a trapped proton mediated by an LC circuit
Source: Nature. 2021 Aug 25;596(7873):514–8. doi: 10.1038/s41586-021-03784-w (PMC8387233; doi:10.1038/s41586-021-03784-w)
Supplement: Supplementary file 5 — Source Data Extended Data Fig. 1 [file 41586_2021_3784_MOESM5_ESM.csv]

-3.000001	0.11193674298670775	0.11393944025107412	0.11396654609857568	0.10963935805498078	0.10100720569881123
-2.980001	0.11344981967006021	0.11549202907068688	0.11543189946407464	0.11098582796124726	0.10224230169725682
-2.960001	0.11499366054668489	0.11707613064994862	0.11692360341865422	0.11235569786412385	0.10349940539825932
-2.940001	0.11656909845305036	0.11869258049452115	0.1184422316915616	0.11374947946967967	0.10477902243837983
-2.920001	0.11817699421334153	0.12034224072913381	0.1199883716137812	0.11516769758670627	0.10608167239002855
-2.900001	0.11981823775176867	0.12202600104564823	0.12156262442219483	0.11661089049500611	0.10740788919793029
-2.880001	0.12149374925513315	0.12374477968542426	0.12316560556743811	0.11807961032405832	0.10875822163031462
-2.860001	0.1232044803881315	0.12549952445696858	0.12479794502520225	0.11957442344229123	0.11013323374532502
-2.840001	0.12495141556400718	0.1272912137898311	0.12646028761069775	0.1210959108571895	0.11153350537315576
-2.820001	0.12673557327329213	0.1291208578256911	0.1281532932959621	0.12264466862645877	0.112959632614438
-2.800001	0.12855800747352064	0.13098949954754216	0.12987763752965584	0.12422130828046743	0.1144122283554098
-2.780001	0.1304198090429429	0.1328982159478434	0.13163401155895066	0.12582645725617767	0.11589192280041861
-2.760001	0.1323221073014193	0.13484811923644766	0.13342312275306936	0.1274607593427728	0.11739936402231678
-2.7400010000000004	0.13426607160183449	0.13684035808904998	0.13524569492799107	0.12912487513917592	0.1189352185313233
-2.720001	0.1362529129955379	0.1388761189368167	0.13710246867178386	0.130819482523648	0.12050017186293766
-2.7000010000000003	0.1382838859754873	0.14095662729774955	0.13899420166997253	0.13254527713563716	0.12209492918550113
-2.6800010000000003	0.14036029030095598	0.14308314915022383	0.1409216690302914	0.13430297287004003	0.12372021592801469
-2.6600010000000003	0.14248347290784397	0.145256992348986	0.1428856636061087	0.1360933023840156	0.12537677842882847
-2.6400010000000003	0.1446548299088324	0.14747950808373164	0.1448869963177422	0.13791701761647573	0.12706538460582958
-2.6200010000000002	0.1468758086878148	0.14975209238017986	0.1469264964708135	0.13977489032035137	0.1287868246487616
-2.6000010000000002	0.14914791009324413	0.15207618764332562	0.1490050120707103	0.14166771260771033	0.13054191173431376
-2.580001	0.15147269073524527	0.1544532842422791	0.15112341013214625	0.1435962975077728	0.13233148276462411
-2.560001	0.15385176539155496	0.1568849221357844	0.1532825769827151	0.14556147953783677	0.13415639912984212
-2.540001	0.15628680952756924	0.15937269253714514	0.15548341855924588	0.14756411528709246	0.13601754749539635
-2.520001	0.15877956193599843	0.16191823961686436	0.15772686069566136	0.14960508401325953	0.1379158406146109
-2.500001	0.16133182750184977	0.16452326224082398	0.16001384940093782	0.15168528825193758	0.1398522181673084
-2.480001	0.16394548009867715	0.1671895157412781	0.16234535112564594	0.15380565443850833	0.14182764762502853
-2.460001	0.16662246562225433	0.16991881371730216	0.1647223530154338	0.15596713354236905	0.14384312514347947
-2.440001	0.1693648051680379	0.17271302986062342	0.1671458631496797	0.1581707017132146	0.14589967648282134
-2.420001	0.17217459835898752	0.1755740998019377	0.1696169107634068	0.16041736093901335	0.1479983579563603
-2.400001	0.1750540268304993	0.17850402297188953	0.1721365464504029	0.16270813971524417	0.1501402574082043
-2.380001	0.17800535787937882	0.18150486446983477	0.17470584234533243	0.16504409372487336	0.1523264952203986
-2.360001	0.18103094828392655	0.18457875693231382	0.17732589228246323	0.16742630652845467	0.1545582253500183
-2.340001	0.18413324830232722	0.1877279023918049	0.17999781192845407	0.16985589026362966	0.1568366363966484
-2.320001	0.18731480585661323	0.1909545741148046	0.18272273888646198	0.17233398635318564	0.15916295270062433
-2.300001	0.19057827090950538	0.194261118406551	0.18550183276863444	0.17486176622070246	0.16153843547234079
-2.2800010000000004	0.19392640004140865	0.19764995636776478	0.18833627523383986	0.17744043201267334	0.16396438395285912
-2.260001	0.19736206123474673	0.20112358558659055	0.1912272699872734	0.18007121732583092	0.16644213660595517
-2.2400010000000004	0.20088823887263332	0.20468458174645476	0.19417604273834063	0.1827553879382359	0.16897307234164574
-2.220001	0.20450803895859973	0.20833560012779506	0.19718384111298082	0.18549424254249822	0.17155861177111859
-2.2000010000000003	0.20822469456368053	0.2120793769784983	0.20025193451633067	0.1882891134792912	0.17420021849285067
-2.180001	0.2120415715066084	0.21591873072441625	0.20338161394136509	0.1911413674690973	0.17689940040955535
-2.1600010000000003	0.2159621742721253	0.2198565629874116	0.2065741917188623	0.19405240633986814	0.1796577110754186
-2.1400010000000003	0.21999015217147838	0.22389585937404483	0.20983100120375023	0.19702366774801924	0.1824767510728971
-2.1200010000000002	0.2241293057479616	0.22803968999312582	0.21315339639257586	0.20005662588987522	0.18535816941812372
-2.1000010000000002	0.22838359342887746	0.23229120965493538	0.21654275146651802	0.20315279220036367	0.1883036649937244
-2.080001	0.232757138423445	0.23665365769886415	0.2200004602540272	0.20631371603539886	0.19131498800756802
-2.060001	0.23725423586392252	0.24113035738949193	0.2235279356068195	0.20954098533401386	0.19439394147566016
-2.040001	0.24187936018447245	0.24572471481365915	0.22712660868259424	0.21283622725587986	0.19754238272704147
-2.020001	0.24663717272897823	0.2504402172028049	0.23079792812746028	0.2162011087893953	0.2007622249281618
-2.000001	0.25153252957503874	0.2552804305956831	0.2345433591506665	0.21963733732503127	0.20405543862376246
-1.9800010000000001	0.25657048955659173	0.2602489967464618	0.23836438248383254	0.2231466611880828	0.20742405329081529
-1.960001	0.2617563224619209	0.2653496291720722	0.2422624932164555	0.226730870124388	0.21087015890152275
-1.940001	0.26709551737702575	0.27058610822044116	0.24623919949904732	0.23039179573194504	0.21439590749078358
-1.920001	0.2725937911362909	0.27596227502783893	0.2502960211048228	0.23413131183066854	0.21800351472285648
-1.900001	0.27825709683287514	0.2814820242189392	0.2544344878404151	0.23795133476178387	0.22169526145121538
-1.880001	0.28409163232999124	0.2871492951872666	0.2586561377956492	0.2418538236075523	0.22547349526476324
-1.860001	0.2901038487009929	0.2929680617764465	0.26296251542195237	0.2458407803211493	0.2293406320126632
-1.8400010000000002	0.2963004585105694	0.29894232016406475	0.267355169428526	0.24991424975558324	0.23329915729903686
-1.8200010000000002	0.3026884438310001	0.30507607472996745	0.27183565048495484	0.2540763195795257	0.2373516279376667
-1.8000010000000002	0.30927506386588055	0.3113733216695419	0.2764055087184793	0.2583291200668354	0.24150067335560987
-1.7800010000000002	0.3160678620284739	0.31783803008997824	0.28106629099371927	0.26267482374538836	0.24574899693327665
-1.7600010000000001	0.32307467229227604	0.32447412030386047	0.28581953796221493	0.26711564488956213	0.25009937726703374
-1.7400010000000001	0.33030362459678914	0.33128543900987456	0.2906667808687326	0.27165383883937416	0.25455466933874865
-1.7200010000000001	0.33776314905110366	0.3382757310252502	0.2956095381009077	0.2762917011278236	0.25911780557488767
-1.700001	0.3454619786307393	0.3454486072091651	0.30064931146842966	0.28103156639643967	0.263791796775795
-1.680001	0.3534091500082494	0.35280750819128204	0.3057875821976551	0.28587580707738147	0.2685797328936056
-1.660001	0.3616140020941423	0.360355663495548	0.3110258066272502	0.2908268318186749	0.27348478363486084
-1.640001	0.3700861717903113	0.3680960456272615	0.31636541159023646	0.29588708362729194	0.27851019886128753
-1.620001	0.37883558637185955	0.3760313186723264	0.32180778946763294	0.3010590377027881	0.2836593087593469
-1.600001	0.38787245181315666	0.3841637809429506	0.32735429289879064	0.30634519893210177	0.2889355237460494
-1.5800010000000002	0.39720723625820153	0.3924953011955126	0.3330062291334811	0.31174809901388834	0.29434233407513466
-1.5600010000000002	0.4068506477016728	0.40102724794599226	0.33876485401086515	0.3172702931784128	0.29988330910402017
-1.5400010000000002	0.4168136047929739	0.4097604114186705	0.34463136555063034	0.3229143564665511	0.3055620961779057
-1.5200010000000002	0.42710719949847337	0.41869491768770994	0.3506068971418591	0.3286828795288667	0.3113824190830593
-1.5000010000000001	0.4377426501541152	0.42783013461208536	0.3566925103155925	0.33457846390302487	0.31734807601658654
-1.4800010000000001	0.44873124320862484	0.43716456922609687	0.36288918708759704	0.3406037167250037	0.3234629370148756
-1.460001	0.4600842616935518	0.446695756334793	0.3691978218585355	0.3467612448266513	0.32973094077739645
-1.440001	0.471812898157308	0.45642013818103266	0.37561921285961186	0.35305364816915513	0.336156090816594
-1.420001	0.48392814946334667	0.46633293520405106	0.382154053132807	0.35948351255892275	0.3427424508582341
-1.400001	0.49644069047531375	0.4764280081041069	0.38880292103607295	0.3660534015892643	0.34949413940972346
-1.380001	0.5093607232328647	0.48669771167008563	0.39556627026531666	0.37276584774812754	0.3564153234066146
-1.360001	0.5226977977607158	0.49713274112288397	0.40244441938669323	0.3796233426289953	0.363510210839723
-1.340001	0.5364606001522251	0.5077219720826981	0.4094375408746649	0.38662832617895065	0.3707830422570118
-1.3200010000000002	0.5506567030321844	0.5184522956878732	0.416545649653464	0.39378317491488735	0.3782380810256533
-1.3000010000000002	0.565292272940467	0.5293084508803265	0.42376859114205195	0.4010901890359266	0.38587960223046075
-1.2800010000000002	0.5803717286033373	0.5402728564291619	0.4311060288053761	0.4085515783573679	0.39371188007521574
-1.2600010000000001	0.5958973434948913	0.5513254458884184	0.4385574312177257	0.4161694469889981	0.401739173643335
-1.2400010000000001	0.611868785569707	0.5624435093713853	0.44612205864724364	0.4239457766783784	0.4099657108638613
-1.2200010000000001	0.6282825866150109	0.57360154676183	0.453798949174175	0.4318824087379054	0.4183956705179839
-1.200001	0.6451315333891401	0.5847711377545833	0.46158690435920546	0.43998102447308124	0.42703316211028125
-1.180001	0.6624039726665868	0.5959208348993646	0.4694844744822418	0.4482431240286098	0.4358822034177095
-1.160001	0.6800830226083827	0.60701608657865	0.4774899433761609	0.45667000356877513	0.44494669551816457
-1.140001	0.6981456836612072	0.6180191975393445	0.4856013128843824	0.46526273070913404	0.45423039508935353
-1.120001	0.7165618436369203	0.628889335165297	0.4938162869755116	0.4740221181179922	0.4637368837578872
-1.100001	0.7352931739544091	0.6395825900598056	0.5021322555526747	0.4829486952085052	0.47346953426813987
-1.0800010000000002	0.7542919174987064	0.6500520996321926	0.5105462779994313	0.49204267784567735	0.48343147323071906
-1.0600010000000002	0.7734995734706969	0.6602482431723184	0.5190550665081272	0.5013039359970793	0.49362554020159466
-1.0400010000000002	0.7928454913003229	0.6701189162718627	0.5276549692401126	0.5107319592618356	0.504054242835285
-1.0200010000000002	0.8122453945294106	0.6796098913355773	0.5363419533701275	0.5203258202193836	0.5147197078492864
-1.0000010000000001	0.8315998668745107	0.6886652692554086	0.545111588069114	0.530084135547634	0.5256236275323697
-0.9800010000000001	0.8507928467286787	0.6972280250517413	0.5539590274803988	0.5400050248693936	0.5367672015267726
-0.9600010000000001	0.8696901932887623	0.7052406474059869	0.5628789937431783	0.5500860672960598	0.5481510736138088
-0.9400010000000001	0.8881384071969173	0.7126458685449774	0.571865760114022	0.5603242556483495	0.5597752632341971
-0.9200010000000001	0.9059636105855378	0.7193874769675414	0.580913134231053	0.5707159483447164	0.5716390914784268
-0.900001	0.9229709147085049	0.7254112011611709	0.5900144415557442	0.5812568189584433	0.5837411012885574
-0.880001	0.9389443262228218	0.7306656479346356	0.5991625090129362	0.5919418034531958	0.5960789716205205
-0.860001	0.9536473630879365	0.7351032745393309	0.6083496488294386	0.6027650451127309	0.6086494253243698
-0.840001	0.9668245644468784	0.7386813696621418	0.6175676425439065	0.6137198371816204	0.6214481305075769
-0.820001	0.9782040812676046	0.7413630149675264	0.6268077251235556	0.6247985632278116	0.634469595151194
-0.800001	0.9875015207443849	0.7431179964711236	0.636060569074181	0.6359926352212493	0.6477070547472148
-0.7800009999999999	0.9944251820399467	0.7439236339385699	0.6453162683655949	0.6472924292912572	0.6611523527130607
-0.7600009999999999	0.9986827590509559	0.7437654969574771	0.6545643219107633	0.6586872190730014	0.6747958133091294
-0.7400009999999999	0.9999894944810077	0.7426379784706182	0.6637936162280607	0.6701651064724332	0.6886261067284544
-0.7200009999999999	0.9980776488853411	0.7405447004072353	0.6729924067748576	0.6817129495592067	0.7026301059308624
-0.7000009999999999	0.9927070036125452	0.7374987314934625	0.6821482972573837	0.693316287124497	0.716792734639804
-0.6800010000000003	0.9836759588144284	0.7335226041086671	0.691248215983398	0.7049592591968578	0.731096805683923
-0.6600010000000003	0.9708326343458202	0.7286481248014982	0.7002783880129216	0.716624522469424	0.7455228485139384
-0.6400010000000003	0.9540852550991406	0.7229159813072508	0.7092243014539217	0.7282931591219998	0.7600489242124848
-0.6200010000000002	0.9334110282378684	0.7163751570777289	0.7180706657108682	0.739944576875625	0.7746504255766891
-0.6000010000000002	0.9088627210433309	0.7090821718963991	0.7268013587777791	0.7515563972309333	0.7892998588021468
-0.5800010000000002	0.8805722403710137	0.7011001735952793	0.7353993597078285	0.7631043276255224	0.8039666018093062
-0.5600010000000002	0.8487507010914708	0.6924979107903259	0.7438466610949482	0.7745620115731006	0.8186166321550283
-0.5400010000000002	0.8136847384266024	0.6833486196017684	0.7521241546337942	0.7859008485374281	0.8332122145154357
-0.5200010000000002	0.775729138736162	0.6737288583527226	0.7602114803859188	0.7970897720850832	0.8477115335540218
-0.5000010000000001	0.7352961937690974	0.663717323204246	0.768086826981056	0.8080949703686652	0.862068252080614
-0.4800010000000001	0.6928424784896178	0.6533936746591591	0.7757266651884784	0.818879526644853	0.8762309659925723
-0.4600010000000001	0.6488539704188803	0.6428373999900583	0.78310539044573	0.8294029484681908	0.8901425154160454
-0.4400010000000001	0.6038305399330216	0.6321267300650061	0.7901948400180459	0.8396205411023738	0.9037390939772209
-0.42000100000000007	0.5582708354765379	0.6213376208256912	0.7969636358998873	0.8494825615044478	0.9169490725189433
-0.40000100000000005	0.5126584741194093	0.6105427996932015	0.8033762828485261	0.8589330607190139	0.9296914155749516
-0.38000100000000003	0.467450251512732	0.5998108649524752	0.8093919179971202	0.8679082794457758	0.9418735117079448
-0.360001	0.4230668410386151	0.5892054105919432	0.8149625576353751	0.8763343953456169	0.9533881513113817
-0.340001	0.379886196816386	0.5787841279689528	0.8200306066972829	0.8841243169825934	0.964109249242084
-0.320001	0.3382396414549844	0.5685978049517606	0.8245252678466087	0.8911730536204632	0.9738856934622956
-0.30000099999999996	0.29841042996408496	0.5586890952829765	0.8283572755483481	0.8973509194288714	0.9825323506399773
-0.28000099999999994	0.2606344479676338	0.5490908515801383	0.8314110240897536	0.902493377854099	0.9898166795555071
-0.2600009999999999	0.22510262696974181	0.5398236771341366	0.8335325414233011	0.9063855547146636	0.9954384193261394
-0.2400009999999999	0.19196463574339434	0.5308920994256897	0.8345106603127918	0.9087380771624086	0.9989981087016435
-0.2200009999999999	0.1613334240485371	0.5222782870526743	0.8340467118479346	0.9091484028444554	0.9999471397999139
-0.20000099999999987	0.13329024014429594	0.5139312693809335	0.8317042019484362	0.907037128217348	0.997506458287561
-0.1800010000000003	0.10788980474084334	0.5057475902272073	0.8268222807556335	0.9015397095336702	0.9905305315883544
-0.16000100000000028	0.08516539087941434	0.4975347896442242	0.8183610674373327	0.8913159435561229	0.9772731710369111
-0.14000100000000026	0.06513362406605619	0.4889382244078867	0.8046132442641378	0.8742025586867952	0.954973497815144
-0.12000100000000025	0.04779887478612978	0.47928340501345723	0.7826423951131617	0.8465584111771909	0.9191105023011603
-0.10000100000000023	0.03315716356603445	0.46720480772552986	0.7471469841627226	0.802006216971086	0.8620725326574492
-0.08000100000000021	0.02119953608884605	0.44967189447648404	0.688139904467988	0.7290850526197036	0.7710008718438798
-0.06000100000000019	0.011914892820130585	0.4190876214219862	0.5866868803047971	0.6077782582696306	0.6257738409757538
-0.040001000000000175	0.005292275232384987	0.353650913062325	0.4121196763751722	0.41106743614791463	0.40584053919708407
-0.020001000000000158	0.001322620494045541	0.19321181555784891	0.15794121608940728	0.1494206607365561	0.13986453949244265
-1.000000000139778e-6	3.3057851248921864e-12	7.999999989100448e-10	4.79999999875358e-10	4.39999999927291e-10	3.9999999996782233e-10
0.019998999999999878	0.0013223559617009252	0.19318847528350008	0.1579152368802193	0.1493952955334795	0.13984009271929712
0.039998999999999896	0.005291745760243582	0.3536410667937575	0.4120975808511557	0.41104345869837255	0.40581483178121597
0.059998999999999914	0.011914097642219134	0.4190833983486652	0.5866736566156466	0.6077627887773479	0.6257558061768869
0.07999899999999993	0.021198474179214874	0.44966968143546826	0.6881322988957436	0.729075762214757	0.770989452032535
0.09999899999999995	0.03315583378815641	0.46720340039648844	0.7471424821339276	0.8020005931377552	0.862065398293595
0.11999899999999997	0.04779727609469803	0.47928235003864	0.7826396386060753	0.8465549397538403	0.9191060191285787
0.13999899999999998	0.06513175576263414	0.4889373270274651	0.8046115217582013	0.8742003986414001	0.9549706850072831
0.159999	0.08516325292275329	0.49753395700835645	0.8183599931262573	0.8913146221275082	0.9772714505837508
0.17999900000000002	0.10788739811133913	0.5057467746276961	0.8268216351960702	0.9015389511221416	0.9905295556606184
0.19999900000000004	0.13328756725984947	0.5139304451499358	0.8317038542128891	0.9070367653143604	0.9975060105291513
0.21999900000000006	0.16133048922587853	0.522277440214861	0.8340465802890845	0.9091483293554048	0.9999470806626687
0.23999900000000007	0.19196144569466755	0.5308912226848811	0.8345106919278326	0.9087382232099163	0.9989983448481713
0.2599990000000001	0.22509919131881317	0.5398227672825868	0.8335327005216912	0.9063858725471324	0.9954388860810948
0.2799990000000001	0.26063077976440197	0.5490899080856291	0.83141128581367	0.9024938336823547	0.9898173305526502
0.2999990000000001	0.29840654616837864	0.5586881194814907	0.8283576220297605	0.8973514885386451	0.9825331515400365
0.31999900000000014	0.33823556335507987	0.5685967995657524	0.8245256858522434	0.8911737173571352	0.9738866180384633
0.3399989999999997	0.37988195034166705	0.5787830968065241	0.8200310861427266	0.884125060840261	0.9641102768806009
0.35999899999999974	0.4230624569225659	0.5892043583484176	0.8149630906229862	0.8763352077266159	0.9533892653798876
0.37999899999999975	0.4674457652625644	0.5998097970698486	0.8093924981786439	0.8679091508380665	0.9418746984686839
0.39999899999999977	0.5126539257534442	0.61054172225121	0.8033769049941678	0.858933983140219	0.9296926634474743
0.4199989999999998	0.558266269000827	0.6213365404484978	0.796964295601695	0.8494835281196881	0.916950371571324
0.4399989999999998	0.6038260025449597	0.632125653833552	0.7901955334824955	0.8396215459575292	0.9037404355692501
0.4599989999999998	0.6488495114469901	0.6428363353538843	0.7831061143466607	0.8294039863011075	0.8901438919450064
0.47999899999999984	0.6928381481036234	0.6533926293440108	0.7757274165615495	0.8188805927499467	0.8762323707091642
0.49999899999999986	0.7352920415199621	0.6637163051135575	0.7680876031471959	0.8080960604985767	0.8620696789533847
0.5199989999999999	0.7757252120084153	0.6737278754624372	0.760212278895296	0.7970908823783048	0.8477129771676779
0.5399989999999999	0.8136810809013215	0.6833476798490559	0.7521249732244739	0.7859019754643114	0.8332136699930099
0.5599989999999999	0.8487473513245137	0.6924970219576634	0.7438474976621745	0.7745631518949557	0.8186180950969842
0.5799989999999999	0.88056923058581	0.7010993431920929	0.735400212281055	0.7631054783631042	0.8039680682447526
0.599999	0.908860076220713	0.7090814070410487	0.7268022255033879	0.7515575556396846	0.7893013251487851
0.619999	0.9334087655591727	0.7163744643830157	0.7180715448390939	0.7399457404258012	0.7746518886071085
0.639999	0.9540833837667576	0.7229153667728249	0.7092251913288838	0.7282943254823288	0.760050381025129
0.659999	0.9708311557721238	0.7286475937165493	0.7002792870649732	0.7166256894933385	0.7455242965075565
0.679999	0.9836748671400218	0.7335221609680765	0.6912491227231872	0.7049604249105965	0.7310982425346673
0.699999	0.9927062864917457	0.7374983799301924	0.6821492102711851	0.6933174497165798	0.7167941582803864
0.7199990000000001	0.9980772884627809	0.7405444431431567	0.6729933247208432	0.6817141073709213	0.7026315145313581
0.7399990000000001	0.9999894684787513	0.742637817287267	0.6637945378332522	0.6701662579890764	0.6886274986784603
0.7599990000000001	0.9986830418894993	0.7437654326874468	0.6545652459684814	0.6586883629156979	0.6747971872010805
0.7799990000000001	0.9944257459269082	0.7439236664773989	0.6453171937332605	0.6472935642092269	0.6611537073265633
0.7999990000000001	0.9875023366790905	0.7431181248087466	0.6360614946713607	0.6359937600844404	0.647708389034299
0.8199990000000001	0.978205119925664	0.7413632372376133	0.6268086499301716	0.6247996770198384	0.6344709082224179
0.8399989999999997	0.9668257969242054	0.7386816832070383	0.6175685655985501	0.6137209389929734	0.6214494216189341
0.8599989999999997	0.953648761497085	0.7351036759878415	0.6083505692277461	0.602766134134233	0.6086506938649592
0.8799989999999998	0.9389458641451242	0.7306661332895945	0.5991634259059945	0.5919428789696961	0.5960802171009545
0.8999989999999998	0.9229725675131628	0.7254117658936118	0.5900153541485041	0.5812578803427387	0.5837423233300782
0.9199989999999998	0.9059653556315924	0.7193881161143214	0.5809140417807376	0.5707169950517024	0.5716402898027088
0.9399989999999998	0.8881402239364053	0.7126465768068785	0.5718666619285191	0.560325287209398	0.5597764376538129
0.9599989999999998	0.8696920632898386	0.7052414192436223	0.5628798891794146	0.550087083313627	0.5481522240233356
0.9799989999999998	0.8507947536366154	0.6972288547769686	0.5539599159426944	0.5400060250118597	0.5367683278945143
0.9999989999999999	0.8316017963267524	0.6886661511163872	0.5451124690075166	0.5300851195443749	0.5256247298926711
1.0199990000000003	0.8122473340386669	0.6796108195940592	0.5363428262787311	0.5203267878560768	0.514720786295412
1.039999	0.7928474301173541	0.6701198852717571	0.527655833655365	0.5107329103759991	0.5040552975128406
1.0599990000000004	0.7735015024361314	0.660249247398975	0.519055922007127	0.50130487047384	0.49362657130245763
1.079999	0.7542938288911714	0.6500531337622457	0.5105471241982271	0.4920435956137719	0.48343248098746033
1.0999989999999995	0.7352950613403797	0.6395836490017165	0.5021330921045642	0.4829495962365023	0.47347051894889935
1.119999	0.7165637017261776	0.6288904140909982	0.4938171135693508	0.4740230024107383	0.46373784566168574
1.1399989999999995	0.6981475081705084	0.6180202919075946	0.4856021292429108	0.4652635983044134	0.4542313345418084
1.159999	0.6800848101349548	0.6070171921508267	0.47749074925434215	0.45667085453417827	0.4449476128675845
1.1799989999999996	0.6624057205722922	0.5959219477485312	0.46948526966563286	0.4482439584586058	0.43588309903154576
1.199999	0.6451332396955629	0.5847722542686845	0.4615876886623502	0.4399818424862818	0.42703403637190596
1.2199989999999996	0.628284249909333	0.5736026636418946	0.45379972243903416	0.43188321047452	0.41839652382377784
1.239999	0.6118704049209212	0.5624446236255674	0.44612282074165743	0.4239465622978445	0.4099665436205823
1.2599989999999996	0.5958989183797457	0.5513265548226789	0.4385581820339176	0.41617021666778525	0.4017399862657516
1.279999	0.5803732588412723	0.5402739576353122	0.4311067682584973	0.4085523322869414	0.3937126729839797
1.2999989999999997	0.5652937586367737	0.5293095422220949	0.4237693191687715	0.40109092742086816	0.3858803758502061
1.3199990000000001	0.5506581445285842	0.5184533752855713	0.416546366210602	0.39378389797115865	0.37823883578329576
1.3399989999999997	0.5364619979841102	0.5077230382969874	0.4094382459378764	0.38662903413229693	0.37078377858023914
1.3599990000000002	0.522699152620302	0.4971337925380639	0.4024451129491979	0.3796240357134759	0.36351092915565464
1.3799989999999998	0.5093620359375817	0.4866987470772643	0.39556695233667905	0.37276652620477124	0.35641602414061985
1.3999990000000002	0.49644196194079065	0.4764290264845303	0.3888035916410308	0.36605406566483495	0.3494948229843808
1.4199989999999998	0.4839293806804281	0.4663339357128299	0.3821547123101515	0.35948416250479553	0.34274311769242227
1.4399990000000003	0.4718140901725726	0.4564211201314352	0.37561986066111536	0.3530542842402891	0.33615674132469914
1.4599989999999998	0.46008541559288224	0.44669671918323967	0.3691984583479299	0.3467618672806577	0.32973157536862874
1.4799990000000003	0.44873236010340883	0.4371655125579423	0.3628898123395993	0.3406043258212983	0.3234635560926802
1.4999989999999999	0.4377437311697249	0.42783105812825734	0.3566931244149807	0.33457905990206266	0.3173486799781447
1.5199990000000003	0.42710824576469597	0.4186958211922261	0.3506075001825919	0.32868346269144955	0.3113830083188663
1.539999	0.4168146174361238	0.40976129480705437	0.3446319576350165	0.3229149270532062	0.3055626710714215
1.5599990000000004	0.406851627838136	0.40102811119457427	0.3387654352487736	0.31727085144883255	0.2998838700313822
1.579999	0.3972081849892072	0.3924961443516029	0.33300679964159935	0.3117486452264318	0.2943428814049298
1.5999990000000004	0.38787337022058743	0.38416460411584713	0.32735485279992127	0.30634573334334825	0.2889360578391349
1.619999	0.37883647551494953	0.37603212202512903	0.3218083388900339	0.3010595605671426	0.2836598299687192
1.6399989999999995	0.370087032703088	0.3680968293694401	0.3163659506669991	0.29588759519663504	0.2785107075319898
1.659999	0.36161483578350145	0.3603564278762285	0.31102633549571634	0.29082733234205577	0.2734852801039275
1.6799989999999996	0.35340995745255993	0.3528082534931975	0.3057881009988705	0.2858762968007494	0.26858021749003874
1.699999	0.34546276077888977	0.3454493337432246	0.30064982034663257	0.28103204556241096	0.2637922698205685
1.7199989999999996	0.33776390682192087	0.3382764391256826	0.2956100372030504	0.2762921699754812	0.2591182673809766
1.739999	0.33030435887876014	0.3312861290298946	0.29066727034403594	0.27165429760409554	0.2545551202111792
1.7599989999999996	0.32307538394352653	0.3244747926118199	0.28582001796175327	0.26711609380287665	0.25009981750295357
1.779999	0.31606855187694877	0.3178386850659536	0.2810667616700336	0.2626752630348557	0.24574942682203976
1.7999989999999997	0.30927573270969616	0.31137395970232495	0.27640597022521984	0.25832954995594964	0.24150109317887705
1.8199990000000001	0.3026890924389284	0.3050766962144152	0.27183610297654853	0.2540767402876369	0.23735203796951665
1.8399989999999997	0.2963010876226301	0.29894292549878	0.2673556130598697	0.24991466149783892	0.23329955780608877
1.8599990000000002	0.290104459029128	0.2929686513617508	0.26296295034812917	0.24584118330845106	0.2293410232542064
1.8799989999999998	0.28409222455880323	0.2871498694234416	0.2586565641716683	0.2418542180465292	0.2254738774928953
1.8999990000000002	0.27825767162041093	0.28148258350470395	0.254434905820971	0.23795172085477667	0.2216956349109846
1.9199989999999998	0.2725943491148592	0.2759628197590417	0.2502964308440762	0.23413168977572796	0.21800387965240997
1.9399990000000003	0.2670960591540337	0.27058663878894107	0.24623960115042356	0.2303921657228395	0.21439626412151808
1.9599989999999998	0.2617568486207244	0.2653501459647907	0.2422628869324616	0.22673123235062145	0.21087050745823877
1.9799990000000003	0.25657100065734606	0.2602495001445838	0.23836476841588977	0.2231470158349206	0.20742439399187174
1.9999989999999999	0.2515330261555488	0.25528092097399346	0.23454373744895973	0.21963768457353425	0.2040557716812341
2.0199990000000003	0.24663765530553808	0.2504406949291409	0.230798298940801	0.2162014488164595	0.2007625505479951
2.039999	0.24187982925269363	0.24572518024846932	0.22712697215829816	0.21283656023428293	0.19754270110921204
2.0599990000000004	0.23725469189954482	0.2411308108854849	0.22352829189059556	0.20954131143246546	0.19439425281432784
2.079999	0.23275758188312975	0.23665409960073966	0.22000080948988043	0.20631403541859683	0.19131529249123247
2.0999990000000004	0.22838402475097885	0.23229164029918412	0.2165430937966617	0.20315310502905273	0.18830396280537773
2.119999	0.22412972535327655	0.22804010970789246	0.21315373195735518	0.20005693232090957	0.1853584607354026
2.1399989999999995	0.2199905604639726	0.22389626847904368	0.20983133014157554	0.19702396793442736	0.18247703606823187
2.159999	0.21596257163963506	0.21985696179388833	0.2065745141661506	0.19405270043092018	0.17965798991618018
2.1799989999999996	0.21204195832151843	0.21591911953515106	0.20338193003249122	0.19114165561037436	0.1768996732582003
2.199999	0.2082250711835767	0.21207975608784205	0.20025224438358474	0.18828939581275564	0.17420048550706288
2.2199989999999996	0.20450840572689716	0.20833596982173522	0.19718414488653385	0.1854945192065656	0.17155887310394843
2.239999	0.20088859611918056	0.20468494230270692	0.19417634054621627	0.1827556590678474	0.16897332814164628
2.2599989999999996	0.19736240927640544	0.2011239372747098	0.1912275619553261	0.18007148305252602	0.1664423870173154
2.279999	0.19392673918260991	0.19765029944927567	0.18833656148573824	0.1774406924646635	0.1639646291155342
2.2999989999999997	0.19057860144278285	0.19426145313509152	0.18550211342585046	0.17486202152294447	0.16153867552217888
2.319999	0.18731512806311412	0.19095490073628202	0.18272301406826427	0.1723342366274546	0.15916318776949076
2.3399989999999997	0.18413356245230134	0.18772822114456122	0.17999808175190607	0.16985613562859214	0.1568368666125464
2.359999	0.18103125463719394	0.18457906804729804	0.1773261568624248	0.16742654709974114	0.15455845083720637
2.3799989999999998	0.1780056566857778	0.181505168170782	0.1747061017944657	0.1650443296151502	0.15232671609950546
2.399999	0.1750543183303139	0.17850431947550252	0.17213680087918098	0.16270837103428462	0.15014047379633982
2.419999	0.1721748827833568	0.17557438931807273	0.16961716028012597	0.1604175877937682	0.14799856996722416
2.4399990000000003	0.16936508273934672	0.1727133125924759	0.1671461078604735	0.1581709242078814	0.14589988422680794
2.459999	0.16662273655450663	0.1699190898615946	0.16472259302429065	0.15596735177846102	0.14384332872778036
2.4799990000000003	0.16394574459785238	0.1671897854884458	0.16234558653442804	0.15380586851492126	0.14182784715373137
2.499999	0.16133208576624378	0.16452352577520132	0.16001408030940273	0.15168549826501673	0.13985241374149365
2.5199990000000003	0.15877981415654824	0.1619184971168678	0.15772708720148487	0.14960529005686454	0.1379160323324449
2.539999	0.1562870558881638	0.1593729441754553	0.15548364075804674	0.14756431745266171	0.1360177354522222
2.5599990000000004	0.15385200606933125	0.15688516807952393	0.15328279496808103	0.14556167791444963	0.1341565834182674
2.579999	0.15147292590087158	0.15445352465318896	0.15112362399566112	0.1435964921822117	0.13233166347460615
2.5999990000000004	0.14914813991118983	0.15207642267793647	0.14900522190198257	0.14166790366452087	0.1305420889532421
2.619999	0.14687603331660865	0.14975232218998097	0.14692670235750543	0.13977507784190135	0.12878699846153813
2.6399989999999995	0.14465504950130847	0.1474797328153352	0.14488719834559985	0.13791720168301305	0.12706555509494585
2.659999	0.14248368761137653	0.14525721214428763	0.14288586185899227	0.13609348307372426	0.1253769456744407
2.6799989999999996	0.14036050025768468	0.1430833641465593	0.14092186359020717	0.1343031502590958	0.1237203800080168
2.699999	0.1382840913225305	0.14095683762804648	0.1389943926171039	0.13254545129826112	0.12209509017559453
2.7199989999999996	0.13625311386519806	0.1388763247297431	0.13710265608452363	0.13081965353215932	0.1205003298366999
2.739999	0.13426626812179338	0.1368405594691576	0.1352458788829735	0.12912504306404307	0.11893537356027371
2.7599989999999996	0.13232229959492456	0.13484831632431157	0.13342330332520283	0.12746092425266362	0.11739951617598034
2.779999	0.1304199972289866	0.13289840886019727	0.13163418882145006	0.12582661921800817	0.11589207214638773
2.7999989999999997	0.1285581916670095	0.1309896883974094	0.12987781155407507	0.1242214673594494	0.11441237495940416
2.819999	0.12673575358521028	0.1291210427225114	0.12815346415222661	0.12264482488614604	0.11295977654036216
2.8399989999999997	0.12495159210157189	0.12729139483958377	0.12646045536713715	0.12109606435952322	0.11153364668315535
2.859999	0.12320465325494159	0.12549970176229075	0.12479810974858221	0.11957457424764371	0.11013337249984069
2.8799989999999998	0.1214939185513114	0.12374495334572622	0.12316576732299286	0.11807975849127603	0.10875835788813464
2.899999	0.11981840357409743	0.12202617115722414	0.12156278327365862	0.11661103608145112	0.10740802301624089
2.919999	0.11817715665539294	0.12034240738526915	0.1199885276234203	0.11516784064829698	0.10608180382446329
2.9399990000000003	0.1165692576053102	0.11869274378559586	0.1184423849202052	0.11374962006093012	0.10477915154306673
2.959999	0.11499381649667181	0.11707629066353771	0.11692375392572571	0.11235583603818243	0.103499532225867
2.9799990000000003	0.11344997250243925	0.1154921858916565	0.11543204730762206	0.11098596376993367	0.10224242629903854
2.999999	0.11193689278339919	0.11393959396167475	0.11396669133530204	0.10963949154882258	0.10100732812464819
