# Supplementary material for: Sympathetic cooling of a trapped proton mediated by an LC circuit
Source: Nature. 2021 Aug 25;596(7873):514–8. doi: 10.1038/s41586-021-03784-w (PMC8387233; doi:10.1038/s41586-021-03784-w)
Supplement: Supplementary file 6 — Source Data Extended Data Fig. 2 [file 41586_2021_3784_MOESM6_ESM.xlsx]

## Sheet: Extended Data Fig 2a
	normalized_frequency	normalized_amplitude
0
1
2
3
4
5
6
7
8
9	-99.1333	0.00178484
10	-99.0667	0.00144507
11	-99	0.00145799
12	-98.9333	0.00135019
13	-98.8667	0.00139278
14	-98.8	0.00117923
15	-98.7333	0.000942768
16	-98.6667	0.00140719
17	-98.6	0.00148292
18	-98.5333	0.00155649
19	-98.4667	0.00137871
20	-98.4	0.00153597
21	-98.3333	0.00168753
22	-98.2667	0.00225507
23	-98.2	0.00222192
24	-98.1333	0.00226478
25	-98.0667	0.00230701
26	-98	0.0018604
27	-97.9333	0.00206318
28	-97.8667	0.00207422
29	-97.8	0.00301893
30	-97.7333	0.00276573
31	-97.6667	0.00281441
32	-97.6	0.00240162
33	-97.5333	0.0027626
34	-97.4667	0.00276104
35	-97.4	0.00351056
36	-97.3333	0.00349513
37	-97.2667	0.0034528
38	-97.2	0.00354719
39	-97.1333	0.00274667
40	-97.0667	0.00285273
41	-97	0.00269018
42	-96.9333	0.00245659
43	-96.8667	0.00208855
44	-96.8	0.00209329
45	-96.7333	0.00132967
46	-96.6667	0.00297305
47	-96.6	0.00276525
48	-96.5333	0.00241848
49	-96.4667	0.00256359
50	-96.4	0.00304419
51	-96.3333	0.00309384
52	-96.2667	0.00373263
53	-96.2	0.0037588
54	-96.1333	0.00378767
55	-96.0667	0.00387582
56	-96	0.00222955
57	-95.9333	0.00220699
58	-95.8667	0.00216776
59	-95.8	0.00190494
60	-95.7333	0.00174461
61	-95.6667	0.00179146
62	-95.6	0.00134873
63	-95.5333	0.00137872
64	-95.4667	0.00154797
65	-95.4	0.0014503
66	-95.3333	0.00152828
67	-95.2667	0.00199412
68	-95.2	0.00201196
69	-95.1333	0.00208569
70	-95.0667	0.00180756
71	-95	0.00178512
72	-94.9333	0.00216943
73	-94.8667	0.00211196
74	-94.8	0.00183498
75	-94.7333	0.00215876
76	-94.6667	0.00234238
77	-94.6	0.00196613
78	-94.5333	0.00238558
79	-94.4667	0.0023554
80	-94.4	0.00248518
81	-94.3333	0.00252868
82	-94.2667	0.00238334
83	-94.2	0.00313437
84	-94.1333	0.00344299
85	-94.0667	0.00406078
86	-94	0.00407387
87	-93.9333	0.00435351
88	-93.8667	0.00412594
89	-93.8	0.00409452
90	-93.7333	0.00481074
91	-93.6667	0.0047311
92	-93.6	0.00433027
93	-93.5333	0.00359834
94	-93.4667	0.00383406
95	-93.4	0.00306738
96	-93.3333	0.00299291
97	-93.2667	0.00262038
98	-93.2	0.00277684
99	-93.1333	0.00289661
100	-93.0667	0.00203082
101	-93	0.00278222
102	-92.9333	0.00295076
103	-92.8667	0.00295218
104	-92.8	0.00237475
105	-92.7333	0.00227662
106	-92.6667	0.00242763
107	-92.6	0.00264366
108	-92.5333	0.00286457
109	-92.4667	0.00322019
110	-92.4	0.00348884
111	-92.3333	0.00271747
112	-92.2667	0.00256303
113	-92.2	0.00296048
114	-92.1333	0.00318543
115	-92.0667	0.00311736
116	-92	0.00286752
117	-91.9333	0.00266214
118	-91.8667	0.00231824
119	-91.8	0.00190797
120	-91.7333	0.00190985
121	-91.6667	0.0021333
122	-91.6	0.00211569
123	-91.5333	0.00188703
124	-91.4667	0.00214544
125	-91.4	0.0026311
126	-91.3333	0.00260199
127	-91.2667	0.00275401
128	-91.2	0.00255963
129	-91.1333	0.00266439
130	-91.0667	0.0022933
131	-91	0.00225427
132	-90.9333	0.00232522
133	-90.8667	0.00224539
134	-90.8	0.00181513
135	-90.7333	0.00153869
136	-90.6667	0.00156599
137	-90.6	0.00153919
138	-90.5333	0.00155397
139	-90.4667	0.00139643
140	-90.4	0.00162073
141	-90.3333	0.00190991
142	-90.2667	0.00226169
143	-90.2	0.00267303
144	-90.1333	0.00281333
145	-90.0667	0.00307964
146	-90	0.00353069
147	-89.9333	0.00368626
148	-89.8667	0.00362366
149	-89.8	0.00383792
150	-89.7333	0.0037039
151	-89.6667	0.00323568
152	-89.6	0.00280456
153	-89.5333	0.00276041
154	-89.4667	0.00283623
155	-89.4	0.00252403
156	-89.3333	0.00232613
157	-89.2667	0.00237176
158	-89.2	0.00243764
159	-89.1333	0.00232402
160	-89.0667	0.00250653
161	-89	0.00262395
162	-88.9333	0.00266268
163	-88.8667	0.0021907
164	-88.8	0.00200399
165	-88.7333	0.00229734
166	-88.6667	0.00196784
167	-88.6	0.00179695
168	-88.5333	0.00184567
169	-88.4667	0.00185138
170	-88.4	0.00206581
171	-88.3333	0.00188484
172	-88.2667	0.0017836
173	-88.2	0.00196567
174	-88.1333	0.00251456
175	-88.0667	0.0020063
176	-88	0.00214485
177	-87.9333	0.00198498
178	-87.8667	0.00195029
179	-87.8	0.00184658
180	-87.7333	0.00144144
181	-87.6667	0.00162756
182	-87.6	0.00174813
183	-87.5333	0.00181259
184	-87.4667	0.00117421
185	-87.4	0.00125042
186	-87.3333	0.00110477
187	-87.2667	0.00137228
188	-87.2	0.00175865
189	-87.1333	0.00216113
190	-87.0667	0.00219362
191	-87	0.0025764
192	-86.9333	0.00260078
193	-86.8667	0.00292127
194	-86.8	0.00360568
195	-86.7333	0.00376078
196	-86.6667	0.00410943
197	-86.6	0.00387194
198	-86.5333	0.00387952
199	-86.4667	0.00351541
200	-86.4	0.00413375
201	-86.3333	0.00359784
202	-86.2667	0.00355301
203	-86.2	0.002973
204	-86.1333	0.00268411
205	-86.0667	0.00273049
206	-86	0.00261494
207	-85.9333	0.0026362
208	-85.8667	0.00262517
209	-85.8	0.00261107
210	-85.7333	0.00306008
211	-85.6667	0.00320052
212	-85.6	0.00446852
213	-85.5333	0.00479833
214	-85.4667	0.0046077
215	-85.4	0.0044813
216	-85.3333	0.00439693
217	-85.2667	0.00438774
218	-85.2	0.00406523
219	-85.1333	0.00430045
220	-85.0667	0.0033922
221	-85	0.00402524
222	-84.9333	0.00305261
223	-84.8667	0.00322517
224	-84.8	0.00360077
225	-84.7333	0.00378041
226	-84.6667	0.00372246
227	-84.6	0.0036731
228	-84.5333	0.00355049
229	-84.4667	0.00338935
230	-84.4	0.00312512
231	-84.3333	0.00244226
232	-84.2667	0.00205416
233	-84.2	0.00188696
234	-84.1333	0.00137745
235	-84.0667	0.00181339
236	-84	0.00187497
237	-83.9333	0.00258909
238	-83.8667	0.00292563
239	-83.8	0.00276322
240	-83.7333	0.00322062
241	-83.6667	0.00367858
242	-83.6	0.00366615
243	-83.5333	0.00348781
244	-83.4667	0.00361676
245	-83.4	0.00285788
246	-83.3333	0.0027673
247	-83.2667	0.00240268
248	-83.2	0.00263245
249	-83.1333	0.00270903
250	-83.0667	0.00249785
251	-83	0.00199034
252	-82.9333	0.00207275
253	-82.8667	0.00198853
254	-82.8	0.00181413
255	-82.7333	0.00196472
256	-82.6667	0.0020031
257	-82.6	0.00165555
258	-82.5333	0.00154978
259	-82.4667	0.00157237
260	-82.4	0.001579
261	-82.3333	0.00158957
262	-82.2667	0.00157643
263	-82.2	0.00233281
264	-82.1333	0.00235658
265	-82.0667	0.0021907
266	-82	0.00211532
267	-81.9333	0.00215282
268	-81.8667	0.00177964
269	-81.8	0.00175696
270	-81.7333	0.00145935
271	-81.6667	0.00138255
272	-81.6	0.00152378
273	-81.5333	0.000689338
274	-81.4667	0.000693287
275	-81.4	0.0012416
276	-81.3333	0.00126219
277	-81.2667	0.00203062
278	-81.2	0.00227199
279	-81.1333	0.00221214
280	-81.0667	0.00221063
281	-81	0.0023364
282	-80.9333	0.00217931
283	-80.8667	0.00312309
284	-80.8	0.0033622
285	-80.7333	0.00333769
286	-80.6667	0.00354273
287	-80.6	0.00274079
288	-80.5333	0.00285403
289	-80.4667	0.00281404
290	-80.4	0.00441436
291	-80.3333	0.00468296
292	-80.2667	0.00473589
293	-80.2	0.0040394
294	-80.1333	0.00412981
295	-80.0667	0.00494648
296	-80	0.00484882
297	-79.9333	0.00492894
298	-79.8667	0.00596327
299	-79.8	0.00626481
300	-79.7333	0.00479646
301	-79.6667	0.00466858
302	-79.6	0.00467954
303	-79.5333	0.00445696
304	-79.4667	0.00415532
305	-79.4	0.00288037
306	-79.3333	0.00298386
307	-79.2667	0.00297967
308	-79.2	0.00151042
309	-79.1333	0.00138484
310	-79.0667	0.00180247
311	-79	0.00249226
312	-78.9333	0.00290845
313	-78.8667	0.00289574
314	-78.8	0.00286801
315	-78.7333	0.00287015
316	-78.6667	0.00264272
317	-78.6	0.00267299
318	-78.5333	0.00271599
319	-78.4667	0.00319886
320	-78.4	0.00265633
321	-78.3333	0.00187471
322	-78.2667	0.00141157
323	-78.2	0.00203381
324	-78.1333	0.00314828
325	-78.0667	0.00353228
326	-78	0.00359338
327	-77.9333	0.00397129
328	-77.8667	0.00496053
329	-77.8	0.00434658
330	-77.7333	0.00458218
331	-77.6667	0.0044153
332	-77.6	0.00466641
333	-77.5333	0.00482775
334	-77.4667	0.00400578
335	-77.4	0.00383713
336	-77.3333	0.00383508
337	-77.2667	0.00383691
338	-77.2	0.00278675
339	-77.1333	0.00318803
340	-77.0667	0.00320976
341	-77	0.00325784
342	-76.9333	0.00367805
343	-76.8667	0.00288957
344	-76.8	0.00254956
345	-76.7333	0.0023835
346	-76.6667	0.00243694
347	-76.6	0.00200252
348	-76.5333	0.00207304
349	-76.4667	0.00175687
350	-76.4	0.00169337
351	-76.3333	0.00202136
352	-76.2667	0.00178136
353	-76.2	0.00178065
354	-76.1333	0.00184824
355	-76.0667	0.00199087
356	-76	0.00268674
357	-75.9333	0.00304586
358	-75.8667	0.00327928
359	-75.8	0.00406512
360	-75.7333	0.00430796
361	-75.6667	0.00405194
362	-75.6	0.00400224
363	-75.5333	0.00431614
364	-75.4667	0.00436928
365	-75.4	0.00421217
366	-75.3333	0.00348515
367	-75.2667	0.00350585
368	-75.2	0.00352014
369	-75.1333	0.0025679
370	-75.0667	0.00223869
371	-75	0.00290606
372	-74.9333	0.00278162
373	-74.8667	0.00259085
374	-74.8	0.00258148
375	-74.7333	0.00263751
376	-74.6667	0.00260996
377	-74.6	0.00280859
378	-74.5333	0.00252498
379	-74.4667	0.00262762
380	-74.4	0.00256577
381	-74.3333	0.00209129
382	-74.2667	0.00173286
383	-74.2	0.00246084
384	-74.1333	0.00259299
385	-74.0667	0.00346333
386	-74	0.00422613
387	-73.9333	0.00391951
388	-73.8667	0.00395198
389	-73.8	0.0040584
390	-73.7333	0.00453399
391	-73.6667	0.00459081
392	-73.6	0.00484845
393	-73.5333	0.00418212
394	-73.4667	0.00403607
395	-73.4	0.00310696
396	-73.3333	0.00304188
397	-73.2667	0.0028825
398	-73.2	0.00289927
399	-73.1333	0.00272425
400	-73.0667	0.00227674
401	-73	0.00224209
402	-72.9333	0.00201971
403	-72.8667	0.00199918
404	-72.8	0.00190776
405	-72.7333	0.00215371
406	-72.6667	0.00179105
407	-72.6	0.00166857
408	-72.5333	0.00161093
409	-72.4667	0.00194148
410	-72.4	0.00195141
411	-72.3333	0.00160562
412	-72.2667	0.00175826
413	-72.2	0.00181318
414	-72.1333	0.00186061
415	-72.0667	0.00167245
416	-72	0.00161856
417	-71.9333	0.00163952
418	-71.8667	0.00229342
419	-71.8	0.00201945
420	-71.7333	0.00193577
421	-71.6667	0.00206682
422	-71.6	0.00194556
423	-71.5333	0.00240573
424	-71.4667	0.00257022
425	-71.4	0.0029407
426	-71.3333	0.00331262
427	-71.2667	0.00331134
428	-71.2	0.00353722
429	-71.1333	0.00354069
430	-71.0667	0.004067
431	-71	0.0039793
432	-70.9333	0.00534117
433	-70.8667	0.00487722
434	-70.8	0.00511914
435	-70.7333	0.00461891
436	-70.6667	0.00405065
437	-70.6	0.0048788
438	-70.5333	0.00425167
439	-70.4667	0.00416929
440	-70.4	0.00387536
441	-70.3333	0.0042564
442	-70.2667	0.00282074
443	-70.2	0.00283488
444	-70.1333	0.00257696
445	-70.0667	0.00382629
446	-70	0.00445378
447	-69.9333	0.00379795
448	-69.8667	0.00374517
449	-69.8	0.00461819
450	-69.7333	0.00467554
451	-69.6667	0.00428073
452	-69.6	0.00478865
453	-69.5333	0.00581024
454	-69.4667	0.00641814
455	-69.4	0.00532906
456	-69.3333	0.00461018
457	-69.2667	0.00488278
458	-69.2	0.00479114
459	-69.1333	0.00394545
460	-69.0667	0.00375262
461	-69	0.00473883
462	-68.9333	0.00444992
463	-68.8667	0.00357514
464	-68.8	0.00301037
465	-68.7333	0.00297154
466	-68.6667	0.00298449
467	-68.6	0.00259379
468	-68.5333	0.00259423
469	-68.4667	0.00324721
470	-68.4	0.0036351
471	-68.3333	0.00272286
472	-68.2667	0.0025027
473	-68.2	0.00320778
474	-68.1333	0.00433219
475	-68.0667	0.00422744
476	-68	0.00520466
477	-67.9333	0.00510762
478	-67.8667	0.00524052
479	-67.8	0.00495787
480	-67.7333	0.00461315
481	-67.6667	0.0063417
482	-67.6	0.00643799
483	-67.5333	0.00557372
484	-67.4667	0.00451567
485	-67.4	0.004466
486	-67.3333	0.00339629
487	-67.2667	0.00354544
488	-67.2	0.00342548
489	-67.1333	0.00311096
490	-67.0667	0.00343299
491	-67	0.00184635
492	-66.9333	0.00232755
493	-66.8667	0.00316544
494	-66.8	0.00297421
495	-66.7333	0.00404131
496	-66.6667	0.00416948
497	-66.6	0.00433849
498	-66.5333	0.00428621
499	-66.4667	0.00448768
500	-66.4	0.00534344
501	-66.3333	0.00638926
502	-66.2667	0.00594472
503	-66.2	0.00544676
504	-66.1333	0.00550713
505	-66.0667	0.00604074
506	-66	0.00630047
507	-65.9333	0.00653151
508	-65.8667	0.00661755
509	-65.8	0.00667185
510	-65.7333	0.00551553
511	-65.6667	0.00426506
512	-65.6	0.00459166
513	-65.5333	0.00409206
514	-65.4667	0.00488089
515	-65.4	0.00360809
516	-65.3333	0.00334559
517	-65.2667	0.00283746
518	-65.2	0.00312686
519	-65.1333	0.00302142
520	-65.0667	0.00287031
521	-65	0.00322894
522	-64.9333	0.00292158
523	-64.8667	0.00299536
524	-64.8	0.00214211
525	-64.7333	0.00193041
526	-64.6667	0.00196334
527	-64.6	0.0025318
528	-64.5333	0.00224484
529	-64.4667	0.00226064
530	-64.4	0.00260387
531	-64.3333	0.00269278
532	-64.2667	0.00291327
533	-64.2	0.00290904
534	-64.1333	0.00287286
535	-64.0667	0.00300407
536	-64	0.00341719
537	-63.9333	0.00291623
538	-63.8667	0.00287854
539	-63.8	0.00340103
540	-63.7333	0.00327749
541	-63.6667	0.00277974
542	-63.6	0.00342192
543	-63.5333	0.00518205
544	-63.4667	0.00528916
545	-63.4	0.00526125
546	-63.3333	0.00519966
547	-63.2667	0.00523828
548	-63.2	0.00525059
549	-63.1333	0.00484068
550	-63.0667	0.00581844
551	-63	0.00685746
552	-62.9333	0.00584388
553	-62.8667	0.0040318
554	-62.8	0.0050096
555	-62.7333	0.004954
556	-62.6667	0.00472842
557	-62.6	0.00536503
558	-62.5333	0.00548339
559	-62.4667	0.00625925
560	-62.4	0.00514923
561	-62.3333	0.00470117
562	-62.2667	0.00481443
563	-62.2	0.00526928
564	-62.1333	0.00561279
565	-62.0667	0.00594536
566	-62	0.00565248
567	-61.9333	0.00525461
568	-61.8667	0.00523027
569	-61.8	0.00425198
570	-61.7333	0.00440338
571	-61.6667	0.00483392
572	-61.6	0.00477069
573	-61.5333	0.00513403
574	-61.4667	0.00369642
575	-61.4	0.00360094
576	-61.3333	0.00403
577	-61.2667	0.00380329
578	-61.2	0.00374281
579	-61.1333	0.00453975
580	-61.0667	0.00461055
581	-61	0.00379704
582	-60.9333	0.00377097
583	-60.8667	0.00376057
584	-60.8	0.00734983
585	-60.7333	0.00706787
586	-60.6667	0.00738346
587	-60.6	0.00756269
588	-60.5333	0.00846074
589	-60.4667	0.00793513
590	-60.4	0.00804621
591	-60.3333	0.00893773
592	-60.2667	0.00938748
593	-60.2	0.00864571
594	-60.1333	0.00505173
595	-60.0667	0.00495369
596	-60	0.00518213
597	-59.9333	0.00513809
598	-59.8667	0.00471877
599	-59.8	0.00619616
600	-59.7333	0.00632434
601	-59.6667	0.00597739
602	-59.6	0.0059511
603	-59.5333	0.00584276
604	-59.4667	0.0058276
605	-59.4	0.00646626
606	-59.3333	0.00605271
607	-59.2667	0.00592096
608	-59.2	0.00558971
609	-59.1333	0.00407747
610	-59.0667	0.00416357
611	-59	0.00390673
612	-58.9333	0.0039816
613	-58.8667	0.00478451
614	-58.8	0.00523382
615	-58.7333	0.00475617
616	-58.6667	0.00451178
617	-58.6	0.00561747
618	-58.5333	0.0059335
619	-58.4667	0.00556432
620	-58.4	0.00580214
621	-58.3333	0.00548757
622	-58.2667	0.00522103
623	-58.2	0.00469403
624	-58.1333	0.00419904
625	-58.0667	0.00687557
626	-58	0.00667915
627	-57.9333	0.00564992
628	-57.8667	0.00506827
629	-57.8	0.00561055
630	-57.7333	0.00549368
631	-57.6667	0.0059838
632	-57.6	0.00829633
633	-57.5333	0.00852747
634	-57.4667	0.00853099
635	-57.4	0.00744956
636	-57.3333	0.00751782
637	-57.2667	0.00765608
638	-57.2	0.00911841
639	-57.1333	0.0100599
640	-57.0667	0.0103734
641	-57	0.0103072
642	-56.9333	0.00839671
643	-56.8667	0.00840879
644	-56.8	0.00840441
645	-56.7333	0.00806714
646	-56.6667	0.0079914
647	-56.6	0.00870166
648	-56.5333	0.00799427
649	-56.4667	0.00684008
650	-56.4	0.00599879
651	-56.3333	0.00770116
652	-56.2667	0.00764789
653	-56.2	0.00802906
654	-56.1333	0.00804304
655	-56.0667	0.00715175
656	-56	0.00704711
657	-55.9333	0.0064048
658	-55.8667	0.00659403
659	-55.8	0.00689573
660	-55.7333	0.00715144
661	-55.6667	0.00560627
662	-55.6	0.00598812
663	-55.5333	0.00583769
664	-55.4667	0.0063978
665	-55.4	0.0071181
666	-55.3333	0.00812547
667	-55.2667	0.00769153
668	-55.2	0.00694766
669	-55.1333	0.00632608
670	-55.0667	0.00681889
671	-55	0.00606818
672	-54.9333	0.00752882
673	-54.8667	0.00726622
674	-54.8	0.00780272
675	-54.7333	0.0077298
676	-54.6667	0.00764493
677	-54.6	0.008463
678	-54.5333	0.00875436
679	-54.4667	0.00955731
680	-54.4	0.00856613
681	-54.3333	0.00971686
682	-54.2667	0.00770194
683	-54.2	0.0087836
684	-54.1333	0.00877925
685	-54.0667	0.00774857
686	-54	0.00786575
687	-53.9333	0.00793361
688	-53.8667	0.00773214
689	-53.8	0.00734667
690	-53.7333	0.00738214
691	-53.6667	0.00772138
692	-53.6	0.00769658
693	-53.5333	0.0094699
694	-53.4667	0.0095182
695	-53.4	0.00952195
696	-53.3333	0.00879129
697	-53.2667	0.00851828
698	-53.2	0.00977606
699	-53.1333	0.00935174
700	-53.0667	0.00950854
701	-53	0.00804751
702	-52.9333	0.00829522
703	-52.8667	0.00602314
704	-52.8	0.00572723
705	-52.7333	0.00567258
706	-52.6667	0.00553913
707	-52.6	0.00507892
708	-52.5333	0.00371665
709	-52.4667	0.0060675
710	-52.4	0.00686193
711	-52.3333	0.00772484
712	-52.2667	0.00732116
713	-52.2	0.00620944
714	-52.1333	0.00561665
715	-52.0667	0.00569525
716	-52	0.00657152
717	-51.9333	0.00640609
718	-51.8667	0.00614518
719	-51.8	0.0047906
720	-51.7333	0.00613247
721	-51.6667	0.00640125
722	-51.6	0.00641601
723	-51.5333	0.00671418
724	-51.4667	0.0085804
725	-51.4	0.00990302
726	-51.3333	0.0108648
727	-51.2667	0.0111709
728	-51.2	0.0115943
729	-51.1333	0.0106078
730	-51.0667	0.0120716
731	-51	0.0137323
732	-50.9333	0.014856
733	-50.8667	0.0152895
734	-50.8	0.0181262
735	-50.7333	0.0166701
736	-50.6667	0.0148993
737	-50.6	0.0145855
738	-50.5333	0.0149618
739	-50.4667	0.0176205
740	-50.4	0.0141848
741	-50.3333	0.0114766
742	-50.2667	0.0110935
743	-50.2	0.01113
744	-50.1333	0.00879758
745	-50.0667	0.0103011
746	-50	0.0101868
747	-49.9333	0.0111311
748	-49.8667	0.0103811
749	-49.8	0.00787749
750	-49.7333	0.00765333
751	-49.6667	0.00759225
752	-49.6	0.00660566
753	-49.5333	0.00683042
754	-49.4667	0.00495253
755	-49.4	0.00447188
756	-49.3333	0.00647928
757	-49.2667	0.011096
758	-49.2	0.0116742
759	-49.1333	0.0120668
760	-49.0667	0.0120368
761	-49	0.0121402
762	-48.9333	0.0139947
763	-48.8667	0.0142025
764	-48.8	0.0142291
765	-48.7333	0.0134848
766	-48.6667	0.0116194
767	-48.6	0.00667141
768	-48.5333	0.00635483
769	-48.4667	0.00577356
770	-48.4	0.00656614
771	-48.3333	0.00847897
772	-48.2667	0.00702602
773	-48.2	0.0058358
774	-48.1333	0.0069612
775	-48.0667	0.00701271
776	-48	0.00785428
777	-47.9333	0.00754264
778	-47.8667	0.00760754
779	-47.8	0.00984708
780	-47.7333	0.00918003
781	-47.6667	0.00954
782	-47.6	0.0128567
783	-47.5333	0.0130877
784	-47.4667	0.0117119
785	-47.4	0.0113975
786	-47.3333	0.0108388
787	-47.2667	0.0108285
788	-47.2	0.0106382
789	-47.1333	0.00901408
790	-47.0667	0.00958845
791	-47	0.00820303
792	-46.9333	0.0061062
793	-46.8667	0.0059758
794	-46.8	0.00574103
795	-46.7333	0.00582494
796	-46.6667	0.00571523
797	-46.6	0.00595891
798	-46.5333	0.00712615
799	-46.4667	0.00895606
800	-46.4	0.00913809
801	-46.3333	0.00989112
802	-46.2667	0.00873731
803	-46.2	0.00953067
804	-46.1333	0.0125527
805	-46.0667	0.0139145
806	-46	0.0149491
807	-45.9333	0.0152369
808	-45.8667	0.0160213
809	-45.8	0.0146746
810	-45.7333	0.0150751
811	-45.6667	0.0133702
812	-45.6	0.0133162
813	-45.5333	0.0141032
814	-45.4667	0.0111779
815	-45.4	0.00966463
816	-45.3333	0.00859211
817	-45.2667	0.00861854
818	-45.2	0.00882534
819	-45.1333	0.00911236
820	-45.0667	0.00785506
821	-45	0.00837787
822	-44.9333	0.00953881
823	-44.8667	0.00896533
824	-44.8	0.00955737
825	-44.7333	0.0100641
826	-44.6667	0.00996766
827	-44.6	0.0105579
828	-44.5333	0.00855341
829	-44.4667	0.00775885
830	-44.4	0.00814672
831	-44.3333	0.00758539
832	-44.2667	0.00748624
833	-44.2	0.00715276
834	-44.1333	0.0090423
835	-44.0667	0.0100016
836	-44	0.0102539
837	-43.9333	0.00979933
838	-43.8667	0.0107161
839	-43.8	0.0101696
840	-43.7333	0.0145469
841	-43.6667	0.0153009
842	-43.6	0.0141927
843	-43.5333	0.0141526
844	-43.4667	0.0126044
845	-43.4	0.0123116
846	-43.3333	0.014016
847	-43.2667	0.0151032
848	-43.2	0.0139245
849	-43.1333	0.0172043
850	-43.0667	0.015137
851	-43	0.0182843
852	-42.9333	0.0186263
853	-42.8667	0.0189281
854	-42.8	0.0180867
855	-42.7333	0.0173573
856	-42.6667	0.0151737
857	-42.6	0.0141784
858	-42.5333	0.0144308
859	-42.4667	0.0127422
860	-42.4	0.00994801
861	-42.3333	0.00607971
862	-42.2667	0.00806644
863	-42.2	0.0077461
864	-42.1333	0.00725581
865	-42.0667	0.00747363
866	-42	0.0087374
867	-41.9333	0.00829384
868	-41.8667	0.00931191
869	-41.8	0.00798923
870	-41.7333	0.00826396
871	-41.6667	0.00823947
872	-41.6	0.00868311
873	-41.5333	0.00859451
874	-41.4667	0.0103067
875	-41.4	0.00991346
876	-41.3333	0.0107643
877	-41.2667	0.0112993
878	-41.2	0.0114466
879	-41.1333	0.0131148
880	-41.0667	0.0147829
881	-41	0.0158317
882	-40.9333	0.013486
883	-40.8667	0.0222583
884	-40.8	0.0222187
885	-40.7333	0.0242262
886	-40.6667	0.0224128
887	-40.6	0.0262068
888	-40.5333	0.0247607
889	-40.4667	0.0238647
890	-40.4	0.0228401
891	-40.3333	0.0242757
892	-40.2667	0.0239053
893	-40.2	0.0158902
894	-40.1333	0.0167891
895	-40.0667	0.0147282
896	-40	0.0148637
897	-39.9333	0.0108264
898	-39.8667	0.0123527
899	-39.8	0.0120288
900	-39.7333	0.0145203
901	-39.6667	0.0172272
902	-39.6	0.0169348
903	-39.5333	0.0162313
904	-39.4667	0.0138349
905	-39.4	0.0146171
906	-39.3333	0.0142392
907	-39.2667	0.01589
908	-39.2	0.0142985
909	-39.1333	0.0140422
910	-39.0667	0.0136875
911	-39	0.00873785
912	-38.9333	0.00870662
913	-38.8667	0.00804213
914	-38.8	0.00883752
915	-38.7333	0.00827099
916	-38.6667	0.00977534
917	-38.6	0.0099793
918	-38.5333	0.0159371
919	-38.4667	0.0156314
920	-38.4	0.0130866
921	-38.3333	0.0172059
922	-38.2667	0.0176892
923	-38.2	0.0184845
924	-38.1333	0.0179456
925	-38.0667	0.0175695
926	-38	0.016173
927	-37.9333	0.0149261
928	-37.8667	0.00937956
929	-37.8	0.00924625
930	-37.7333	0.00882942
931	-37.6667	0.00897202
932	-37.6	0.008861
933	-37.5333	0.00824769
934	-37.4667	0.0105179
935	-37.4	0.0106559
936	-37.3333	0.0110695
937	-37.2667	0.0108515
938	-37.2	0.011046
939	-37.1333	0.0136811
940	-37.0667	0.0137843
941	-37	0.00979882
942	-36.9333	0.017176
943	-36.8667	0.0181454
944	-36.8	0.0175081
945	-36.7333	0.0191912
946	-36.6667	0.0221045
947	-36.6	0.0209914
948	-36.5333	0.0216447
949	-36.4667	0.0214401
950	-36.4	0.0212129
951	-36.3333	0.024559
952	-36.2667	0.0176746
953	-36.2	0.0183595
954	-36.1333	0.0190923
955	-36.0667	0.0184525
956	-36	0.0173447
957	-35.9333	0.0175719
958	-35.8667	0.0169954
959	-35.8	0.0150032
960	-35.7333	0.0167789
961	-35.6667	0.0159997
962	-35.6	0.0155297
963	-35.5333	0.0161218
964	-35.4667	0.0135666
965	-35.4	0.0129623
966	-35.3333	0.012597
967	-35.2667	0.0130804
968	-35.2	0.0133805
969	-35.1333	0.0149599
970	-35.0667	0.0157839
971	-35	0.0146465
972	-34.9333	0.0145877
973	-34.8667	0.0126805
974	-34.8	0.0161667
975	-34.7333	0.016463
976	-34.6667	0.0154811
977	-34.6	0.014868
978	-34.5333	0.0150359
979	-34.4667	0.0145907
980	-34.4	0.0124133
981	-34.3333	0.0118219
982	-34.2667	0.0122424
983	-34.2	0.011923
984	-34.1333	0.00831087
985	-34.0667	0.00807333
986	-34	0.00992404
987	-33.9333	0.0120744
988	-33.8667	0.0111664
989	-33.8	0.0111496
990	-33.7333	0.0113087
991	-33.6667	0.0107135
992	-33.6	0.0103633
993	-33.5333	0.0142497
994	-33.4667	0.0142302
995	-33.4	0.0140741
996	-33.3333	0.0127268
997	-33.2667	0.012684
998	-33.2	0.0132806
999	-33.1333	0.0116591
1000	-33.0667	0.0132078
1001	-33	0.0137018
1002	-32.9333	0.0144576
1003	-32.8667	0.0106245
1004	-32.8	0.0115306
1005	-32.7333	0.0119688
1006	-32.6667	0.0112073
1007	-32.6	0.0102484
1008	-32.5333	0.011238
1009	-32.4667	0.0132744
1010	-32.4	0.0117354
1011	-32.3333	0.011085
1012	-32.2667	0.0124893
1013	-32.2	0.0130776
1014	-32.1333	0.0153588
1015	-32.0667	0.0179819
1016	-32	0.0183222
1017	-31.9333	0.0180706
1018	-31.8667	0.0171155
1019	-31.8	0.016065
1020	-31.7333	0.01565
1021	-31.6667	0.0156516
1022	-31.6	0.0149462
1023	-31.5333	0.0157156
1024	-31.4667	0.0132272
1025	-31.4	0.0135284
1026	-31.3333	0.016576
1027	-31.2667	0.0158521
1028	-31.2	0.0158251
1029	-31.1333	0.0174855
1030	-31.0667	0.0215423
1031	-31	0.0209971
1032	-30.9333	0.0193896
1033	-30.8667	0.0212472
1034	-30.8	0.0210754
1035	-30.7333	0.0202329
1036	-30.6667	0.0171936
1037	-30.6	0.0174897
1038	-30.5333	0.0189896
1039	-30.4667	0.0172134
1040	-30.4	0.0151938
1041	-30.3333	0.0154621
1042	-30.2667	0.015648
1043	-30.2	0.0138908
1044	-30.1333	0.0142725
1045	-30.0667	0.0134003
1046	-30	0.0139
1047	-29.9333	0.0187357
1048	-29.8667	0.0235188
1049	-29.8	0.0282346
1050	-29.7333	0.0281197
1051	-29.6667	0.0292275
1052	-29.6	0.0293807
1053	-29.5333	0.0277858
1054	-29.4667	0.0273399
1055	-29.4	0.025603
1056	-29.3333	0.0254359
1057	-29.2667	0.01985
1058	-29.2	0.0176428
1059	-29.1333	0.0122247
1060	-29.0667	0.0109235
1061	-29	0.0131673
1062	-28.9333	0.0125739
1063	-28.8667	0.0186973
1064	-28.8	0.0185637
1065	-28.7333	0.0234309
1066	-28.6667	0.0224671
1067	-28.6	0.0239165
1068	-28.5333	0.0195646
1069	-28.4667	0.0197859
1070	-28.4	0.0193956
1071	-28.3333	0.0159581
1072	-28.2667	0.0161533
1073	-28.2	0.0101071
1074	-28.1333	0.0116295
1075	-28.0667	0.00672955
1076	-28	0.00775848
1077	-27.9333	0.00688137
1078	-27.8667	0.00725421
1079	-27.8	0.00684811
1080	-27.7333	0.00868552
1081	-27.6667	0.0085747
1082	-27.6	0.0097283
1083	-27.5333	0.01019
1084	-27.4667	0.0105704
1085	-27.4	0.0108524
1086	-27.3333	0.0121503
1087	-27.2667	0.0129371
1088	-27.2	0.0133211
1089	-27.1333	0.0150691
1090	-27.0667	0.01604
1091	-27	0.0163208
1092	-26.9333	0.0174094
1093	-26.8667	0.0249159
1094	-26.8	0.0281973
1095	-26.7333	0.0310493
1096	-26.6667	0.0303962
1097	-26.6	0.0322427
1098	-26.5333	0.0389619
1099	-26.4667	0.0408796
1100	-26.4	0.0380651
1101	-26.3333	0.0399253
1102	-26.2667	0.0379866
1103	-26.2	0.0444214
1104	-26.1333	0.0388483
1105	-26.0667	0.0366567
1106	-26	0.0423757
1107	-25.9333	0.0400425
1108	-25.8667	0.0392807
1109	-25.8	0.0444654
1110	-25.7333	0.0449671
1111	-25.6667	0.0436598
1112	-25.6	0.0451085
1113	-25.5333	0.0305189
1114	-25.4667	0.0308639
1115	-25.4	0.0308918
1116	-25.3333	0.0258688
1117	-25.2667	0.0267488
1118	-25.2	0.0206863
1119	-25.1333	0.0129535
1120	-25.0667	0.0140506
1121	-25	0.0167562
1122	-24.9333	0.0168529
1123	-24.8667	0.0188342
1124	-24.8	0.0188464
1125	-24.7333	0.0176962
1126	-24.6667	0.01496
1127	-24.6	0.0167281
1128	-24.5333	0.0227508
1129	-24.4667	0.0218804
1130	-24.4	0.0218183
1131	-24.3333	0.0287854
1132	-24.2667	0.0353334
1133	-24.2	0.0382273
1134	-24.1333	0.0394905
1135	-24.0667	0.0398348
1136	-24	0.0472274
1137	-23.9333	0.0458614
1138	-23.8667	0.0430808
1139	-23.8	0.04452
1140	-23.7333	0.0520539
1141	-23.6667	0.0457597
1142	-23.6	0.0378581
1143	-23.5333	0.0348162
1144	-23.4667	0.033934
1145	-23.4	0.036525
1146	-23.3333	0.0305884
1147	-23.2667	0.0317867
1148	-23.2	0.0314207
1149	-23.1333	0.0317474
1150	-23.0667	0.0222822
1151	-23	0.0260248
1152	-22.9333	0.0252783
1153	-22.8667	0.0312538
1154	-22.8	0.0315171
1155	-22.7333	0.0299188
1156	-22.6667	0.0295218
1157	-22.6	0.043593
1158	-22.5333	0.0443505
1159	-22.4667	0.0603647
1160	-22.4	0.0658414
1161	-22.3333	0.059851
1162	-22.2667	0.0634611
1163	-22.2	0.055784
1164	-22.1333	0.0551302
1165	-22.0667	0.0601952
1166	-22	0.0648815
1167	-21.9333	0.0599594
1168	-21.8667	0.0778203
1169	-21.8	0.0628742
1170	-21.7333	0.0582972
1171	-21.6667	0.057457
1172	-21.6	0.0596526
1173	-21.5333	0.0634231
1174	-21.4667	0.0640859
1175	-21.4	0.0580127
1176	-21.3333	0.0598856
1177	-21.2667	0.0567719
1178	-21.2	0.0347543
1179	-21.1333	0.0640875
1180	-21.0667	0.0666593
1181	-21	0.0660626
1182	-20.9333	0.0804792
1183	-20.8667	0.0862455
1184	-20.8	0.0909344
1185	-20.7333	0.0907013
1186	-20.6667	0.0845442
1187	-20.6	0.0806665
1188	-20.5333	0.0971603
1189	-20.4667	0.0788208
1190	-20.4	0.0791791
1191	-20.3333	0.124732
1192	-20.2667	0.11769
1193	-20.2	0.12478
1194	-20.1333	0.122229
1195	-20.0667	0.131711
1196	-20	0.130488
1197	-19.9333	0.125036
1198	-19.8667	0.111411
1199	-19.8	0.0987328
1200	-19.7333	0.097061
1201	-19.6667	0.065495
1202	-19.6	0.0560278
1203	-19.5333	0.0610015
1204	-19.4667	0.0615515
1205	-19.4	0.0551925
1206	-19.3333	0.0580779
1207	-19.2667	0.0610458
1208	-19.2	0.0657747
1209	-19.1333	0.0699488
1210	-19.0667	0.074451
1211	-19	0.072508
1212	-18.9333	0.0784682
1213	-18.8667	0.0677319
1214	-18.8	0.0780898
1215	-18.7333	0.0793225
1216	-18.6667	0.0911713
1217	-18.6	0.0891907
1218	-18.5333	0.0859867
1219	-18.4667	0.0896197
1220	-18.4	0.0958265
1221	-18.3333	0.0893688
1222	-18.2667	0.0905643
1223	-18.2	0.0798692
1224	-18.1333	0.0857544
1225	-18.0667	0.103103
1226	-18	0.0951022
1227	-17.9333	0.0950033
1228	-17.8667	0.0934517
1229	-17.8	0.091141
1230	-17.7333	0.0833707
1231	-17.6667	0.0791797
1232	-17.6	0.0787767
1233	-17.5333	0.0975976
1234	-17.4667	0.0786681
1235	-17.4	0.0594065
1236	-17.3333	0.0582488
1237	-17.2667	0.0573092
1238	-17.2	0.055892
1239	-17.1333	0.052853
1240	-17.0667	0.0574346
1241	-17	0.0580208
1242	-16.9333	0.0528032
1243	-16.8667	0.038446
1244	-16.8	0.0541811
1245	-16.7333	0.05406
1246	-16.6667	0.0510015
1247	-16.6	0.0521771
1248	-16.5333	0.0557245
1249	-16.4667	0.053451
1250	-16.4	0.074141
1251	-16.3333	0.0750928
1252	-16.2667	0.0810074
1253	-16.2	0.0948144
1254	-16.1333	0.101836
1255	-16.0667	0.110207
1256	-16	0.130413
1257	-15.9333	0.156169
1258	-15.8667	0.156048
1259	-15.8	0.155271
1260	-15.7333	0.131741
1261	-15.6667	0.139567
1262	-15.6	0.128754
1263	-15.5333	0.11836
1264	-15.4667	0.0955126
1265	-15.4	0.0889843
1266	-15.3333	0.0694498
1267	-15.2667	0.043504
1268	-15.2	0.0867584
1269	-15.1333	0.0867171
1270	-15.0667	0.0976121
1271	-15	0.0872446
1272	-14.9333	0.0906322
1273	-14.8667	0.107716
1274	-14.8	0.117923
1275	-14.7333	0.114124
1276	-14.6667	0.120389
1277	-14.6	0.126389
1278	-14.5333	0.0900119
1279	-14.4667	0.101201
1280	-14.4	0.0857079
1281	-14.3333	0.086397
1282	-14.2667	0.0826407
1283	-14.2	0.0626338
1284	-14.1333	0.0559113
1285	-14.0667	0.0566667
1286	-14	0.0644558
1287	-13.9333	0.0615521
1288	-13.8667	0.0506695
1289	-13.8	0.0603736
1290	-13.7333	0.0698283
1291	-13.6667	0.0727662
1292	-13.6	0.0731376
1293	-13.5333	0.0750165
1294	-13.4667	0.0706793
1295	-13.4	0.073931
1296	-13.3333	0.0701345
1297	-13.2667	0.076827
1298	-13.2	0.0786543
1299	-13.1333	0.0666381
1300	-13.0667	0.0588898
1301	-13	0.0562273
1302	-12.9333	0.0626224
1303	-12.8667	0.0617527
1304	-12.8	0.0678673
1305	-12.7333	0.0699959
1306	-12.6667	0.101319
1307	-12.6	0.100349
1308	-12.5333	0.115364
1309	-12.4667	0.108315
1310	-12.4	0.123293
1311	-12.3333	0.139856
1312	-12.2667	0.158195
1313	-12.2	0.157624
1314	-12.1333	0.161497
1315	-12.0667	0.16996
1316	-12	0.12715
1317	-11.9333	0.131444
1318	-11.8667	0.117891
1319	-11.8	0.12281
1320	-11.7333	0.113007
1321	-11.6667	0.0974132
1322	-11.6	0.0774949
1323	-11.5333	0.0723993
1324	-11.4667	0.0624512
1325	-11.4	0.0614229
1326	-11.3333	0.0598824
1327	-11.2667	0.0593775
1328	-11.2	0.0571333
1329	-11.1333	0.0541691
1330	-11.0667	0.0453831
1331	-11	0.0492871
1332	-10.9333	0.0520024
1333	-10.8667	0.0578671
1334	-10.8	0.0837465
1335	-10.7333	0.0894984
1336	-10.6667	0.0991603
1337	-10.6	0.0983245
1338	-10.5333	0.103414
1339	-10.4667	0.112507
1340	-10.4	0.118668
1341	-10.3333	0.111893
1342	-10.2667	0.109827
1343	-10.2	0.11582
1344	-10.1333	0.104368
1345	-10.0667	0.0930056
1346	-10	0.0905414
1347	-9.93333	0.0821752
1348	-9.86667	0.0842045
1349	-9.8	0.0752693
1350	-9.73333	0.0711221
1351	-9.66667	0.0764968
1352	-9.6	0.0741598
1353	-9.53333	0.0624654
1354	-9.46667	0.0526482
1355	-9.4	0.0539063
1356	-9.33333	0.0499523
1357	-9.26667	0.0473895
1358	-9.2	0.0380442
1359	-9.13333	0.0352374
1360	-9.06667	0.0403309
1361	-9	0.036697
1362	-8.93333	0.0341063
1363	-8.86667	0.0349102
1364	-8.8	0.0402163
1365	-8.73333	0.0311133
1366	-8.66667	0.0277826
1367	-8.6	0.0374608
1368	-8.53333	0.0441015
1369	-8.46667	0.0439214
1370	-8.4	0.0410485
1371	-8.33333	0.04203
1372	-8.26667	0.0446642
1373	-8.2	0.043745
1374	-8.13333	0.0383217
1375	-8.06667	0.0377027
1376	-8	0.0401276
1377	-7.93333	0.029701
1378	-7.86667	0.0240144
1379	-7.8	0.023263
1380	-7.73333	0.0195913
1381	-7.66667	0.0207181
1382	-7.6	0.0224958
1383	-7.53333	0.0280216
1384	-7.46667	0.0303831
1385	-7.4	0.0354522
1386	-7.33333	0.0336473
1387	-7.26667	0.0404161
1388	-7.2	0.0501418
1389	-7.13333	0.0527915
1390	-7.06667	0.0573532
1391	-7	0.054128
1392	-6.93333	0.0528236
1393	-6.86667	0.0499384
1394	-6.8	0.0450167
1395	-6.73333	0.0541597
1396	-6.66667	0.0559486
1397	-6.6	0.0500842
1398	-6.53333	0.0391252
1399	-6.46667	0.0367517
1400	-6.4	0.0384811
1401	-6.33333	0.0413934
1402	-6.26667	0.0409573
1403	-6.2	0.0437688
1404	-6.13333	0.0437067
1405	-6.06667	0.046683
1406	-6	0.0690856
1407	-5.93333	0.0755322
1408	-5.86667	0.0785397
1409	-5.8	0.0799882
1410	-5.73333	0.0754022
1411	-5.66667	0.0724177
1412	-5.6	0.0718153
1413	-5.53333	0.0670371
1414	-5.46667	0.06748
1415	-5.4	0.0528871
1416	-5.33333	0.031623
1417	-5.26667	0.0265294
1418	-5.2	0.0263075
1419	-5.13333	0.024564
1420	-5.06667	0.0270902
1421	-5	0.0268134
1422	-4.93333	0.0256362
1423	-4.86667	0.0265853
1424	-4.8	0.0273991
1425	-4.73333	0.0258966
1426	-4.66667	0.0223705
1427	-4.6	0.0196864
1428	-4.53333	0.0178966
1429	-4.46667	0.0214317
1430	-4.4	0.0191203
1431	-4.33333	0.0207072
1432	-4.26667	0.0218153
1433	-4.2	0.0195185
1434	-4.13333	0.0211244
1435	-4.06667	0.0201386
1436	-4	0.0195382
1437	-3.93333	0.0191966
1438	-3.86667	0.0202233
1439	-3.8	0.0183873
1440	-3.73333	0.0204132
1441	-3.66667	0.0193869
1442	-3.6	0.0166274
1443	-3.53333	0.0210754
1444	-3.46667	0.0226671
1445	-3.4	0.0233615
1446	-3.33333	0.0246871
1447	-3.26667	0.034081
1448	-3.2	0.0433976
1449	-3.13333	0.0476275
1450	-3.06667	0.0463837
1451	-3	0.0454477
1452	-2.93333	0.0466029
1453	-2.86667	0.0427641
1454	-2.8	0.0408963
1455	-2.73333	0.0415181
1456	-2.66667	0.0424938
1457	-2.6	0.0373967
1458	-2.53333	0.028132
1459	-2.46667	0.0237662
1460	-2.4	0.0204037
1461	-2.33333	0.0223393
1462	-2.26667	0.022055
1463	-2.2	0.0220258
1464	-2.13333	0.0180211
1465	-2.06667	0.0191609
1466	-2	0.0175351
1467	-1.93333	0.0138682
1468	-1.86667	0.0126209
1469	-1.8	0.0103819
1470	-1.73333	0.0111627
1471	-1.66667	0.0132331
1472	-1.6	0.0159541
1473	-1.53333	0.0156731
1474	-1.46667	0.0158009
1475	-1.4	0.0134156
1476	-1.33333	0.0126309
1477	-1.26667	0.0120996
1478	-1.2	0.0112398
1479	-1.13333	0.0132115
1480	-1.06667	0.0169454
1481	-1	0.0152897
1482	-0.93333	0.014839
1483	-0.86667	0.02028
1484	-0.8	0.0215124
1485	-0.73333	0.0237853
1486	-0.66667	0.0277878
1487	-0.6	0.0300941
1488	-0.53333	0.0355098
1489	-0.46667	0.0356544
1490	-0.4	0.0364116
1491	-0.33333	0.0461529
1492	-0.26667	0.0462153
1493	-0.2	0.0465261
1494	-0.13333	0.0503855
1495	-0.06667	0.0481901
1496	0	0.0442827
1497	0.06667	0.0448511
1498	0.13333	0.0409499
1499	0.2	0.0433768
1500	0.26667	0.0387336
1501	0.33333	0.0441989
1502	0.4	0.0779451
1503	0.46667	0.0777945
1504	0.53333	0.115511
1505	0.6	0.165451
1506	0.66667	0.523102
1507	0.73333	0.894972
1508	0.8	0.954356
1509	0.86667	0.98691
1510	0.93333	0.992232
1511	1	1
1512	1.06667	0.983653
1513	1.13333	0.97805
1514	1.2	0.938291
1515	1.26667	0.887985
1516	1.33333	0.531658
1517	1.4	0.159728
1518	1.46667	0.0991301
1519	1.53333	0.0651097
1520	1.6	0.0645566
1521	1.66667	0.0393525
1522	1.73333	0.0193734
1523	1.8	0.0231056
1524	1.86667	0.0237524
1525	1.93333	0.024782
1526	2	0.0243122
1527	2.06667	0.0259922
1528	2.13333	0.0274225
1529	2.2	0.0310617
1530	2.26667	0.0314125
1531	2.33333	0.0340076
1532	2.4	0.0356655
1533	2.46667	0.0333486
1534	2.53333	0.0348815
1535	2.6	0.0374069
1536	2.66667	0.0409952
1537	2.73333	0.0439181
1538	2.8	0.05062
1539	2.86667	0.0562831
1540	2.93333	0.0596567
1541	3	0.0657705
1542	3.06667	0.0737179
1543	3.13333	0.0730128
1544	3.2	0.0787206
1545	3.26667	0.0830085
1546	3.33333	0.0913498
1547	3.4	0.0865774
1548	3.46667	0.0880943
1549	3.53333	0.0951841
1550	3.6	0.0931766
1551	3.66667	0.0850003
1552	3.73333	0.0749237
1553	3.8	0.0779235
1554	3.86667	0.0716141
1555	3.93333	0.0669576
1556	4	0.0544185
1557	4.06667	0.0515971
1558	4.13333	0.0439549
1559	4.2	0.0244584
1560	4.26667	0.0183228
1561	4.33333	0.0220623
1562	4.4	0.027553
1563	4.46667	0.031152
1564	4.53333	0.0269634
1565	4.6	0.0245707
1566	4.66667	0.0246993
1567	4.73333	0.0260277
1568	4.8	0.0307806
1569	4.86667	0.0317848
1570	4.93333	0.0306062
1571	5	0.0287154
1572	5.06667	0.0232056
1573	5.13333	0.0166951
1574	5.2	0.0169351
1575	5.26667	0.0182341
1576	5.33333	0.0195597
1577	5.4	0.0219687
1578	5.46667	0.0189531
1579	5.53333	0.0191313
1580	5.6	0.0196044
1581	5.66667	0.0175328
1582	5.73333	0.0196616
1583	5.8	0.0231366
1584	5.86667	0.0221077
1585	5.93333	0.0236048
1586	6	0.0221938
1587	6.06667	0.0226234
1588	6.13333	0.0298171
1589	6.2	0.0300131
1590	6.26667	0.0303471
1591	6.33333	0.034895
1592	6.4	0.039634
1593	6.46667	0.0384975
1594	6.53333	0.0401542
1595	6.6	0.0404115
1596	6.66667	0.0416388
1597	6.73333	0.0489899
1598	6.8	0.0436081
1599	6.86667	0.0529592
1600	6.93333	0.0585429
1601	7	0.0602775
1602	7.06667	0.0556965
1603	7.13333	0.058959
1604	7.2	0.0636644
1605	7.26667	0.0617322
1606	7.33333	0.0621218
1607	7.4	0.0505536
1608	7.46667	0.0463249
1609	7.53333	0.0454098
1610	7.6	0.039306
1611	7.66667	0.0353795
1612	7.73333	0.0338203
1613	7.8	0.028568
1614	7.86667	0.0241328
1615	7.93333	0.0275903
1616	8	0.0335978
1617	8.06667	0.0335498
1618	8.13333	0.0327433
1619	8.2	0.0249491
1620	8.26667	0.0316426
1621	8.33333	0.0350935
1622	8.4	0.0358614
1623	8.46667	0.0403774
1624	8.53333	0.0419801
1625	8.6	0.0391163
1626	8.66667	0.0331466
1627	8.73333	0.0337192
1628	8.8	0.0342896
1629	8.86667	0.0389419
1630	8.93333	0.0416332
1631	9	0.0378377
1632	9.06667	0.0368956
1633	9.13333	0.031071
1634	9.2	0.0312564
1635	9.26667	0.0296043
1636	9.33333	0.0298571
1637	9.4	0.0323385
1638	9.46667	0.0322715
1639	9.53333	0.028713
1640	9.6	0.0232046
1641	9.66667	0.021055
1642	9.73333	0.0249843
1643	9.8	0.0293089
1644	9.86667	0.0306769
1645	9.93333	0.0343223
1646	10	0.0341123
1647	10.0667	0.0357417
1648	10.1333	0.0347237
1649	10.2	0.0328993
1650	10.2667	0.0292865
1651	10.3333	0.0354439
1652	10.4	0.031265
1653	10.4667	0.0453325
1654	10.5333	0.0440709
1655	10.6	0.0418272
1656	10.6667	0.04132
1657	10.7333	0.03912
1658	10.8	0.0476137
1659	10.8667	0.0467437
1660	10.9333	0.04645
1661	11	0.0456522
1662	11.0667	0.0463887
1663	11.1333	0.0289494
1664	11.2	0.0281948
1665	11.2667	0.0292149
1666	11.3333	0.0383035
1667	11.4	0.0380626
1668	11.4667	0.0292083
1669	11.5333	0.035516
1670	11.6	0.0380865
1671	11.6667	0.0415097
1672	11.7333	0.0421406
1673	11.8	0.0528667
1674	11.8667	0.0498823
1675	11.9333	0.0529671
1676	12	0.0453472
1677	12.0667	0.0469551
1678	12.1333	0.0509454
1679	12.2	0.0454612
1680	12.2667	0.0519793
1681	12.3333	0.0497632
1682	12.4	0.0569227
1683	12.4667	0.0553323
1684	12.5333	0.063512
1685	12.6	0.0669981
1686	12.6667	0.0646102
1687	12.7333	0.0614203
1688	12.8	0.0737654
1689	12.8667	0.0757687
1690	12.9333	0.0743701
1691	13	0.06805
1692	13.0667	0.0603679
1693	13.1333	0.0590788
1694	13.2	0.0535645
1695	13.2667	0.0438913
1696	13.3333	0.0556082
1697	13.4	0.0566356
1698	13.4667	0.0629293
1699	13.5333	0.0614282
1700	13.6	0.0608553
1701	13.6667	0.0800574
1702	13.7333	0.0808459
1703	13.8	0.0731677
1704	13.8667	0.0728534
1705	13.9333	0.0749335
1706	14	0.0759507
1707	14.0667	0.0806843
1708	14.1333	0.061476
1709	14.2	0.0718233
1710	14.2667	0.0661986
1711	14.3333	0.0469811
1712	14.4	0.044783
1713	14.4667	0.048903
1714	14.5333	0.0664092
1715	14.6	0.0644912
1716	14.6667	0.0545573
1717	14.7333	0.0492039
1718	14.8	0.0660919
1719	14.8667	0.0737336
1720	14.9333	0.080231
1721	15	0.0805433
1722	15.0667	0.0939398
1723	15.1333	0.0941144
1724	15.2	0.0830966
1725	15.2667	0.0881091
1726	15.3333	0.0954861
1727	15.4	0.0948759
1728	15.4667	0.0868095
1729	15.5333	0.0800474
1730	15.6	0.103533
1731	15.6667	0.107277
1732	15.7333	0.0970111
1733	15.8	0.100929
1734	15.8667	0.100602
1735	15.9333	0.0963174
1736	16	0.0922502
1737	16.0667	0.0941748
1738	16.1333	0.106965
1739	16.2	0.106421
1740	16.2667	0.0760749
1741	16.3333	0.0823114
1742	16.4	0.0851192
1743	16.4667	0.0832529
1744	16.5333	0.0847633
1745	16.6	0.100684
1746	16.6667	0.102734
1747	16.7333	0.109809
1748	16.8	0.0871029
1749	16.8667	0.0810925
1750	16.9333	0.0869393
1751	17	0.0858493
1752	17.0667	0.0869852
1753	17.1333	0.0805092
1754	17.2	0.0773627
1755	17.2667	0.0612266
1756	17.3333	0.058931
1757	17.4	0.0500916
1758	17.4667	0.0511218
1759	17.5333	0.0487473
1760	17.6	0.0428433
1761	17.6667	0.0433953
1762	17.7333	0.0399936
1763	17.8	0.0403494
1764	17.8667	0.046432
1765	17.9333	0.0484661
1766	18	0.0440764
1767	18.0667	0.044212
1768	18.1333	0.0494359
1769	18.2	0.0455658
1770	18.2667	0.0479887
1771	18.3333	0.0492331
1772	18.4	0.0573012
1773	18.4667	0.0632853
1774	18.5333	0.0769413
1775	18.6	0.0795654
1776	18.6667	0.0778818
1777	18.7333	0.0853027
1778	18.8	0.0838298
1779	18.8667	0.0904107
1780	18.9333	0.106295
1781	19	0.0967721
1782	19.0667	0.096177
1783	19.1333	0.0930309
1784	19.2	0.0831836
1785	19.2667	0.0960194
1786	19.3333	0.101704
1787	19.4	0.103764
1788	19.4667	0.104326
1789	19.5333	0.10457
1790	19.6	0.0864519
1791	19.6667	0.0861875
1792	19.7333	0.0803812
1793	19.8	0.0768204
1794	19.8667	0.0642218
1795	19.9333	0.0545204
1796	20	0.050813
1797	20.0667	0.0572436
1798	20.1333	0.0743048
1799	20.2	0.080668
1800	20.2667	0.0805642
1801	20.3333	0.0851495
1802	20.4	0.07978
1803	20.4667	0.0970627
1804	20.5333	0.105073
1805	20.6	0.114281
1806	20.6667	0.112803
1807	20.7333	0.110627
1808	20.8	0.0871105
1809	20.8667	0.0846684
1810	20.9333	0.0851029
1811	21	0.094287
1812	21.0667	0.102309
1813	21.1333	0.0864516
1814	21.2	0.0739173
1815	21.2667	0.073131
1816	21.3333	0.0721213
1817	21.4	0.0638346
1818	21.4667	0.0766222
1819	21.5333	0.0663372
1820	21.6	0.0701062
1821	21.6667	0.0567864
1822	21.7333	0.0487462
1823	21.8	0.0520109
1824	21.8667	0.0672487
1825	21.9333	0.0502267
1826	22	0.0540118
1827	22.0667	0.0720509
1828	22.1333	0.0591599
1829	22.2	0.0607458
1830	22.2667	0.0636514
1831	22.3333	0.0664792
1832	22.4	0.0711963
1833	22.4667	0.066672
1834	22.5333	0.0533946
1835	22.6	0.0563245
1836	22.6667	0.0526916
1837	22.7333	0.0315293
1838	22.8	0.0328259
1839	22.8667	0.0374316
1840	22.9333	0.0388067
1841	23	0.0484624
1842	23.0667	0.0448712
1843	23.1333	0.0441848
1844	23.2	0.0467155
1845	23.2667	0.0455295
1846	23.3333	0.045386
1847	23.4	0.0422861
1848	23.4667	0.055963
1849	23.5333	0.0489623
1850	23.6	0.041879
1851	23.6667	0.0294609
1852	23.7333	0.0367408
1853	23.8	0.0377617
1854	23.8667	0.0421774
1855	23.9333	0.0641513
1856	24	0.0671539
1857	24.0667	0.0678153
1858	24.1333	0.0653471
1859	24.2	0.0697136
1860	24.2667	0.0672843
1861	24.3333	0.0801755
1862	24.4	0.0720465
1863	24.4667	0.0763688
1864	24.5333	0.0696145
1865	24.6	0.0485613
1866	24.6667	0.0482097
1867	24.7333	0.0556454
1868	24.8	0.0536167
1869	24.8667	0.0537403
1870	24.9333	0.0673677
1871	25	0.0573848
1872	25.0667	0.0583729
1873	25.1333	0.0537692
1874	25.2	0.0521454
1875	25.2667	0.0494408
1876	25.3333	0.0480145
1877	25.4	0.0428572
1878	25.4667	0.0313106
1879	25.5333	0.0288486
1880	25.6	0.0204894
1881	25.6667	0.0228866
1882	25.7333	0.024193
1883	25.8	0.0256985
1884	25.8667	0.0318034
1885	25.9333	0.0374796
1886	26	0.0374354
1887	26.0667	0.0379636
1888	26.1333	0.0408669
1889	26.2	0.0453669
1890	26.2667	0.0421711
1891	26.3333	0.0371642
1892	26.4	0.0390683
1893	26.4667	0.0385986
1894	26.5333	0.0323504
1895	26.6	0.0266449
1896	26.6667	0.0259041
1897	26.7333	0.0242824
1898	26.8	0.0260213
1899	26.8667	0.0196523
1900	26.9333	0.0227212
1901	27	0.0273861
1902	27.0667	0.0231713
1903	27.1333	0.0219631
1904	27.2	0.0221953
1905	27.2667	0.0306641
1906	27.3333	0.0381495
1907	27.4	0.0364852
1908	27.4667	0.033778
1909	27.5333	0.037551
1910	27.6	0.0439142
1911	27.6667	0.03909
1912	27.7333	0.0416923
1913	27.8	0.0488152
1914	27.8667	0.0556683
1915	27.9333	0.0489704
1916	28	0.0427683
1917	28.0667	0.0450868
1918	28.1333	0.0433485
1919	28.2	0.0396424
1920	28.2667	0.0293305
1921	28.3333	0.041565
1922	28.4	0.0410981
1923	28.4667	0.0334417
1924	28.5333	0.0269447
1925	28.6	0.0258597
1926	28.6667	0.0241613
1927	28.7333	0.0239653
1928	28.8	0.0250698
1929	28.8667	0.0255458
1930	28.9333	0.0327456
1931	29	0.0211086
1932	29.0667	0.0207249
1933	29.1333	0.0235272
1934	29.2	0.0246175
1935	29.2667	0.0239788
1936	29.3333	0.0239363
1937	29.4	0.0255873
1938	29.4667	0.025027
1939	29.5333	0.0252291
1940	29.6	0.0176899
1941	29.6667	0.015008
1942	29.7333	0.015469
1943	29.8	0.0139235
1944	29.8667	0.0151741
1945	29.9333	0.0217738
1946	30	0.027799
1947	30.0667	0.0241156
1948	30.1333	0.0288307
1949	30.2	0.0327435
1950	30.2667	0.0368504
1951	30.3333	0.0422463
1952	30.4	0.04115
1953	30.4667	0.0453269
1954	30.5333	0.0422013
1955	30.6	0.0378304
1956	30.6667	0.0339049
1957	30.7333	0.0338299
1958	30.8	0.0310486
1959	30.8667	0.027545
1960	30.9333	0.0250907
1961	31	0.0224057
1962	31.0667	0.0212552
1963	31.1333	0.0201793
1964	31.2	0.0210641
1965	31.2667	0.0242004
1966	31.3333	0.0228261
1967	31.4	0.0264987
1968	31.4667	0.0268892
1969	31.5333	0.025968
1970	31.6	0.0265459
1971	31.6667	0.0296655
1972	31.7333	0.0310845
1973	31.8	0.030885
1974	31.8667	0.0315743
1975	31.9333	0.0264531
1976	32	0.0264459
1977	32.0667	0.0225309
1978	32.1333	0.0233282
1979	32.2	0.0283876
1980	32.2667	0.0249535
1981	32.3333	0.0215991
1982	32.4	0.0206337
1983	32.4667	0.0229421
1984	32.5333	0.0266087
1985	32.6	0.0342825
1986	32.6667	0.0426475
1987	32.7333	0.0439774
1988	32.8	0.0440381
1989	32.8667	0.0442362
1990	32.9333	0.0446268
1991	33	0.0429608
1992	33.0667	0.0433593
1993	33.1333	0.0371754
1994	33.2	0.0360218
1995	33.2667	0.0298636
1996	33.3333	0.0211358
1997	33.4	0.0257502
1998	33.4667	0.0276678
[truncated: 985 more rows]

## Sheet: xtended Data Fig 2b
	t	T_RLC	T_p	T_Be
0	0	0	8	80
1	0.000999	0.0321557	7.95162	80.0638
2	0.001999	1.40457	7.8429	79.9058
3	0.002999	9.90689	7.36926	79.7628
4	0.003999	2.22555	6.91373	79.5145
5	0.004999	2.80662	6.52471	79.4167
6	0.005999	8.85545	6.27026	78.8842
7	0.006999	13.1624	5.8884	78.2389
8	0.007999	12.9481	5.57223	77.5804
9	0.008999	9.47613	5.3869	77.0735
10	0.009999	5.11826	5.14303	76.9047
11	0.010999	4.68254	5.10566	76.6427
12	0.011999	2.86227	5.38684	76.0795
13	0.012999	5.64679	5.78327	75.6433
14	0.013999	7.97655	6.38421	75.144
15	0.014999	5.96762	6.90248	74.9361
16	0.015999	11.6348	7.44658	74.7732
17	0.016999	5.48708	8.09724	74.5295
18	0.017999	0.164682	8.41087	74.4872
19	0.018999	0.463653	8.39883	74.5272
20	0.019999	0.150156	8.29338	74.5727
21	0.020999	0.265389	8.26867	74.5312
22	0.021999	1.60908	8.29528	74.6126
23	0.022999	1.45874	8.43044	74.7488
24	0.023999	1.24033	8.6663	74.7647
25	0.024999	1.05198	8.85114	74.7545
26	0.025999	1.42716	9.17442	74.7554
27	0.026999	10.2144	9.42582	74.5317
28	0.027999	4.43767	9.81699	74.3343
29	0.028999	5.9329	10.0562	74.2064
30	0.029999	4.05323	10.3676	74.1152
31	0.030999	9.95577	10.7539	74.142
32	0.031999	4.48181	11.2732	74.3086
33	0.032999	5.82122	11.5577	74.4288
34	0.033999	7.53226	11.4488	74.4131
35	0.034999	29.4216	11.5472	74.6849
36	0.035999	35.3765	11.5456	75.3963
37	0.036999	29.8237	11.6968	76.5681
38	0.037999	30.5925	11.7993	78.1846
39	0.038999	31.1865	11.8017	79.9113
40	0.039999	21.3654	11.9636	81.7176
41	0.040999	22.0757	12.1376	84.0373
42	0.041999	20.1605	12.0664	85.894
43	0.042999	30.0334	11.9519	88.3152
44	0.043999	22.6555	12.0632	91.3844
45	0.044999	20.1577	12.2723	94.5763
46	0.045999	12.5907	12.4026	97.6286
47	0.046999	11.4266	12.8243	100.381
48	0.047999	17.7182	13.4723	103.405
49	0.048999	15.5629	14.343	107.142
50	0.049999	7.11114	14.9881	110.228
51	0.050999	3.12164	15.5018	112.461
52	0.051999	4.9283	15.9304	114.479
53	0.052999	0.523215	16.25	116.268
54	0.053999	0.479606	16.45	116.869
55	0.054999	3.23859	16.6329	116.072
56	0.055999	5.16758	16.7418	114.377
57	0.056999	9.95035	16.9153	112.384
58	0.057999	11.7413	17.3657	110.518
59	0.058999	8.85917	17.8286	108.596
60	0.059999	5.94035	18.045	107.286
61	0.060999	15.04	17.9135	105.058
62	0.061999	30.0409	17.4854	100.857
63	0.062999	39.8769	17.1951	96.7527
64	0.063999	36.9233	17.3657	92.6967
65	0.064999	39.4044	17.3907	88.8723
66	0.065999	25.6024	17.3204	85.5685
67	0.066999	20.5082	17.5234	83.1994
68	0.067999	20.8134	18.2382	81.8773
69	0.068999	12.1375	18.7294	80.9359
70	0.069999	6.95129	19.0732	80.3073
71	0.070999	9.99871	19.0555	79.2235
72	0.071999	11.1771	18.6811	78.0216
73	0.072999	21.8045	18.6948	76.8657
74	0.073999	18.1731	19.0256	75.9487
75	0.074999	17.5667	19.1085	75.2195
76	0.075999	21.7991	18.8998	74.5923
77	0.076999	11.421	18.6789	74.1737
78	0.077999	23.3786	18.5618	74.0024
79	0.078999	21.3807	18.4452	74.0571
80	0.079999	17.5846	18.5012	74.3865
81	0.080999	35.8838	18.7432	75.1767
82	0.081999	10.7117	18.9269	76.079
83	0.082999	6.44898	19.0999	76.8656
84	0.083999	8.76335	19.1851	77.6048
85	0.084999	3.37047	19.2377	78.2099
86	0.085999	0.689227	19.0277	78.4452
87	0.086999	3.66993	18.7388	78.5885
88	0.087999	3.58648	18.2459	78.7093
89	0.088999	11.6842	17.5956	78.9849
90	0.089999	3.6681	16.7929	79.3135
91	0.090999	5.02047	16.5227	79.9743
92	0.091999	0.872228	16.3628	80.573
93	0.092999	2.45409	16.033	80.5545
94	0.093999	3.65599	15.7242	80.7023
95	0.094999	8.10995	14.884	80.4183
96	0.095999	3.69341	14.0724	80.098
97	0.096999	3.62824	13.3976	79.8319
98	0.097999	5.22269	12.6472	79.6841
99	0.098999	10.8742	11.914	79.5805
100	0.099999	14.0495	10.8418	79.2833
101	0.100999	13.8257	9.82496	79.2694
102	0.101999	26.1173	8.69746	79.3902
103	0.102999	15.7972	7.66102	79.6548
104	0.103999	13.6148	6.74749	80.2743
105	0.104999	9.37992	5.98297	81.1963
106	0.105999	15.8812	5.43049	81.6614
107	0.106999	14.1216	4.95625	81.7876
108	0.107999	7.26834	4.61636	81.97
109	0.108999	19.8836	4.26684	82.2638
110	0.109999	2.607	4.14468	82.2472
111	0.110999	5.37928	4.0782	82.3535
112	0.111999	3.92134	3.88981	82.8884
113	0.112999	9.50828	3.70387	83.5187
114	0.113999	6.53097	3.6022	84.0514
115	0.114999	11.4447	3.81729	83.6612
116	0.115999	16.8891	4.41183	82.2397
117	0.116999	13.4224	5.14217	80.851
118	0.117999	8.25821	5.73043	80.115
119	0.118999	2.70724	6.13513	79.7416
120	0.119999	4.35493	6.38189	79.7344
121	0.120999	5.56853	6.5805	80.0714
122	0.121999	8.40776	6.89403	80.3898
123	0.122999	12.745	7.51271	80.5846
124	0.123999	7.31797	8.16035	80.2905
125	0.124999	9.22277	8.89862	80.0881
126	0.125999	2.298	9.51094	80.01
127	0.126999	0.0218039	9.77849	79.9003
128	0.127999	0.353723	9.73026	79.6938
129	0.128999	2.5926	9.7804	79.3614
130	0.129999	2.71834	9.90322	78.6176
131	0.130999	3.575	9.86218	78.2035
132	0.131999	7.08138	9.66386	77.8144
133	0.132999	2.89192	9.27747	77.4855
134	0.133999	0.536768	9.21571	77.2491
135	0.134999	0.460166	9.26381	77.0571
136	0.135999	4.75381	9.49575	76.6834
137	0.136999	4.37577	9.9452	76.1964
138	0.137999	16.5117	10.1723	75.4801
139	0.138999	20.4072	10.6339	74.6981
140	0.139999	17.3095	11.1408	74.1635
141	0.140999	16.241	11.8837	73.7905
142	0.141999	19.2079	12.5408	73.6955
143	0.142999	22.9834	12.9766	73.9597
144	0.143999	20.1581	13.5218	74.5173
145	0.144999	20.6484	14.0582	75.3717
146	0.145999	16.3311	14.5556	76.3473
147	0.146999	16.9994	14.7761	77.5011
148	0.147999	14.2354	15.0412	78.9867
149	0.148999	4.91379	14.9052	80.143
150	0.149999	14.4797	14.7108	81.3207
151	0.150999	10.4513	14.5824	82.8768
152	0.151999	10.3619	14.8259	84.549
153	0.152999	7.60677	15.4441	86.1876
154	0.153999	9.92878	15.9962	87.9587
155	0.154999	3.10718	16.648	89.4584
156	0.155999	3.71517	16.8941	91.1066
157	0.156999	0.0902198	17.0483	91.7722
158	0.157999	1.03078	16.9698	91.2217
159	0.158999	0.321206	16.7437	90.7897
160	0.159999	1.25382	16.9344	91.0258
161	0.160999	1.16869	17.0426	91.2901
162	0.161999	2.79414	16.8533	91.929
163	0.162999	1.34674	16.6833	92.2499
164	0.163999	3.95684	16.4765	92.58
165	0.164999	6.08453	16.26	93.1929
166	0.165999	1.84917	15.6787	92.7928
167	0.166999	4.19408	15.0994	92.2016
168	0.167999	4.49341	14.4292	91.5946
169	0.168999	0.773358	14.0872	91.59
170	0.169999	10.2815	13.5999	91.6329
171	0.170999	4.82657	12.8649	91.3588
172	0.171999	8.29119	12.0894	90.2195
173	0.172999	11.8356	11.3351	88.6035
174	0.173999	5.53999	10.832	86.974
175	0.174999	10.5189	10.1955	85.5928
176	0.175999	5.46992	9.53816	84.63
177	0.176999	4.22558	8.92362	84.4707
178	0.177999	3.59541	8.42062	84.587
179	0.178999	6.71516	7.92167	84.5337
180	0.179999	13.4627	7.16574	84.1378
181	0.180999	14.9475	6.40068	83.7274
182	0.181999	14.8295	5.68562	82.8411
183	0.182999	13.7388	5.15571	81.7612
184	0.183999	15.5001	4.60091	80.9373
185	0.184999	21.5532	4.26361	79.8136
186	0.185999	23.0206	4.1476	78.4966
187	0.186999	15.743	4.28905	77.3192
188	0.187999	13.4965	4.31073	76.779
189	0.188999	8.52952	4.29071	76.5797
190	0.189999	9.44861	4.14644	76.76
191	0.190999	10.7158	3.9853	77.0859
192	0.191999	6.47763	3.77074	77.5849
193	0.192999	1.6674	3.56754	78.1162
194	0.193999	5.16134	3.46534	78.4699
195	0.194999	4.6691	3.40536	78.8709
196	0.195999	6.83588	3.48229	79.1709
197	0.196999	0.906718	3.41783	79.6107
198	0.197999	0.197937	3.36101	79.7569
199	0.198999	0.401168	3.32654	79.7981
200	0.199999	4.12593	3.23995	79.7043
201	0.200999	7.2114	2.89224	80.3938
202	0.201999	5.68647	2.50036	81.4958
203	0.202999	4.89834	2.20612	82.5326
204	0.203999	2.04774	1.96223	83.4142
205	0.204999	0.620641	1.86268	83.7351
206	0.205999	5.98426	1.87023	83.5752
207	0.206999	15.1575	1.81318	83.7809
208	0.207999	11.6043	1.87557	83.7652
209	0.208999	5.27761	1.83194	84.4229
210	0.209999	2.59681	1.8574	84.7483
211	0.210999	1.69836	1.88396	85.1289
212	0.211999	1.39718	2.03374	84.8703
213	0.212999	8.27969	2.1545	85.1482
214	0.213999	13.4341	2.36536	85.7085
215	0.214999	17.6285	2.70687	86.6511
216	0.215999	16.4695	3.15537	87.9793
217	0.216999	15.0665	3.57165	89.2658
218	0.217999	8.73801	4.03987	90.5261
219	0.218999	2.85065	4.38412	91.8026
220	0.219999	0.00324541	4.50158	92.1469
221	0.220999	0.0191992	4.47739	92.3709
222	0.221999	0.45352	4.30656	92.357
223	0.222999	0.942431	4.22454	92.0429
224	0.223999	4.89762	4.27727	91.1922
225	0.224999	6.62168	4.57964	90.3379
226	0.225999	8.47189	4.95552	89.8131
227	0.226999	3.82375	5.48686	89.5564
228	0.227999	1.49811	5.77891	89.5664
229	0.228999	0.279135	6.0034	89.4579
230	0.229999	1.6039	6.04052	90.0003
231	0.230999	5.83173	5.91014	91.054
232	0.231999	1.86393	5.70418	91.8535
233	0.232999	1.39364	5.6381	92.439
234	0.233999	5.67633	5.83589	93.2582
235	0.234999	1.52773	6.15692	93.3681
236	0.235999	1.45464	6.25629	92.8137
237	0.236999	4.12851	6.29936	91.8497
238	0.237999	5.6555	6.13231	90.3402
239	0.238999	2.86781	5.91299	89.0698
240	0.239999	5.4817	5.66422	87.6722
241	0.240999	5.73843	5.35014	86.3657
242	0.241999	9.21118	5.03889	85.0055
243	0.242999	23.145	4.50592	83.621
244	0.243999	31.791	3.8002	81.9054
245	0.244999	11.7826	3.35011	80.4686
246	0.245999	14.5418	3.10231	79.272
247	0.246999	17.5743	2.93658	78.0843
248	0.247999	8.97213	2.78652	77.2652
249	0.248999	4.50699	2.72093	76.7874
250	0.249999	3.58793	2.69336	76.4324
251	0.250999	12.209	2.66054	76.0612
252	0.251999	16.1042	2.68559	75.7367
253	0.252999	5.60352	2.66873	75.695
254	0.253999	3.02797	2.74729	75.6176
255	0.254999	7.31688	2.84661	75.5741
256	0.255999	4.62171	2.90749	75.7511
257	0.256999	9.40673	2.83849	76.2053
258	0.257999	3.33948	2.77771	76.6928
259	0.258999	8.16803	2.5523	77.4383
260	0.259999	4.46072	2.35982	78.1557
261	0.260999	2.19493	2.22365	78.7866
262	0.261999	0.971239	2.09446	79.1539
263	0.262999	4.28654	1.94755	79.5003
264	0.263999	1.34277	1.75148	79.8778
265	0.264999	0.265638	1.74204	79.8266
266	0.265999	1.85237	1.85304	79.5857
267	0.266999	0.609694	1.9191	79.2133
268	0.267999	4.74054	1.92873	78.8173
269	0.268999	12.4974	1.93918	78.2562
270	0.269999	24.8143	1.92461	77.8868
271	0.270999	9.96252	1.99148	77.6695
272	0.271999	7.93301	2.10491	77.6083
273	0.272999	8.13199	2.33443	77.3563
274	0.273999	16.6722	2.64146	77.2869
275	0.274999	12.1605	2.99447	77.6705
276	0.275999	10.2795	3.24991	78.2219
277	0.276999	6.90884	3.54912	78.5315
278	0.277999	11.9161	3.98571	78.5113
279	0.278999	13.1878	4.63961	78.3391
280	0.279999	10.1675	5.29036	78.5867
281	0.280999	6.84579	5.84234	79.046
282	0.281999	9.28022	6.41184	79.4205
283	0.282999	1.74766	6.9666	79.7618
284	0.283999	6.70368	7.46861	80.1861
285	0.284999	0.720273	7.82464	80.3361
286	0.285999	0.315815	7.82814	80.1458
287	0.286999	0.315891	7.88945	79.909
288	0.287999	0.699361	8.02434	80.1732
289	0.288999	4.97515	7.73171	79.9902
290	0.289999	5.92331	7.25663	79.1436
291	0.290999	7.85308	6.70148	78.163
292	0.291999	1.26879	6.44946	77.5505
293	0.292999	4.56291	6.2305	77.1585
294	0.293999	2.22712	6.0014	76.5709
295	0.294999	7.63604	5.66883	76.0357
296	0.295999	9.84934	5.2145	75.3874
297	0.296999	8.36405	4.9882	74.8566
298	0.297999	5.90789	4.71785	74.495
299	0.298999	13.8682	4.27765	74.2609
300	0.299999	9.76187	3.75032	74.2114
301	0.300999	7.10671	3.46008	74.2164
302	0.301999	17.2205	3.35373	74.1213
303	0.302999	17.9678	3.31739	74.2286
304	0.303999	15.612	3.20829	74.6063
305	0.304999	17.4869	3.075	75.2423
306	0.305999	22.3808	3.10294	76.1084
307	0.306999	19.3747	3.13994	77.3419
308	0.307999	19.002	3.12325	78.8509
309	0.308999	16.2566	3.09335	80.4846
310	0.309999	7.09576	2.98609	82.1412
311	0.310999	1.5607	2.97406	83.1875
312	0.311999	2.71434	3.04465	83.8054
313	0.312999	9.24918	3.30196	84.8974
314	0.313999	7.46389	3.62774	86.3094
315	0.314999	0.846203	3.75342	87.4892
316	0.315999	0.19232	3.75561	87.8682
317	0.316999	0.402855	3.69525	87.3258
318	0.317999	1.48953	3.66794	87.2556
319	0.318999	1.56492	3.39707	86.9796
320	0.319999	0.889468	3.2241	86.8347
321	0.320999	0.19016	3.20257	86.7622
322	0.321999	1.75936	3.24148	86.4998
323	0.322999	0.0758742	3.21559	86.0459
324	0.323999	0.448885	3.14608	85.8045
325	0.324999	5.53508	2.87369	85.7424
326	0.325999	1.47968	2.61429	86.0927
327	0.326999	2.89238	2.45393	86.6823
328	0.327999	3.50456	2.34505	87.8609
329	0.328999	3.39511	2.21378	88.7931
330	0.329999	1.05645	2.06436	89.6259
331	0.330999	0.0718733	1.98191	89.926
332	0.331999	1.91296	1.90117	89.903
333	0.332999	6.89613	1.80185	88.7629
334	0.333999	11.1836	1.76888	87.2672
335	0.334999	8.30851	1.86858	85.107
336	0.335999	4.65562	2.00127	83.6898
337	0.336999	3.25337	2.19678	82.9744
338	0.337999	2.52559	2.31819	82.2051
339	0.338999	3.67358	2.46844	81.4072
340	0.339999	1.75234	2.69307	80.5826
341	0.340999	0.441422	2.84001	80.1929
342	0.341999	2.13418	2.8748	79.664
343	0.342999	1.1225	2.9503	79.0666
344	0.343999	0.550701	2.98152	78.7444
345	0.344999	2.8284	2.99865	78.4076
346	0.345999	2.87448	3.15962	77.6843
347	0.346999	4.51511	3.32185	77.1369
348	0.347999	5.46935	3.64373	76.5013
349	0.348999	1.33097	3.86324	76.3765
350	0.349999	0.200323	3.85386	76.5372
351	0.350999	1.1092	3.77598	76.6153
352	0.351999	3.58958	3.75806	76.3815
353	0.352999	2.37432	3.74585	76.201
354	0.353999	3.49175	3.59035	76.3035
355	0.354999	1.37061	3.54489	76.2736
356	0.355999	6.45106	3.45333	76.3141
357	0.356999	4.91573	3.30802	76.5529
358	0.357999	2.28247	3.22236	76.771
359	0.358999	3.05359	3.22848	76.8619
360	0.359999	1.45858	3.21892	76.9945
361	0.360999	7.3415	3.16717	77.2488
362	0.361999	11.5525	2.98006	78.1011
363	0.362999	24.1644	2.8127	79.4703
364	0.363999	15.6326	2.71166	81.1097
365	0.364999	15.2745	2.70515	82.5894
366	0.365999	2.40957	2.71012	83.7572
367	0.366999	2.76595	2.61132	84.8133
368	0.367999	3.27456	2.55355	85.9529
369	0.368999	1.69639	2.62754	86.5809
370	0.369999	0.827321	2.63188	86.7111
371	0.370999	0.23735	2.57346	86.9083
372	0.371999	0.448591	2.57716	87.3576
373	0.372999	1.58955	2.49166	87.3205
374	0.373999	2.75027	2.27992	87.2054
375	0.374999	2.92681	2.13641	86.7187
376	0.375999	3.19702	2.13542	85.8939
377	0.376999	4.94366	2.09069	84.9407
378	0.377999	9.19724	1.92315	84.2382
379	0.378999	11.8967	1.70878	83.401
380	0.379999	10.1825	1.63029	82.2391
381	0.380999	13.7157	1.63611	81.0264
382	0.381999	4.95886	1.7129	79.872
383	0.382999	1.41475	1.79493	79.4337
384	0.383999	2.78102	1.98924	79.0347
385	0.384999	5.62695	2.24134	78.286
386	0.385999	7.78063	2.5242	77.4753
387	0.386999	22.6429	3.09533	76.4317
388	0.387999	20.3845	3.76874	75.5029
389	0.388999	28.1221	4.48843	74.701
390	0.389999	16.2972	5.28232	74.1789
391	0.390999	17.9103	6.06599	73.866
392	0.391999	23.7701	6.90018	73.7577
393	0.392999	13.3331	7.70649	73.9192
394	0.393999	8.65134	8.43242	74.2332
395	0.394999	7.77178	9.05567	74.608
396	0.395999	0.975763	9.59806	74.9558
397	0.396999	1.44348	9.56375	74.8784
398	0.397999	4.78232	9.61187	74.8524
399	0.398999	1.72619	9.87697	75.0531
400	0.399999	2.74231	10.1138	75.2679
401	0.400999	2.24487	10.0402	75.2416
402	0.401999	5.37397	9.63525	74.9371
403	0.402999	1.18515	9.30757	74.7127
404	0.403999	7.91368	8.95811	74.5027
405	0.404999	8.68654	8.20682	74.0958
406	0.405999	4.41402	7.64766	73.9045
407	0.406999	7.89645	7.26376	73.9462
408	0.407999	15.9013	6.78008	74.0887
409	0.408999	16.5644	6.17114	74.4356
410	0.409999	6.83976	5.68973	74.93
411	0.410999	6.10989	5.47616	75.4657
412	0.411999	0.551301	5.26963	75.7739
413	0.412999	3.13496	5.04536	75.9756
414	0.413999	6.17137	4.73598	76.0081
415	0.414999	1.92557	4.51798	75.7235
416	0.415999	4.6223	4.40252	75.4559
417	0.416999	2.27681	4.3299	75.1265
418	0.417999	7.28265	4.35245	74.8008
419	0.418999	5.20177	4.53211	74.3396
420	0.419999	5.39944	4.63005	74.1138
421	0.420999	4.99472	4.68477	73.9626
422	0.421999	6.42144	4.82013	73.8364
423	0.422999	8.5526	5.03736	73.77
424	0.423999	11.9678	5.34531	73.8312
425	0.424999	4.83597	5.64846	74.0011
426	0.425999	1.30325	5.84702	74.053
427	0.426999	4.19686	6.0612	73.9559
428	0.427999	0.0622763	6.3016	73.806
429	0.428999	0.8245	6.36133	73.7814
430	0.429999	2.45386	6.54612	73.7141
431	0.430999	1.70597	6.68691	73.6203
432	0.431999	1.7351	6.77159	73.5877
433	0.432999	3.99304	6.69533	73.7079
434	0.433999	7.43974	6.59345	73.9658
435	0.434999	5.79998	6.59771	74.3932
436	0.435999	3.77848	6.27819	74.6898
437	0.436999	7.0158	6.08994	75.0354
438	0.437999	6.87153	5.82244	75.7367
439	0.438999	1.17928	5.7387	76.0816
440	0.439999	4.17962	5.44649	76.2404
441	0.440999	2.81753	5.18057	76.3416
442	0.441999	7.46941	4.73559	76.2761
443	0.442999	14.9344	4.2126	76.242
444	0.443999	18.309	3.55173	76.3456
445	0.444999	16.4832	2.91787	76.6864
446	0.445999	19.7675	2.41807	77.0765
447	0.446999	28.6367	1.9161	77.8828
448	0.447999	24.6637	1.61174	78.5181
449	0.448999	16.8063	1.45944	79.1108
450	0.449999	18.2183	1.2547	80.3959
451	0.450999	28.2683	1.09419	82.1342
452	0.451999	13.5986	1.06944	83.7232
453	0.452999	10.0201	1.10546	85.2633
454	0.453999	12.7528	1.07205	87.106
455	0.454999	9.09184	0.987247	89.2387
456	0.455999	9.46125	0.878574	91.3851
457	0.456999	8.13527	0.844225	93.4405
458	0.457999	1.42389	0.787426	95.1545
459	0.458999	2.32734	0.70782	96.0226
460	0.459999	0.673457	0.661789	96.6225
461	0.460999	0.342159	0.609369	96.7539
462	0.461999	3.04741	0.606679	95.7826
463	0.462999	6.25855	0.668913	93.8601
464	0.463999	12.0259	0.782442	91.8878
465	0.464999	11.283	0.935755	89.9464
466	0.465999	8.61259	1.07562	87.666
467	0.466999	4.9591	1.12942	86.15
468	0.467999	8.70869	1.08112	85.1686
469	0.468999	12.1263	0.98271	84.4637
470	0.469999	8.32685	0.938921	83.9742
471	0.470999	3.09257	0.915824	83.8035
472	0.471999	6.90826	1.07626	82.6574
473	0.472999	5.89254	1.25128	81.653
474	0.473999	12.3227	1.56969	80.1843
475	0.474999	25.4914	2.01631	78.5971
476	0.475999	37.5534	2.76457	76.7331
477	0.476999	36.8648	3.64244	75.346
478	0.477999	33.5915	4.6665	74.3346
479	0.478999	29.5506	5.6698	73.8595
480	0.479999	8.51353	6.55441	73.5998
481	0.480999	7.37291	7.176	73.5734
482	0.481999	6.00515	7.69443	73.6928
483	0.482999	3.37155	8.23385	73.7691
484	0.483999	2.68926	8.48562	73.7212
485	0.484999	1.21144	8.62864	73.6946
486	0.485999	6.36969	8.73543	73.6796
487	0.486999	6.49233	8.90306	73.7319
488	0.487999	4.05225	9.27373	73.956
489	0.488999	0.674179	9.55233	74.1655
490	0.489999	1.44937	9.55019	74.1576
491	0.490999	7.05563	9.13932	73.9575
492	0.491999	3.25407	8.79088	73.8627
493	0.492999	14.3217	8.24606	73.7422
494	0.493999	1.35978	7.88377	73.7477
495	0.494999	0.696427	7.74218	73.81
496	0.495999	2.25876	7.94016	73.9026
497	0.496999	6.45919	8.31109	73.8938
498	0.497999	1.43196	8.55288	73.8587
499	0.498999	1.21394	8.60586	73.7771
500	0.499999	0.686126	8.61492	73.7274
501	0.500999	0.256112	8.464	73.6592
502	0.501999	0.715154	8.29761	73.5617
503	0.502999	3.19566	7.99694	73.4455
504	0.503999	10.2519	7.32768	73.3424
505	0.504999	5.07941	6.78169	73.3101
506	0.505999	5.19083	6.29911	73.3424
507	0.506999	6.51976	5.9063	73.3875
508	0.507999	7.89326	5.49297	73.4909
509	0.508999	5.67005	5.27803	73.5708
510	0.509999	11.0586	5.06001	73.7308
511	0.510999	10.7412	4.72253	74.0902
512	0.511999	15.0193	4.11436	74.8559
513	0.512999	21.1126	3.85238	75.7576
514	0.513999	11.9296	3.99905	76.3969
515	0.514999	9.3425	4.32684	76.933
516	0.515999	2.90272	4.47174	77.5456
517	0.516999	3.02683	4.59412	77.9541
518	0.517999	1.13506	4.83979	78.2723
519	0.518999	1.82207	5.03366	78.5332
520	0.519999	0.115973	5.15812	78.8716
521	0.520999	2.38893	5.04529	78.5332
522	0.521999	7.21831	5.02689	77.8711
523	0.522999	7.71848	4.92359	76.8994
524	0.523999	13.5281	4.84535	76.006
525	0.524999	11.0972	4.89647	75.0924
526	0.525999	9.99901	5.18194	74.3834
527	0.526999	12.9539	5.55484	73.8154
528	0.527999	13.2041	5.74081	73.3883
529	0.528999	9.56056	5.86398	73.1527
530	0.529999	7.05158	6.07771	73.0715
531	0.530999	6.58076	6.17902	73.1066
532	0.531999	6.87254	6.16733	73.2325
533	0.532999	6.47434	6.22982	73.4532
534	0.533999	6.02136	6.47805	73.6968
535	0.534999	8.74849	6.74807	74.107
536	0.535999	4.77324	6.92719	74.4848
537	0.536999	1.59085	7.09716	74.7682
538	0.537999	0.552346	7.17301	74.8943
539	0.538999	1.58782	7.05541	74.8674
540	0.539999	10.7447	6.61051	75.0212
541	0.540999	6.03015	6.08461	75.2364
542	0.541999	5.8364	5.66647	75.6149
543	0.542999	2.8491	5.43089	75.9346
544	0.543999	2.48417	5.10935	76.3138
545	0.544999	3.32401	4.8208	76.6131
546	0.545999	6.69304	4.62604	77.3837
547	0.546999	7.12153	4.42044	78.4266
548	0.547999	7.83475	4.29744	79.3419
549	0.548999	2.99952	4.11824	80.2675
550	0.549999	2.23498	3.93493	80.895
551	0.550999	1.93561	3.97459	81.2961
552	0.551999	1.13295	4.07828	81.8501
553	0.552999	3.92704	4.08367	82.7146
554	0.553999	5.50081	4.1852	83.6822
555	0.554999	4.02571	4.38178	84.5942
556	0.555999	2.49799	4.68157	84.8695
557	0.556999	5.14686	5.04023	85.0016
558	0.557999	2.77108	5.32171	85.1881
559	0.558999	3.91408	5.67375	85.4732
560	0.559999	7.96936	6.22983	85.6344
561	0.560999	11.0676	6.77654	85.6428
562	0.561999	7.42786	7.36318	85.0271
563	0.562999	17.7236	7.98562	84.0192
564	0.563999	18.7661	8.81106	83.053
565	0.564999	14.6853	9.49536	82.1531
566	0.565999	7.23299	10.1497	81.5067
567	0.566999	6.88198	10.6922	80.823
568	0.567999	3.82319	11.0831	80.3201
569	0.568999	1.9079	11.4559	80.0877
570	0.569999	3.57804	11.8881	80.2341
571	0.570999	0.277295	12.2811	80.451
572	0.571999	0.143353	12.3823	80.4243
573	0.572999	1.15301	12.4093	80.1805
574	0.573999	3.88357	12.3459	79.6574
575	0.574999	2.1953	12.0814	78.9702
576	0.575999	3.92226	11.6867	78.1281
577	0.576999	3.45123	11.4058	77.4676
578	0.577999	0.666719	11.0982	76.9861
579	0.578999	4.79104	10.7853	76.8423
580	0.579999	4.77676	10.1777	76.267
581	0.580999	9.1125	9.48281	75.6967
582	0.581999	20.252	8.70449	75.2004
583	0.582999	9.21081	7.91989	74.9518
584	0.583999	4.71933	7.49058	74.9099
585	0.584999	5.421	7.18581	74.8668
586	0.585999	4.82958	6.69917	75.0176
587	0.586999	8.77234	6.19743	75.3456
588	0.587999	16.2279	5.48703	76.2675
589	0.588999	7.44932	4.84252	77.3961
590	0.589999	5.98469	4.38466	78.2476
591	0.590999	0.902277	4.18594	78.7951
592	0.591999	1.63084	4.24905	78.8916
593	0.592999	1.70155	4.29716	79.1637
594	0.593999	0.248103	4.35432	79.1495
595	0.594999	0.163299	4.46497	78.9639
596	0.595999	3.24055	4.48705	79.0661
597	0.596999	3.3857	4.73366	79.0681
598	0.597999	3.76963	5.05707	78.6131
599	0.598999	5.14728	5.39026	78.1585
600	0.599999	1.29071	5.81036	77.6713
601	0.600999	7.49932	6.14773	77.136
602	0.601999	4.64128	6.6629	76.525
603	0.602999	7.61949	7.12003	75.9831
604	0.603999	6.16015	7.64773	75.4859
605	0.604999	4.3614	8.20422	75.0254
606	0.605999	1.93321	8.54887	74.8594
607	0.606999	3.48841	8.9866	74.6403
608	0.607999	3.85924	9.3667	74.6776
609	0.608999	2.65503	9.68613	74.8561
610	0.609999	0.485349	10.055	74.9156
611	0.610999	0.333004	9.96635	74.93
612	0.611999	0.60571	9.87895	75.0795
613	0.612999	0.835872	9.78858	75.2766
614	0.613999	0.893822	9.69292	75.5823
615	0.614999	1.39149	9.48565	75.6747
616	0.615999	2.33068	9.13882	75.61
617	0.616999	2.59395	8.76155	75.5221
618	0.617999	2.8452	8.3971	75.3527
619	0.618999	6.80359	8.05787	75.1946
620	0.619999	4.59113	7.68502	75.1664
621	0.620999	9.26054	7.59649	74.9148
622	0.621999	16.6415	7.70308	74.6325
623	0.622999	11.9246	7.79171	74.5871
624	0.623999	15.1977	7.95398	74.6904
625	0.624999	14.2517	8.01832	75.0876
626	0.625999	12.5355	7.93388	75.7253
627	0.626999	3.57486	7.76031	76.5371
628	0.627999	2.2104	7.61122	77.0541
629	0.628999	2.42145	7.49925	77.5178
630	0.629999	2.07686	7.45294	77.9053
631	0.630999	2.32566	7.66471	78.1513
632	0.631999	1.13017	7.85291	78.0895
633	0.632999	3.08329	7.9877	77.806
634	0.633999	7.01167	8.15699	77.0714
635	0.634999	8.54382	8.54201	76.4036
636	0.635999	3.54508	8.96163	75.8321
637	0.636999	1.41794	9.12689	75.5245
638	0.637999	1.36972	9.40602	75.4561
639	0.638999	3.32515	9.56399	75.7711
640	0.639999	1.98538	9.41569	76.0175
641	0.640999	0.0183277	9.26434	76.0463
642	0.641999	0.527227	9.39571	76.0194
643	0.642999	0.224618	9.44942	76.1185
644	0.643999	2.20217	9.46575	76.256
645	0.644999	3.40863	9.533	76.6805
646	0.645999	6.74583	9.40179	77.2467
647	0.646999	5.86315	9.04771	77.9399
648	0.647999	8.6971	8.51165	78.4986
649	0.648999	4.99257	7.98059	78.8987
650	0.649999	2.555	7.46386	79.0616
651	0.650999	3.87209	7.1603	79.3552
652	0.651999	7.32761	6.68683	79.6907
653	0.652999	5.68545	6.19234	79.5578
654	0.653999	7.99928	5.68952	79.5743
655	0.654999	13.9777	5.04945	79.9768
656	0.655999	20.3707	4.37622	80.3234
657	0.656999	24.296	3.58007	80.6522
658	0.657999	26.2509	2.89524	81.3107
659	0.658999	23.6814	2.31515	82.3423
660	0.659999	31.2672	1.81663	83.6279
661	0.660999	20.414	1.50322	84.8368
662	0.661999	3.76279	1.34261	85.7878
663	0.662999	1.50574	1.25471	86.4426
664	0.663999	1.64312	1.19375	87.028
665	0.664999	3.85642	1.13721	87.6639
666	0.665999	4.40949	1.09666	88.4876
667	0.666999	3.47996	1.08669	89.0898
668	0.667999	2.13734	1.04203	90.0733
669	0.668999	0.402463	1.01321	90.5978
670	0.669999	2.82922	0.959114	90.7981
671	0.670999	3.80236	1.04066	89.5413
672	0.671999	7.54976	1.14875	88.3199
673	0.672999	7.19196	1.31597	86.8569
674	0.673999	7.75832	1.49285	85.5837
675	0.674999	12.9159	1.73094	84.2333
676	0.675999	4.99868	1.97942	83.1173
677	0.676999	4.20077	2.23513	82.1192
678	0.677999	5.62413	2.5015	81.1958
679	0.678999	9.32967	2.83044	80.2249
680	0.679999	10.9281	3.29623	79.1196
681	0.680999	11.9408	3.78048	78.2153
682	0.681999	14.489	4.43827	77.2977
683	0.682999	13.1619	5.04405	76.7183
684	0.683999	17.4403	5.68122	76.5087
685	0.684999	19.6175	6.2774	77.0252
686	0.685999	8.09033	6.62222	77.8469
687	0.686999	8.50574	7.11389	78.5362
688	0.687999	4.35502	7.53537	79.2323
689	0.688999	4.79831	7.76869	79.7419
690	0.689999	1.28317	7.90329	80.4106
691	0.690999	2.22238	7.98711	80.4293
692	0.691999	5.02931	8.06668	79.7765
693	0.692999	7.52922	8.31457	78.9701
694	0.693999	15.7372	8.61362	78.0147
695	0.694999	6.94651	9.03594	77.4474
696	0.695999	6.8366	9.47996	77.2108
697	0.696999	1.33894	9.73722	76.8201
698	0.697999	0.45062	9.90885	76.7756
699	0.698999	1.01182	10.146	77.0214
700	0.699999	3.37405	10.3615	77.1958
701	0.700999	2.78947	10.6807	77.1548
702	0.701999	7.70964	10.6548	76.6541
703	0.702999	10.0084	10.6213	76.1227
704	0.703999	5.42288	10.2863	75.5614
705	0.704999	8.35056	9.69637	75.0805
706	0.705999	16.6036	8.97362	74.5334
707	0.706999	8.02857	8.40677	74.1741
708	0.707999	3.47457	7.94359	74.0341
709	0.708999	5.52364	7.52502	73.9527
710	0.709999	12.9351	6.81178	73.9428
711	0.710999	10.3652	6.12549	74.088
712	0.711999	25.5736	5.41046	74.4265
713	0.712999	20.4008	4.50915	75.1972
714	0.713999	10.3411	3.86692	75.9802
715	0.714999	12.0179	3.35372	76.9417
716	0.715999	10.4646	3.02288	77.843
717	0.716999	1.78898	2.75009	78.6326
718	0.717999	3.43028	2.51647	79.2423
719	0.718999	1.55731	2.34609	79.7485
720	0.719999	0.656051	2.26192	79.9684
721	0.720999	1.06264	2.15693	80.1657
722	0.721999	3.4202	1.98021	80.6787
723	0.722999	0.474915	1.84571	81.3055
724	0.723999	0.306271	1.86066	81.348
725	0.724999	0.0125233	1.90052	81.1326
726	0.725999	1.19889	1.97399	80.7984
727	0.726999	2.72856	2.09044	80.5892
728	0.727999	5.2827	2.18539	80.6623
729	0.728999	6.01078	2.24481	81.2679
730	0.729999	4.99179	2.33749	81.6849
731	0.730999	3.19323	2.45383	82.1758
732	0.731999	3.05122	2.63995	82.3527
733	0.732999	3.04266	2.84518	82.2442
734	0.733999	9.46704	3.14987	81.3219
735	0.734999	7.15313	3.44398	80.1882
736	0.735999	13.1348	3.78332	79.2405
737	0.736999	11.9224	4.27988	78.2243
738	0.737999	26.4225	4.65967	76.957
739	0.738999	6.05576	4.95442	75.9763
740	0.739999	9.22852	5.00723	75.4563
741	0.740999	11.8055	4.95248	75.0319
742	0.741999	10.762	4.82457	74.7129
743	0.742999	13.1983	4.74319	74.5494
744	0.743999	7.97546	4.66651	74.5411
745	0.744999	8.06656	4.56207	74.6714
746	0.745999	5.12074	4.3814	74.9724
747	0.746999	3.53318	4.28858	75.2734
748	0.747999	3.1752	4.3483	75.4029
749	0.748999	1.02426	4.55593	75.258
750	0.749999	3.19513	4.72408	75.1461
751	0.750999	1.74917	4.98146	75.0448
752	0.751999	4.86567	5.25936	74.9453
753	0.752999	4.57668	5.70195	74.9493
754	0.753999	3.77117	6.12286	75.0478
755	0.754999	3.77028	6.50599	75.1204
756	0.755999	1.8763	6.92375	75.2305
757	0.756999	0.589947	7.18844	75.2749
758	0.757999	0.174391	7.26616	75.3538
759	0.758999	0.804608	7.27392	75.4659
760	0.759999	1.77677	7.34075	75.7859
761	0.760999	2.54432	7.22958	76.009
762	0.761999	1.9376	7.01627	76.0802
763	0.762999	0.221423	6.80205	76.0606
764	0.763999	0.0693568	6.75072	75.9652
765	0.764999	1.00883	6.72652	76.0891
766	0.765999	1.28944	6.59987	76.2373
767	0.766999	2.34344	6.45311	76.4299
768	0.767999	7.99509	6.16376	76.7989
769	0.768999	11.2234	5.70092	77.395
770	0.769999	14.1308	5.27682	78.3708
771	0.770999	18.2504	4.86977	79.695
772	0.771999	15.1148	4.31131	80.9001
773	0.772999	14.2961	3.6871	82.5352
774	0.773999	16.2743	3.22283	84.3153
775	0.774999	17.3337	2.86113	86.3717
776	0.775999	14.7414	2.47667	88.3178
777	0.776999	26.3759	2.02519	90.8555
778	0.777999	21.0645	1.69496	93.5552
779	0.778999	15.2409	1.50835	96.6048
780	0.779999	22.7302	1.411	99.8445
781	0.780999	11.8603	1.34663	103.695
782	0.781999	10.1919	1.39599	106.561
783	0.782999	8.24664	1.56062	109.301
784	0.783999	3.62947	1.62329	111.599
785	0.784999	3.85184	1.76171	114.198
786	0.785999	1.97383	1.85986	115.834
787	0.786999	0.331079	1.87953	116.81
788	0.787999	1.79863	1.85641	116.772
789	0.788999	1.0631	1.75247	115.526
790	0.789999	0.947856	1.60824	114.634
791	0.790999	1.29821	1.47286	113.905
792	0.791999	3.2877	1.32813	112.702
793	0.792999	5.08334	1.20657	111.534
794	0.793999	11.5433	1.14054	108.895
795	0.794999	15.7237	1.16449	105.41
796	0.795999	14.8863	1.20719	102.082
797	0.796999	17.9759	1.34369	98.8468
798	0.797999	29.4716	1.66576	95.1325
799	0.798999	23.1386	2.06601	91.6767
800	0.799999	18.2136	2.53208	88.4761
801	0.800999	16.3967	2.95263	86.0116
802	0.801999	18.1125	3.45762	84.1734
803	0.802999	6.23578	3.98193	82.6804
804	0.803999	2.4667	4.28204	81.9828
805	0.804999	0.47827	4.45274	81.669
806	0.805999	3.49995	4.6111	81.3943
807	0.806999	2.71445	4.9516	80.713
808	0.807999	5.07165	5.31585	80.107
809	0.808999	9.03604	5.85935	79.4757
810	0.809999	8.16057	6.48681	78.8204
811	0.810999	15.7845	7.19479	78.2668
812	0.811999	3.37229	7.69181	77.7914
813	0.812999	2.13846	7.96584	77.2504
814	0.813999	1.79074	8.17736	76.8773
815	0.814999	1.5782	8.3792	76.9227
816	0.815999	1.63823	8.65258	77.1278
817	0.816999	1.51172	8.82126	77.5996
818	0.817999	0.61137	8.68815	77.6701
819	0.818999	3.75704	8.37531	78.0099
820	0.819999	15.3874	7.66695	78.476
821	0.820999	14.0067	6.75858	79.1794
822	0.821999	4.82099	6.15054	79.6543
823	0.822999	10.9609	5.51214	80.6566
824	0.823999	10.394	4.86583	81.7581
825	0.824999	8.15671	4.40514	82.7424
826	0.825999	6.04234	4.0431	83.6776
827	0.826999	2.76964	3.7597	84.4004
828	0.827999	3.07742	3.54345	84.8871
829	0.828999	2.93314	3.25372	85.6359
830	0.829999	1.25	3.13847	85.8249
831	0.830999	6.33266	3.08047	85.2122
832	0.831999	12.0844	2.99307	84.5428
833	0.832999	10.4841	3.05093	83.7099
834	0.833999	12.4875	3.23283	82.7901
835	0.834999	15.8704	3.58193	81.6585
836	0.835999	8.17129	3.87562	81.0296
837	0.836999	5.15576	4.12118	80.6853
838	0.837999	2.55081	4.27992	80.5752
839	0.838999	0.217866	4.34314	80.5453
840	0.839999	0.452549	4.32812	80.591
841	0.840999	0.458911	4.3234	80.5834
842	0.841999	4.79777	4.53115	80.0096
843	0.842999	9.18552	4.99124	78.8111
844	0.843999	4.82159	5.36539	78.0039
845	0.844999	7.16317	5.76954	77.2656
846	0.845999	3.42526	6.22034	76.6564
847	0.846999	2.34338	6.59042	76.3183
848	0.847999	1.9808	6.86357	76.2086
849	0.848999	8.70969	7.19625	76.1355
850	0.849999	6.91302	7.74909	75.998
851	0.850999	13.2581	8.40172	76.0485
852	0.851999	12.9049	9.26191	75.9435
853	0.852999	11.3619	10.1032	75.8921
854	0.853999	7.59091	11.0376	75.924
855	0.854999	10.8412	11.8386	76.2331
856	0.855999	4.40241	12.6942	76.6755
857	0.856999	1.00669	13.0418	76.9704
858	0.857999	5.49077	13.384	77.3549
859	0.858999	1.42682	13.9031	77.7432
860	0.859999	0.219288	14.2071	77.8852
861	0.860999	0.97144	14.3888	77.8683
862	0.861999	1.00301	14.3952	77.7035
863	0.862999	0.0586588	14.129	77.4214
864	0.863999	4.01215	14.1456	77.6489
865	0.864999	1.84166	14.1481	78.0548
866	0.865999	9.40773	14.1676	78.6381
867	0.866999	12.6124	13.9833	79.3368
868	0.867999	13.0928	13.3889	79.7945
869	0.868999	18.3201	12.7801	80.4717
870	0.869999	25.7021	11.862	80.9914
871	0.870999	17.9889	10.6934	81.2644
872	0.871999	27.0739	9.55181	81.1389
873	0.872999	24.0671	8.24764	81.052
874	0.873999	17.4454	7.12977	81.4708
875	0.874999	35.382	6.14234	81.9416
876	0.875999	40.6265	4.95153	82.4979
877	0.876999	14.6395	4.07859	83.5171
878	0.877999	7.56388	3.57182	84.5098
879	0.878999	8.59835	3.19252	85.5317
880	0.879999	3.57106	2.84919	86.706
881	0.880999	2.55171	2.6504	87.5421
882	0.881999	2.67278	2.53997	88.3501
883	0.882999	0.324953	2.57122	88.74
884	0.883999	0.688194	2.64699	89.0561
885	0.884999	1.8207	2.75311	88.7611
886	0.885999	5.2414	2.91565	87.7077
887	0.886999	3.4043	3.04946	86.8201
888	0.887999	2.9503	3.08849	85.7783
889	0.888999	5.18146	3.07311	84.4906
890	0.889999	5.90947	3.10931	83.1692
891	0.890999	0.744624	3.18217	82.398
892	0.891999	3.55045	3.27891	81.664
893	0.892999	2.0432	3.38545	81.0723
894	0.893999	0.115866	3.38136	80.799
895	0.894999	1.35147	3.35105	80.7692
896	0.895999	0.792266	3.45085	80.4852
897	0.896999	2.50563	3.6003	80.0104
898	0.897999	10.394	3.87768	79.1871
899	0.898999	6.11849	4.17577	78.0942
900	0.899999	4.74554	4.20603	77.4464
901	0.900999	7.10874	4.26044	76.7538
902	0.901999	2.95719	4.25699	76.3683
903	0.902999	3.72473	4.18274	76.1513
904	0.903999	2.81335	4.18789	75.949
905	0.904999	3.62234	4.30203	75.6554
906	0.905999	10.7361	4.39773	75.3819
907	0.906999	8.28713	4.35472	75.3748
908	0.907999	6.93981	4.23889	75.5982
909	0.908999	5.9156	4.04642	76.024
910	0.909999	4.61957	3.94596	76.3933
911	0.910999	3.10913	3.79987	76.8539
912	0.911999	1.21027	3.60602	77.2469
913	0.912999	3.55992	3.46403	77.6232
914	0.913999	4.4784	3.29955	78.1316
915	0.914999	2.88608	3.21971	78.7519
916	0.915999	3.39583	3.19276	79.2062
917	0.916999	2.53527	3.18557	79.862
918	0.917999	0.653597	3.08448	80.2826
919	0.918999	0.47364	3.04674	80.564
920	0.919999	1.61861	2.95704	80.854
921	0.920999	2.6011	2.80086	81.4209
922	0.921999	5.30674	2.58898	82.1575
923	0.922999	2.2354	2.33481	82.9096
924	0.923999	2.06908	2.10296	83.6518
925	0.924999	3.50331	1.86996	84.565
926	0.925999	7.59109	1.6026	85.7491
927	0.926999	4.11437	1.34214	87.0844
928	0.927999	3.3111	1.28251	87.879
929	0.928999	1.25276	1.26253	88.5348
930	0.929999	2.50215	1.15204	89.2548
931	0.930999	0.0662544	1.13422	89.1817
932	0.931999	0.499344	1.22119	88.9114
933	0.932999	1.94181	1.28525	88.9794
934	0.933999	1.19519	1.31132	89.323
935	0.934999	0.918399	1.35315	89.7136
936	0.935999	4.0584	1.25528	90.4296
937	0.936999	5.95977	1.09258	91.4986
938	0.937999	2.36359	0.934948	92.5715
939	0.938999	4.41997	0.812066	93.6155
940	0.939999	1.89792	0.711878	95.0346
941	0.940999	1.83781	0.644524	95.4773
942	0.941999	4.2268	0.648742	94.4457
943	0.942999	8.83869	0.780884	92.2526
944	0.943999	14.0409	0.958388	89.8063
945	0.944999	11.045	1.21841	87.5162
946	0.945999	10.5495	1.49514	85.8068
947	0.946999	15.5049	1.89065	83.7736
948	0.947999	13.2719	2.30902	81.9205
949	0.948999	8.05128	2.69205	80.5301
950	0.949999	0.496069	2.9202	79.8652
951	0.950999	8.2759	3.1915	79.1406
952	0.951999	2.14382	3.50956	78.4142
953	0.952999	13.7995	3.9017	77.6366
954	0.953999	14.7662	4.55477	76.5717
955	0.954999	14.6008	5.3228	75.7142
956	0.955999	10.3149	5.97045	75.1949
957	0.956999	9.23726	6.71382	74.8338
958	0.957999	9.68534	7.3131	74.7785
959	0.958999	9.55167	8.1105	74.68
960	0.959999	3.85376	8.79311	74.5763
961	0.960999	3.75439	9.22593	74.4369
962	0.961999	8.20925	9.7993	74.3237
963	0.962999	15.8208	10.614	74.2052
964	0.963999	14.1787	11.4183	74.1862
965	0.964999	8.5489	11.7786	74.1466
966	0.965999	6.62227	11.7624	74.0161
967	0.966999	8.17238	11.4411	73.8514
968	0.967999	6.96376	11.3259	73.8431
969	0.968999	4.95704	11.32	73.9337
970	0.969999	1.18169	11.2595	74.0432
971	0.970999	1.04278	11.1734	74.1041
972	0.971999	0.356782	11.1937	74.1782
973	0.972999	0.0781588	11.2363	74.2051
974	0.973999	0.162768	11.3471	74.2653
975	0.974999	1.3392	11.3356	74.2549
976	0.975999	1.16265	10.9161	74.1212
977	0.976999	1.85606	10.623	74.0501
978	0.977999	7.99119	10.1719	73.857
979	0.978999	11.683	9.55228	73.6715
980	0.979999	14.274	8.64638	73.6254
981	0.980999	11.6663	7.80856	73.7187
982	0.981999	11.6107	7.03563	73.9926
983	0.982999	10.8979	6.44294	74.3517
984	0.983999	2.04006	6.08959	74.6542
985	0.984999	4.23709	5.90428	74.8587
986	0.985999	9.37502	5.88621	75.094
987	0.986999	8.05821	5.99941	75.3974
988	0.987999	6.63577	5.8437	75.9438
989	0.988999	3.37325	5.83577	76.4805
990	0.989999	5.00149	5.97463	76.8775
991	0.990999	4.72364	6.1283	77.3071
992	0.991999	2.13503	6.33752	77.7034
993	0.992999	3.06956	6.6015	77.9332
994	0.993999	4.53699	6.92355	77.9492
995	0.994999	9.40814	7.53923	77.8628
996	0.995999	11.6852	8.23369	78.2164
997	0.996999	9.26821	8.95933	78.959
998	0.997999	7.57353	9.66862	79.7346
999	0.998999	6.26676	10.1918	80.535
1000	0.999999	4.19046	10.7112	81.4967
1001	1.001	0.618611	10.8195	81.7668
1002	1.002	0.488894	10.5841	81.2662
1003	1.003	2.95025	10.387	80.7451
1004	1.004	0.228322	10.1475	80.2805
1005	1.005	5.24344	10.0713	79.5818
1006	1.006	2.10718	9.91218	78.8493
1007	1.007	0.738148	9.91581	78.5574
1008	1.008	1.94799	9.91386	78.3153
1009	1.009	3.07673	9.4551	77.7414
1010	1.01	3.40411	8.96641	77.3532
1011	1.011	4.48407	8.40221	77.1318
1012	1.012	11.2904	7.75325	76.8826
1013	1.013	17.2975	6.9129	76.5096
1014	1.014	23.6594	5.99308	76.0081
1015	1.015	21.4724	5.21189	75.5918
1016	1.016	13.7932	4.65168	75.4244
1017	1.017	17.6896	4.18191	75.4583
1018	1.018	9.39558	3.72016	75.7681
1019	1.019	2.38719	3.48103	76.0555
1020	1.02	3.64907	3.30389	76.3008
1021	1.021	4.82257	3.21509	76.4191
1022	1.022	0.437186	3.15964	76.5271
1023	1.023	0.721461	3.05392	76.7381
1024	1.024	4.32492	3.05235	76.7781
1025	1.025	6.71513	3.26066	76.5278
1026	1.026	4.32733	3.34562	76.6464
1027	1.027	1.73226	3.2611	77.0382
1028	1.028	0.652158	3.28695	77.1628
1029	1.029	0.477625	3.27405	77.234
1030	1.03	1.04565	3.19426	77.2917
1031	1.031	1.12945	3.05064	77.4852
1032	1.032	1.53061	3.04305	77.5062
1033	1.033	1.56642	3.25948	77.0506
1034	1.034	1.53875	3.30608	76.7353
1035	1.035	2.59881	3.25908	76.6151
1036	1.036	7.43091	3.12221	76.569
1037	1.037	21.6594	2.92023	76.709
1038	1.038	15.1568	2.74967	77.0364
1039	1.039	11.1922	2.60326	77.6221
1040	1.04	10.9949	2.53597	78.2832
1041	1.041	11.1451	2.52855	78.9539
1042	1.042	8.46999	2.50547	79.7771
1043	1.043	11.298	2.52193	80.7003
1044	1.044	13.6959	2.83623	81.4271
1045	1.045	10.9448	3.26693	82.1944
1046	1.046	9.0452	3.59676	83.2291
1047	1.047	13.481	4.11777	83.8443
1048	1.048	11.9027	4.71651	83.8345
1049	1.049	8.27204	5.34956	83.6741
1050	1.05	5.49745	5.89299	83.6873
1051	1.051	0.427199	6.16195	83.7159
1052	1.052	5.0067	6.2398	84.3169
1053	1.053	6.25407	6.45732	85.7051
1054	1.054	7.21107	6.65244	87.1395
1055	1.055	0.822739	6.68989	88.5341
1056	1.056	2.81471	6.66305	89.6133
1057	1.057	0.206688	6.72206	90.4488
1058	1.058	1.04146	6.81244	90.3615
1059	1.059	6.47852	7.10755	89.6424
1060	1.06	4.78672	7.45701	88.5908
1061	1.061	5.33151	7.86958	87.8865
1062	1.062	1.99931	8.0965	87.3434
1063	1.063	0.0275045	8.23162	87.0705
1064	1.064	2.1587	7.98619	86.8245
1065	1.065	5.69898	7.53168	86.3502
1066	1.066	6.014	6.97536	86.0488
1067	1.067	0.444112	6.57585	85.6253
1068	1.068	1.4082	6.467	85.4167
1069	1.069	2.14957	6.34496	84.842
1070	1.07	7.88742	6.20632	83.5341
1071	1.071	10.1711	6.08919	81.8743
1072	1.072	4.08923	6.10725	80.7169
1073	1.073	3.92848	6.18789	79.6366
1074	1.074	4.84461	6.06682	78.9568
1075	1.075	7.30976	5.97624	78.1962
1076	1.076	4.55043	5.91705	77.5813
1077	1.077	7.11461	5.70606	77.3016
1078	1.078	7.78479	5.96424	76.5413
1079	1.079	10.3054	6.51414	75.6644
1080	1.08	6.28127	7.07143	74.9767
1081	1.081	2.65068	7.31981	74.6251
1082	1.082	4.17965	7.8023	74.2083
1083	1.083	3.61297	8.04631	73.9616
1084	1.084	0.699947	8.15395	73.866
1085	1.085	0.144196	8.25628	73.8172
1086	1.086	5.02023	8.09066	73.9634
1087	1.087	3.39596	7.7938	74.2167
1088	1.088	5.10044	7.6746	74.4446
1089	1.089	7.77604	7.76826	74.7618
1090	1.09	5.77701	8.00842	74.9639
1091	1.091	11.8215	8.48838	75.1252
1092	1.092	21.8312	9.12854	75.6996
1093	1.093	27.8627	10.2173	76.5929
1094	1.094	17.37	11.3536	77.5065
1095	1.095	15.6349	12.254	78.6233
1096	1.096	15.3439	13.27	79.7681
1097	1.097	13.1159	14.1919	81.1643
1098	1.098	20.2146	15.1511	83.1426
1099	1.099	5.89058	15.8155	84.9639
1100	1.1	4.50297	16.1794	86.2734
1101	1.101	2.96016	16.6271	87.5001
1102	1.102	5.26102	16.9676	88.6127
1103	1.103	5.82099	17.3167	90.3441
1104	1.104	8.93516	18.3878	92.227
1105	1.105	9.73316	19.3192	93.3553
1106	1.106	9.28809	20.5546	94.4126
1107	1.107	10.0531	21.5253	94.9372
1108	1.108	2.62018	22.0995	94.8237
1109	1.109	1.44596	22.1345	94.0033
1110	1.11	0.4497	22.206	93.7212
1111	1.111	4.64771	21.637	93.6421
1112	1.112	5.20876	21.1402	94.0118
1113	1.113	5.42199	20.5139	94.5262
1114	1.114	7.12503	19.724	94.6094
1115	1.115	2.10597	18.9566	93.6365
1116	1.116	10.8882	18.2054	92.3314
1117	1.117	9.34565	17.1809	90.3861
1118	1.118	19.7189	15.9956	88.9925
1119	1.119	22.7447	14.5452	87.6321
1120	1.12	36.9214	13.0824	86.3119
1121	1.121	24.959	11.5373	85.3344
1122	1.122	29.3123	10.238	84.9912
1123	1.123	22.2436	9.04633	84.5764
1124	1.124	25.5085	8.11821	84.0611
1125	1.125	26.3466	7.1467	84.0958
1126	1.126	20.1286	6.3679	84.7477
1127	1.127	6.08355	5.69789	85.7014
1128	1.128	5.79715	5.29554	86.4919
1129	1.129	1.80151	4.98532	87.2834
1130	1.13	2.82534	4.59921	88.4942
1131	1.131	11.7245	4.23715	89.4428
1132	1.132	6.58314	3.78064	90.9035
1133	1.133	2.208	3.51783	91.9646
1134	1.134	9.26837	3.38052	93.0837
1135	1.135	12.1753	3.40105	93.9042
1136	1.136	14.6921	3.71959	93.5235
1137	1.137	9.79961	3.9307	94.1953
1138	1.138	7.32678	4.24876	93.7768
1139	1.139	11.8162	4.75653	93.0129
1140	1.14	6.28694	5.27682	92.4191
1141	1.141	8.88149	5.75732	91.6725
1142	1.142	6.58027	6.34967	90.3359
1143	1.143	8.66168	6.95729	89.0026
1144	1.144	5.43881	7.49801	87.7167
1145	1.145	7.3675	8.10524	86.5592
1146	1.146	3.08981	8.67678	86.0475
1147	1.147	3.28995	8.97403	86.3478
1148	1.148	12.8617	9.2941	87.0666
1149	1.149	2.46488	9.7545	87.8247
1150	1.15	6.39815	10.0427	88.5352
1151	1.151	3.21773	10.2274	89.6172
1152	1.152	7.08844	10.3223	90.9276
1153	1.153	8.01449	10.1559	92.858
1154	1.154	8.75139	9.89385	95.0254
1155	1.155	21.1109	9.67046	98.2171
1156	1.156	29.7447	9.39363	102.578
1157	1.157	38.0619	8.89289	107.461
1158	1.158	28.1678	8.60503	113.251
1159	1.159	28.0074	8.56269	118.965
1160	1.16	37.0992	8.11455	124.927
1161	1.161	34.0954	7.54916	131.69
1162	1.162	12.576	7.12747	136.445
1163	1.163	5.75277	6.84559	139.258
1164	1.164	6.97386	6.42803	141.217
1165	1.165	9.9747	5.91069	142.274
1166	1.166	8.10994	5.37183	141.725
1167	1.167	3.15984	5.03675	141.126
1168	1.168	2.61115	4.80817	139.027
1169	1.169	4.15469	4.60651	137.124
1170	1.17	0.571484	4.41361	136.265
1171	1.171	2.45089	4.28234	134.901
1172	1.172	1.80365	4.20909	133.323
1173	1.173	4.72903	4.39558	131.361
1174	1.174	7.03471	4.64159	128.134
1175	1.175	8.91436	4.89024	124.671
1176	1.176	20.1189	5.22563	120.054
1177	1.177	34.8264	5.97411	114.791
1178	1.178	36.2611	6.86758	109.325
1179	1.179	42.9625	7.77957	103.597
1180	1.18	48.5441	8.77115	97.9339
1181	1.181	45.2163	9.88391	92.8211
1182	1.182	50.5447	11.3229	88.2623
1183	1.183	40.4433	12.9502	84.5999
1184	1.184	33.1834	14.5106	81.8891
1185	1.185	30.2671	16.0657	79.6443
1186	1.186	28.5199	17.707	77.9309
1187	1.187	24.8492	19.5236	76.5403
1188	1.188	19.787	21.2303	75.5885
1189	1.189	23.5388	22.9794	74.9015
1190	1.19	30.2687	24.6512	74.3443
1191	1.191	18.586	26.223	74.1294
1192	1.192	15.9251	27.4808	74.1246
1193	1.193	13.6252	28.2935	74.1739
1194	1.194	6.17599	29.0747	74.3848
1195	1.195	2.60424	29.7986	74.635
1196	1.196	0.252702	30.1701	74.7771
1197	1.197	0.854366	30	74.7037
1198	1.198	4.23314	29.5018	74.5255
1199	1.199	2.313	28.9419	74.3684
1200	1.2	3.82495	28.2806	74.2128
1201	1.201	1.78801	27.5669	74.0756
1202	1.202	1.81599	26.9848	73.9901
1203	1.203	6.70038	26.0943	73.8471
1204	1.204	2.62257	25.2569	73.7349
1205	1.205	2.00705	24.764	73.684
1206	1.206	10.0838	24.1452	73.6831
1207	1.207	10.7583	23.2215	73.8039
1208	1.208	10.3206	22.291	74.0406
1209	1.209	16.0264	21.1525	74.5326
1210	1.21	13.6481	20.0531	75.2107
1211	1.211	4.92256	19.3034	75.9018
1212	1.212	2.57686	18.6114	76.483
1213	1.213	1.51994	18.4161	76.5918
1214	1.214	0.41714	18.1871	76.6127
1215	1.215	1.62079	17.9437	76.6306
1216	1.216	5.9517	17.4849	76.8504
1217	1.217	5.05882	16.8218	77.3679
1218	1.218	1.58682	16.1109	77.9722
1219	1.219	2.49239	15.6711	78.3182
1220	1.22	0.956354	15.2609	78.5484
1221	1.221	2.41679	15.1471	78.5021
1222	1.222	2.40497	14.6939	78.9121
1223	1.223	3.87572	14.1871	79.2928
1224	1.224	2.83466	13.6665	79.8316
1225	1.225	1.60311	13.1818	80.3434
1226	1.226	2.57971	12.8341	80.7318
1227	1.227	1.9752	12.4648	81.3666
1228	1.228	1.30776	12.3689	81.698
1229	1.229	1.63873	12.413	81.7856
1230	1.23	0.594657	12.7488	81.3687
1231	1.231	3.4342	13.2394	80.8412
1232	1.232	2.51656	13.8041	80.2996
1233	1.233	2.67668	13.9641	79.8517
1234	1.234	4.03781	13.9878	79.3899
1235	1.235	2.91574	14.1523	78.8934
1236	1.236	4.61418	14.7059	78.1261
1237	1.237	8.25676	15.3729	77.3175
1238	1.238	7.73189	16.1812	76.519
1239	1.239	4.93991	16.9174	75.9484
1240	1.24	1.57317	17.4803	75.5109
1241	1.241	0.323513	17.5533	75.3501
1242	1.242	0.914987	17.331	75.4955
1243	1.243	0.465162	17.0406	75.6832
1244	1.244	4.37333	16.6469	75.9099
1245	1.245	6.08678	15.8428	76.4235
1246	1.246	6.41835	14.9302	77.0363
1247	1.247	9.59526	14.1018	77.7592
1248	1.248	16.1799	13.0225	78.9512
1249	1.249	6.12959	12.1482	80.1838
1250	1.25	0.263635	11.813	80.7333
1251	1.251	1.96253	11.7123	80.9561
1252	1.252	1.0374	11.7297	81.0549
1253	1.253	4.90209	11.4357	81.7542
1254	1.254	0.159562	11.1602	82.3276
1255	1.255	1.59583	11.2456	82.3246
1256	1.256	0.101707	11.3809	82.1899
1257	1.257	0.706355	11.5125	82.0344
1258	1.258	1.35038	11.7852	81.6125
1259	1.259	3.07551	12.0998	81.0257
1260	1.26	0.228227	12.3969	80.4554
1261	1.261	4.90748	12.0516	80.7656
1262	1.262	0.900173	11.5613	81.4213
1263	1.263	1.08617	11.5713	81.5004
1264	1.264	4.62189	11.6072	81.748
1265	1.265	8.40372	11.6126	82.5434
1266	1.266	9.9801	11.4738	83.6266
1267	1.267	7.89675	11.4845	84.9564
1268	1.268	5.75136	11.8263	85.6342
1269	1.269	3.07935	11.9326	86.5003
1270	1.27	2.56774	12.0142	87.1242
1271	1.271	4.64897	12.4382	87.41
1272	1.272	3.68406	12.7267	88.1492
1273	1.273	0.996566	12.8698	88.883
1274	1.274	0.0498155	12.9876	88.8804
1275	1.275	4.07478	13.2189	88.8737
1276	1.276	11.3468	13.8818	88.0847
1277	1.277	13.9537	14.6366	86.369
1278	1.278	16.1606	15.5097	84.2329
1279	1.279	13.3274	16.4306	82.9424
1280	1.28	7.14607	17.1441	81.9867
1281	1.281	9.79748	17.3446	80.6618
1282	1.282	16.72	17.2029	79.2482
1283	1.283	19.8999	17.1061	77.6714
1284	1.284	25.9434	17.15	76.3024
1285	1.285	23.2784	17.4033	75.129
1286	1.286	11.9807	17.5963	74.4612
1287	1.287	11.745	18.0445	74.0341
1288	1.288	11.7677	18.4752	73.789
1289	1.289	22.169	18.9294	73.718
1290	1.29	26.6952	19.2288	73.9189
1291	1.291	21.8975	19.5155	74.432
1292	1.292	11.0179	19.9129	75.1112
1293	1.293	17.0687	20.679	75.9121
1294	1.294	10.3474	21.4469	76.8501
1295	1.295	25.7715	21.9554	77.9875
1296	1.296	26.4707	22.6599	79.9249
1297	1.297	35.5559	22.9902	82.1972
1298	1.298	27.3966	22.6217	84.717
1299	1.299	27.1983	22.3013	87.1758
1300	1.3	20.011	21.6846	89.7112
1301	1.301	7.4031	21.0275	91.4431
1302	1.302	13.3989	19.8778	92.1739
1303	1.303	11.9789	18.6541	92.8232
1304	1.304	8.19145	17.4307	93.3833
1305	1.305	5.59446	16.8515	94.7925
1306	1.306	0.976745	16.5386	95.6815
1307	1.307	2.24479	16.3292	96.3777
1308	1.308	5.78724	15.7778	96.2363
1309	1.309	8.71162	15.001	94.7682
1310	1.31	19.1866	14.0812	92.8813
1311	1.311	22.3433	13.0661	91.1698
1312	1.312	40.826	11.7129	90.1025
1313	1.313	65.0483	10.1683	89.3311
1314	1.314	57.8544	8.89009	88.961
1315	1.315	53.1695	8.01076	89.1245
1316	1.316	30.6209	7.55026	89.5051
1317	1.317	28.1782	7.39235	89.9751
1318	1.318	18.0889	7.466	90.4558
1319	1.319	2.73543	7.59074	90.8434
1320	1.32	2.50808	7.77085	90.8982
1321	1.321	2.38454	8.06132	90.5445
1322	1.322	3.09564	8.40622	90.0576
1323	1.323	3.73963	8.87059	89.2655
1324	1.324	4.63797	9.44857	88.3409
1325	1.325	4.04874	9.93993	87.6578
1326	1.326	2.22223	10.362	87.1182
1327	1.327	0.00935907	10.5352	86.9407
1328	1.328	1.14282	10.4739	87.043
1329	1.329	1.92906	10.246	87.3961
1330	1.33	0.146731	9.96043	87.9084
1331	1.331	1.47592	10.1092	87.7277
1332	1.332	0.534761	10.2914	87.6267
1333	1.333	0.140218	10.4214	87.4292
1334	1.334	0.652174	10.47	87.6126
1335	1.335	0.565498	10.5585	87.1309
1336	1.336	2.96323	10.7592	86.5663
1337	1.337	9.59727	11.2873	85.2844
1338	1.338	6.98097	11.7552	83.8431
1339	1.339	6.89667	12.054	82.6558
1340	1.34	11.1426	12.4866	81.2454
1341	1.341	14.4306	12.8924	79.765
1342	1.342	10.5013	13.0278	78.8391
1343	1.343	8.51274	12.7745	78.4196
1344	1.344	11.6134	12.7157	77.9686
1345	1.345	15.0104	13.0504	77.2207
1346	1.346	7.96041	13.4939	76.6156
1347	1.347	22.6704	13.7811	76.3533
1348	1.348	36.4315	14.0529	76.4327
1349	1.349	16.8786	14.1285	77.1001
1350	1.35	7.98009	14.6037	77.4176
1351	1.351	8.17614	15.1153	77.7259
1352	1.352	3.91053	15.6824	77.6862
1353	1.353	7.75441	16.4416	77.2808
1354	1.354	3.70296	17.035	76.7133
1355	1.355	7.4056	17.1492	76.1733
1356	1.356	12.6033	17.1082	75.5784
1357	1.357	14.733	16.8029	75.2023
1358	1.358	21.2811	16.6503	74.9586
1359	1.359	16.721	16.532	75.0009
1360	1.36	26.1065	16.545	75.3431
1361	1.361	34.9252	16.7809	75.9763
1362	1.362	26.1607	17.4548	76.9051
1363	1.363	27.821	18.373	78.1049
1364	1.364	26.0133	18.9198	79.9602
1365	1.365	18.5421	19.4381	81.733
1366	1.366	12.6173	19.4846	83.5925
1367	1.367	6.90366	19.6684	84.9033
1368	1.368	6.27362	20.0744	86.343
1369	1.369	6.00741	20.4951	87.6748
1370	1.37	3.47467	21.0855	88.9193
1371	1.371	1.09841	21.4191	88.8144
1372	1.372	2.36718	21.5589	88.5014
1373	1.373	7.41472	21.7606	87.4321
1374	1.374	2.16366	21.8815	86.3195
1375	1.375	2.26401	22.0622	85.8194
1376	1.376	1.83943	22.4044	85.6563
1377	1.377	7.94814	22.9196	85.3958
1378	1.378	3.84788	23.4835	84.7297
1379	1.379	12.7889	24.0739	83.951
1380	1.38	18.574	24.7236	83.0879
1381	1.381	17.7313	25.1205	81.9012
1382	1.382	10.7379	25.5929	81.0605
1383	1.383	5.79256	26.4257	81.0345
1384	1.384	2.99268	26.7723	80.95
1385	1.385	0.739483	26.8877	80.7214
1386	1.386	0.419871	27.0883	80.8125
1387	1.387	2.15175	26.8032	80.4706
1388	1.388	10.8988	25.7449	79.5137
1389	1.389	15.4684	24.2257	78.3315
1390	1.39	14.1575	22.6308	77.2596
1391	1.391	18.003	20.8186	76.1996
1392	1.392	17.7794	19.2621	75.4916
1393	1.393	3.0427	18.2323	75.1442
1394	1.394	6.98005	17.595	74.8402
1395	1.395	16.7661	16.5611	74.4409
1396	1.396	26.2956	15.2269	74.2989
1397	1.397	14.2383	13.8982	74.506
1398	1.398	21.5836	12.5672	75.0212
1399	1.399	12.4042	11.5481	75.6716
1400	1.4	3.2526	10.9405	76.179
1401	1.401	0.622647	10.9127	76.1868
1402	1.402	0.0507062	11.0071	76.1036
1403	1.403	2.58598	10.9307	76.1652
1404	1.404	10.3985	10.4116	76.6002
1405	1.405	12.7277	9.86822	77.2219
1406	1.406	15.2551	9.45007	77.9783
1407	1.407	17.6466	8.90723	79.1389
1408	1.408	20.1869	8.33232	80.7391
1409	1.409	9.86045	7.73537	82.3141
1410	1.41	9.57904	7.15578	83.5714
1411	1.411	1.08972	6.86961	83.9979
1412	1.412	0.488683	6.71845	84.0075
1413	1.413	5.4048	6.49983	84.7505
1414	1.414	6.89697	6.14497	86.1167
1415	1.415	5.56507	5.73706	87.5033
1416	1.416	4.96998	5.44702	88.9882
1417	1.417	5.72912	5.23572	90.4322
1418	1.418	5.51683	5.05342	91.9807
1419	1.419	1.54471	4.91194	93.2849
1420	1.42	0.15224	4.7565	93.5471
1421	1.421	0.323231	4.77628	93.3603
1422	1.422	0.133554	4.9114	92.7721
1423	1.423	0.182871	4.79716	92.8129
1424	1.424	1.05293	4.67161	93.0741
1425	1.425	2.45389	4.42845	93.6899
1426	1.426	0.26012	4.17792	94.6361
1427	1.427	0.218102	4.14048	94.4286
1428	1.428	0.786526	4.1872	94.032
1429	1.429	1.87878	4.13302	93.493
1430	1.43	2.20056	4.02972	93.0109
1431	1.431	4.59033	3.99715	92.4025
1432	1.432	1.03655	4.19771	91.4134
1433	1.433	1.79108	4.17147	90.9914
1434	1.434	1.91369	4.10729	90.4587
1435	1.435	0.162336	4.0803	89.8968
1436	1.436	4.41393	4.34837	89.2713
1437	1.437	2.05535	4.70522	88.3626
1438	1.438	10.2415	5.12819	87.176
1439	1.439	17.2649	5.8241	85.2291
1440	1.44	10.2438	6.57291	83.3646
1441	1.441	19.6582	7.43662	81.8794
1442	1.442	10.8763	8.24912	80.8863
1443	1.443	7.79078	8.89102	80.1074
1444	1.444	12.0807	9.59149	79.2269
1445	1.445	8.57773	10.3634	78.4956
1446	1.446	10.4162	11.1762	77.927
1447	1.447	7.3528	11.7932	77.484
1448	1.448	10.6819	12.5301	76.8992
1449	1.449	8.95195	13.2222	76.4888
1450	1.45	10.8219	13.9827	76.1384
1451	1.451	3.12396	14.4036	75.8611
1452	1.452	8.24403	14.9092	75.7451
1453	1.453	3.79676	15.4491	75.7386
1454	1.454	7.9484	16.2257	76.1071
1455	1.455	5.5906	16.7783	76.5127
1456	1.456	2.88732	17.3008	77.0365
1457	1.457	0.914295	17.6377	77.2368
1458	1.458	0.491716	17.7846	77.3126
1459	1.459	0.0256922	17.9486	77.3887
1460	1.46	0.607961	17.8071	77.263
1461	1.461	3.88206	17.4939	76.9331
1462	1.462	9.23447	16.9964	76.442
1463	1.463	8.61178	16.2133	75.8235
1464	1.464	15.8036	15.1231	75.2756
1465	1.465	28.0958	13.6813	74.8116
1466	1.466	25.2487	12.0028	74.5885
1467	1.467	15.3319	10.8597	74.7254
1468	1.468	7.96236	9.98443	75.046
1469	1.469	7.16352	9.35678	75.3763
1470	1.47	14.4528	8.60794	75.8953
1471	1.471	21.4256	7.67219	76.8537
1472	1.472	10.9663	6.94773	77.8456
1473	1.473	6.55756	6.33303	78.7557
1474	1.474	6.06555	5.87984	79.4142
1475	1.475	4.47018	5.63337	79.687
1476	1.476	5.70646	5.66348	79.5084
1477	1.477	1.63764	5.82614	79.1949
1478	1.478	2.42393	6.14873	78.6638
1479	1.479	4.35588	6.45354	78.1842
1480	1.48	1.21885	6.7969	77.7029
1481	1.481	2.25695	7.1332	77.276
1482	1.482	5.68195	7.54357	76.809
1483	1.483	3.89208	7.95894	76.3988
1484	1.484	8.72474	8.46856	75.9917
1485	1.485	10.1256	9.21019	75.5791
1486	1.486	7.63212	9.87459	75.3052
1487	1.487	5.4048	10.4248	75.2197
1488	1.488	0.853456	10.5187	75.3098
1489	1.489	2.74987	10.3183	75.4316
1490	1.49	4.34316	10.1804	75.7027
1491	1.491	0.944914	10.0177	76.0493
1492	1.492	3.42929	9.69277	76.3758
1493	1.493	2.55104	9.26366	76.5893
1494	1.494	4.70916	8.7968	76.8942
1495	1.495	6.92993	8.21495	77.1167
1496	1.496	3.53221	7.88844	77.0224
1497	1.497	3.43663	7.69018	76.9097
1498	1.498	1.58473	7.7111	76.6855
1499	1.499	0.554694	7.78679	76.6021
1500	1.5	4.85586	8.13787	76.2677
1501	1.501	2.35131	8.54996	75.9713
1502	1.502	6.3315	8.9517	75.8119
1503	1.503	2.1668	9.30674	75.8569
1504	1.504	0.883681	9.65606	75.8116
1505	1.505	0.34532	9.75996	75.809
1506	1.506	0.424378	9.87852	75.7126
1507	1.507	0.0591041	9.96958	75.6821
1508	1.508	2.9158	10.2826	75.7428
1509	1.509	0.775944	10.4304	75.825
1510	1.51	1.3869	10.6117	75.8933
1511	1.511	0.482288	10.6575	75.9645
1512	1.512	0.941098	10.5317	75.7875
1513	1.513	0.150233	10.5568	75.6769
1514	1.514	2.14788	10.6885	75.6027
1515	1.515	0.713881	10.9491	75.4399
1516	1.516	3.53771	11.0616	75.5343
1517	1.517	0.874135	11.0615	75.7006
1518	1.518	2.10085	11.0781	75.8437
1519	1.519	1.31032	11.1943	76.1111
1520	1.52	1.43322	11.0922	76.2875
1521	1.521	7.2071	11.0068	76.7238
1522	1.522	8.63933	10.9292	77.397
1523	1.523	7.29999	10.7918	78.1678
1524	1.524	16.1239	10.6557	79.3074
1525	1.525	18.2723	10.7017	80.8605
1526	1.526	16.9813	10.575	82.6105
1527	1.527	20.3326	10.4107	84.292
1528	1.528	18.1303	10.2996	86.2877
1529	1.529	16.2571	10.4351	88.8909
1530	1.53	9.1438	10.4288	90.9972
1531	1.531	1.06547	10.4345	91.948
1532	1.532	4.51572	10.8039	92.2953
1533	1.533	1.47267	11.2267	92.4627
1534	1.534	3.17612	11.6207	92.3381
1535	1.535	6.80897	12.1915	92.637
1536	1.536	6.01979	12.7689	92.4637
1537	1.537	3.817	13.1156	92.1653
1538	1.538	4.22938	13.5425	91.8076
1539	1.539	3.62645	13.9761	91.5693
1540	1.54	3.86726	14.5544	91.4868
1541	1.541	5.38645	14.6102	90.3827
1542	1.542	1.97621	14.2384	89.5997
1543	1.543	1.75263	13.7913	88.8446
1544	1.544	4.14781	13.2775	87.9578
1545	1.545	2.62182	12.6796	87.1137
1546	1.546	4.6252	12.1963	86.0473
1547	1.547	22.3109	11.5856	84.168
1548	1.548	26.9085	10.9102	82.078
1549	1.549	19.7004	10.4968	80.1125
1550	1.55	9.41236	10.3847	79.0131
1551	1.551	7.39037	10.1959	78.1338
1552	1.552	2.44761	10.3134	77.8123
1553	1.553	3.1964	10.7948	77.8853
1554	1.554	2.32971	11.1404	77.9102
1555	1.555	5.3313	11.4332	77.8365
1556	1.556	22.2095	11.688	77.5018
1557	1.557	21.6911	11.9349	77.2142
1558	1.558	24.424	12.66	77.6083
1559	1.559	12.4343	13.428	78.3
1560	1.56	8.94755	14.1918	79.1617
1561	1.561	10.3259	14.5582	79.7325
1562	1.562	5.58738	14.593	80.0339
1563	1.563	3.389	14.5493	80.2192
1564	1.564	4.93952	14.4615	80.4108
1565	1.565	3.72781	14.1652	80.354
1566	1.566	7.70513	13.7546	80.2451
1567	1.567	8.00004	13.1399	79.9397
1568	1.568	22.2593	12.103	79.4322
1569	1.569	17.657	10.9164	78.9188
1570	1.57	14.375	9.85836	78.5714
1571	1.571	9.78841	8.79677	78.1257
1572	1.572	14.0734	8.11259	78.279
1573	1.573	12.6132	7.33754	78.7584
1574	1.574	11.111	6.64368	79.1543
1575	1.575	3.86677	6.05257	79.4037
1576	1.576	1.778	5.83503	79.7427
1577	1.577	0.586604	5.74307	79.9103
1578	1.578	8.40648	5.45835	79.8738
1579	1.579	14.0811	4.82191	80.1638
1580	1.58	15.0799	4.18516	80.6453
1581	1.581	8.95851	3.58316	81.1033
1582	1.582	2.52058	3.25465	81.4175
1583	1.583	2.22364	3.0786	81.5745
1584	1.584	4.31734	2.89863	81.6765
1585	1.585	6.75324	2.83529	81.4277
1586	1.586	6.51728	2.64556	81.69
1587	1.587	3.85209	2.6373	81.5859
1588	1.588	7.18212	2.65898	81.4757
1589	1.589	3.57522	2.71127	81.4133
1590	1.59	1.39376	2.84138	81.1542
1591	1.591	0.26121	2.81873	81.2563
1592	1.592	2.09368	2.88653	81.1329
1593	1.593	6.44416	3.19111	80.4368
1594	1.594	8.23567	3.55972	79.5869
1595	1.595	8.7479	4.11957	78.6288
1596	1.596	5.47695	4.57176	78.0277
1597	1.597	4.58674	4.93105	77.6114
1598	1.598	1.75879	5.14123	77.2612
1599	1.599	1.8628	5.37561	76.9277
1600	1.6	1.78262	5.69813	76.5881
1601	1.601	2.36437	5.84666	76.3772
1602	1.602	3.94319	6.15408	76.0175
1603	1.603	4.99415	6.24029	75.755
1604	1.604	10.0767	6.35241	75.4408
1605	1.605	8.50357	6.47324	75.2304
1606	1.606	3.93119	6.64744	75.14
1607	1.607	1.80309	6.8396	75.1052
1608	1.608	3.47854	6.96514	75.1317
1609	1.609	1.17821	6.9035	75.2392
1610	1.61	5.95475	6.72607	75.4093
1611	1.611	5.62907	6.49548	75.7984
1612	1.612	5.87112	6.32326	76.1896
1613	1.613	9.60716	5.89476	76.8003
1614	1.614	6.97769	5.42732	77.4379
1615	1.615	5.31374	4.98163	77.9269
1616	1.616	7.23822	4.65417	78.2915
1617	1.617	12.5503	4.06025	79.2817
1618	1.618	22.0735	3.43773	80.8697
1619	1.619	15.6145	2.8633	82.7035
1620	1.62	15.1339	2.33251	84.5403
1621	1.621	8.76111	1.91283	86.1249
1622	1.622	6.04488	1.60888	87.7262
1623	1.623	6.25228	1.31505	89.338
1624	1.624	4.16762	1.11002	90.6867
1625	1.625	4.51042	0.932065	91.7422
1626	1.626	7.74114	0.748113	92.9904
1627	1.627	9.82083	0.591727	94.2979
1628	1.628	2.8464	0.482911	95.2215
1629	1.629	21.2823	0.41764	96.0432
1630	1.63	20.2706	0.50488	96.0813
1631	1.631	29.0506	0.707196	96.1798
1632	1.632	20.2032	1.00934	96.9843
1633	1.633	10.6022	1.34572	97.712
1634	1.634	18.2111	1.68783	98.3141
1635	1.635	8.72568	2.13972	98.6072
1636	1.636	2.25444	2.39873	98.674
1637	1.637	3.01814	2.58384	98.3059
1638	1.638	2.00226	2.78902	97.6937
1639	1.639	6.22848	2.95554	97.1602
1640	1.64	13.7287	3.28201	95.7319
1641	1.641	9.82401	3.75706	94.2312
1642	1.642	3.8743	4.05187	93.2884
1643	1.643	0.624247	4.18954	92.4827
1644	1.644	1.47258	4.34294	92.652
1645	1.645	8.52892	4.28392	93.7927
1646	1.646	12.2403	3.8877	95.2542
1647	1.647	9.86604	3.40286	96.3994
1648	1.648	4.53019	3.11421	96.4267
1649	1.649	1.83074	2.9	96.5675
1650	1.65	1.90987	2.70723	96.882
1651	1.651	8.33057	2.45579	97.4272
1652	1.652	8.64204	2.09468	97.5731
1653	1.653	11.1291	1.74121	96.4474
1654	1.654	7.29511	1.42698	95.8213
1655	1.655	6.83493	1.23639	94.6399
1656	1.656	8.6365	1.09678	93.109
1657	1.657	11.5578	0.911574	92.0065
1658	1.658	5.73476	0.783237	91.0122
1659	1.659	2.31507	0.715312	90.2584
1660	1.66	1.23202	0.626822	90.4607
1661	1.661	4.7136	0.532084	91.3569
1662	1.662	9.12299	0.414479	93.0253
1663	1.663	10.0545	0.310818	95.5486
1664	1.664	2.88953	0.24673	97.1316
1665	1.665	10.2268	0.154515	97.7895
1666	1.666	8.54605	0.0800393	98.3995
1667	1.667	10.0439	0.0332054	99.7071
1668	1.668	7.25208	0.00889954	100.746
1669	1.669	12.6329	0.00858201	101.463
1670	1.67	9.74561	0.0389346	101.71
1671	1.671	6.67271	0.0911911	101.33
1672	1.672	12.468	0.186498	101.102
1673	1.673	21.4217	0.310538	99.387
1674	1.674	23.1323	0.503549	96.6515
1675	1.675	22.6536	0.778452	94.4456
1676	1.676	25.3989	1.13834	92.3636
1677	1.677	24.4667	1.52205	89.8476
1678	1.678	15.7129	1.88142	87.3056
1679	1.679	10.9206	2.28777	85.7935
1680	1.68	20.3172	2.82149	84.8261
1681	1.681	11.8517	3.40443	84.238
1682	1.682	3.96635	3.90417	84.1649
1683	1.683	3.16762	4.15861	83.7587
1684	1.684	1.22725	4.18702	83.0206
1685	1.685	2.45679	4.16565	82.3092
1686	1.686	2.12684	4.35309	81.6532
1687	1.687	0.808817	4.56774	81.5684
1688	1.688	0.108085	4.63487	81.523
1689	1.689	0.0755881	4.62619	81.36
1690	1.69	4.58909	4.86493	81.3115
1691	1.691	0.631716	5.16526	81.1855
1692	1.692	1.86946	5.30005	80.9121
1693	1.693	0.392308	5.44085	80.7665
1694	1.694	1.25994	5.35676	80.5685
1695	1.695	3.32621	5.11358	80.4109
1696	1.696	1.02045	4.92627	80.0257
1697	1.697	4.5842	4.92178	79.3864
1698	1.698	5.7064	4.93378	78.6465
1699	1.699	11.5317	4.91521	77.8284
1700	1.7	8.84985	5.20461	76.8995
1701	1.701	9.21983	5.66103	76.1436
1702	1.702	8.4876	6.00546	75.5066
1703	1.703	10.4926	6.35213	74.9777
1704	1.704	9.53127	6.58177	74.6463
1705	1.705	14.6799	6.88022	74.4804
1706	1.706	13.3736	7.14791	74.5208
1707	1.707	4.29732	7.20977	74.7678
1708	1.708	2.16964	7.05697	75.1227
1709	1.709	0.381607	7.07007	75.2993
1710	1.71	0.278997	7.10415	75.2688
1711	1.711	1.29634	6.93786	75.1956
1712	1.712	5.50452	7.081	74.9788
1713	1.713	3.80305	7.45564	74.7132
1714	1.714	0.554527	7.74491	74.5662
1715	1.715	3.27719	7.82381	74.425
1716	1.716	2.07143	7.83218	74.3301
1717	1.717	4.17155	8.10894	74.1799
1718	1.718	1.73489	8.42511	74.1213
1719	1.719	1.98951	8.67534	74.1124
1720	1.72	0.561421	8.65491	74.1064
1721	1.721	0.567446	8.56883	74.102
1722	1.722	2.48404	8.48951	74.1092
1723	1.723	3.55512	8.37845	74.1535
1724	1.724	2.70767	8.37135	74.2222
1725	1.725	6.10163	8.49391	74.3684
1726	1.726	7.21913	8.87953	74.6633
1727	1.727	7.40658	9.38251	75.02
1728	1.728	12.5362	9.93286	75.4769
1729	1.729	4.20921	10.3711	76.0122
1730	1.73	6.9316	10.9383	76.5282
1731	1.731	5.10417	11.3755	77.2499
1732	1.732	1.79502	11.5476	77.9267
1733	1.733	0.748533	11.6001	78.2821
1734	1.734	7.44377	11.2742	78.3639
1735	1.735	4.78717	10.637	78.4593
1736	1.736	3.51571	10.1705	78.8219
1737	1.737	9.94984	9.55677	79.0978
1738	1.738	10.4493	9.1235	79.7691
1739	1.739	9.23433	8.83634	80.8774
1740	1.74	13.3473	8.6509	82.241
1741	1.741	6.463	8.69055	83.8054
1742	1.742	0.0547565	8.63121	84.4376
1743	1.743	2.18304	8.43422	84.5181
1744	1.744	6.83742	7.901	84.3102
1745	1.745	7.14114	7.38183	83.3449
1746	1.746	6.96723	7.12848	82.3333
1747	1.747	9.66943	6.85192	81.3215
1748	1.748	18.0824	6.40707	80.1363
1749	1.749	14.409	6.0883	79.0851
1750	1.75	10.4544	5.68663	78.6884
1751	1.751	14.3872	5.41873	78.3111
1752	1.752	13.0203	5.32754	77.799
1753	1.753	8.88073	5.50021	77.217
1754	1.754	12.5114	5.38131	77.2449
1755	1.755	7.68276	5.08664	77.7226
1756	1.756	1.93445	4.85609	78.1942
1757	1.757	1.17235	4.69239	78.5085
1758	1.758	2.07911	4.4699	78.8981
1759	1.759	6.98486	4.11011	79.6332
1760	1.76	12.7321	3.57759	80.8896
1761	1.761	17.5559	3.04545	82.4083
1762	1.762	22.9252	2.39675	84.788
1763	1.763	20.6564	1.8305	87.5294
1764	1.764	9.81561	1.42903	90.0609
1765	1.765	4.31782	1.27742	91.1777
1766	1.766	5.00546	1.14009	91.8777
1767	1.767	3.14998	1.10529	91.8584
1768	1.768	4.44445	1.05806	92.0926
1769	1.769	0.235731	1.08158	91.903
1770	1.77	8.57158	1.17473	91.2227
1771	1.771	2.57227	1.31499	90.3393
1772	1.772	6.55854	1.53388	88.9389
1773	1.773	2.73146	1.76861	87.5865
1774	1.774	9.39067	2.04754	86.1664
1775	1.775	10.5023	2.40481	84.5717
1776	1.776	17.2408	2.8652	82.8307
1777	1.777	8.66501	3.25553	81.6105
1778	1.778	11.5	3.75714	80.3756
1779	1.779	8.69425	4.2081	79.533
1780	1.78	16.7359	4.62545	79.132
1781	1.781	26.4404	5.24031	78.8689
1782	1.782	25.4658	5.97612	79.2018
1783	1.783	18.2121	6.58026	80.0539
1784	1.784	8.21759	7.25179	80.6931
1785	1.785	7.41138	7.93492	81.0597
1786	1.786	9.99076	8.61469	80.8839
1787	1.787	6.93686	9.33929	80.5869
1788	1.788	4.754	9.91465	80.3371
1789	1.789	2.68776	10.313	80.5313
1790	1.79	1.52683	10.6274	80.4321
1791	1.791	3.17563	10.9959	80.6549
1792	1.792	4.17538	11.4209	81.3887
1793	1.793	5.01029	11.9085	82.3734
1794	1.794	1.91452	12.2402	83.218
1795	1.795	0.180265	12.3133	83.4909
1796	1.796	0.706703	12.399	83.5236
1797	1.797	0.0480138	12.5754	83.587
1798	1.798	1.48689	12.7666	83.6457
1799	1.799	1.11473	12.9482	83.7519
1800	1.8	2.86154	13.2857	83.7579
1801	1.801	3.68284	13.7344	83.7285
1802	1.802	9.9046	13.9359	83.2668
1803	1.803	7.35098	13.9281	82.2269
1804	1.804	6.07452	14.1131	81.6687
1805	1.805	8.50489	14.6158	81.5288
1806	1.806	8.6002	15.4836	82.0833
1807	1.807	12.0741	16.4217	82.8643
1808	1.808	13.2147	17.0127	83.0181
1809	1.809	3.6764	17.1111	82.6906
1810	1.81	12.8584	16.9586	82.1087
1811	1.811	9.3803	16.4542	81.1581
1812	1.812	7.8804	15.6123	79.9529
1813	1.813	2.17087	14.9918	79.1786
1814	1.814	2.48314	14.7236	78.8028
1815	1.815	8.42189	14.2461	78.1683
1816	1.816	1.91076	13.7308	77.5651
1817	1.817	2.72043	13.4623	77.3183
1818	1.818	0.932539	13.3665	77.2504
1819	1.819	0.136201	13.1877	77.1094
1820	1.82	3.95649	13.1947	77.0815
1821	1.821	6.84485	12.9784	76.8323
1822	1.822	5.42854	12.9913	76.8832
1823	1.823	7.67727	13.0182	77.0064
1824	1.824	4.22389	13.18	77.3557
1825	1.825	6.34691	13.4057	77.7648
1826	1.826	5.7016	13.446	78.1666
1827	1.827	3.03646	13.4515	78.4708
1828	1.828	10.029	13.2365	78.8236
1829	1.829	5.94311	12.7475	78.8716
1830	1.83	4.73579	12.3657	78.9523
1831	1.831	3.15941	12.1872	79.2899
1832	1.832	5.19797	12.0817	79.6965
1833	1.833	4.91842	12.0265	80.2223
1834	1.834	0.138991	11.9466	80.4867
1835	1.835	0.631803	11.9053	80.6304
1836	1.836	8.63298	11.4809	80.6734
1837	1.837	9.30428	10.8333	81.0156
1838	1.838	11.2765	10.4822	81.8946
1839	1.839	3.36698	10.1369	82.2568
1840	1.84	2.45793	9.54243	81.7863
1841	1.841	1.23534	9.23023	81.2566
1842	1.842	4.08901	8.86841	81.0899
1843	1.843	8.42243	8.40579	80.376
1844	1.844	6.80939	7.90479	79.5179
1845	1.845	22.4382	7.44736	78.4725
1846	1.846	41.7148	6.90223	77.062
1847	1.847	65.1407	6.32122	75.8485
1848	1.848	53.0225	5.91302	75.3126
1849	1.849	53.1506	5.82745	75.5635
1850	1.85	35.5688	5.96022	76.4506
1851	1.851	32.901	6.41699	77.4209
1852	1.852	31.819	7.20468	78.6043
1853	1.853	29.6966	8.03719	80.436
1854	1.854	37.8121	8.91317	83.0001
1855	1.855	21.4367	9.92542	85.6065
1856	1.856	13.3502	10.6987	88.096
1857	1.857	8.94796	11.4051	89.791
1858	1.858	6.52771	12.1004	91.1334
1859	1.859	11.8372	12.9094	92.3101
1860	1.86	7.4715	13.8578	93.5671
1861	1.861	5.41946	14.746	94.9313
1862	1.862	3.51371	15.1704	95.0445
1863	1.863	2.18741	15.2842	94.326
1864	1.864	0.637568	15.3717	94.182
1865	1.865	0.990742	15.3107	93.8436
1866	1.866	9.55544	14.7093	92.5761
1867	1.867	22.4873	13.6208	90.0652
1868	1.868	37.4311	12.143	86.6893
1869	1.869	62.6306	10.4337	83.1342
1870	1.87	39.5724	9.15618	80.1057
1871	1.871	57.8829	8.01824	77.7366
1872	1.872	30.4735	6.89971	76.0927
1873	1.873	30.5465	6.06969	75.179
1874	1.874	23.3252	5.38265	74.6624
1875	1.875	20.0107	4.79578	74.5376
1876	1.876	16.6405	4.30356	74.7156
1877	1.877	16.7131	4.03746	74.9765
1878	1.878	13.3636	4.02453	75.2518
1879	1.879	14.1511	4.22263	75.5453
1880	1.88	16.2846	4.29761	76.427
1881	1.881	9.17933	4.24376	77.2957
1882	1.882	10.6304	4.10789	78.354
1883	1.883	4.79492	3.97927	79.2462
1884	1.884	5.38139	3.72846	79.7496
1885	1.885	9.74864	3.46068	80.7512
1886	1.886	8.73795	3.00816	81.6828
1887	1.887	15.3657	2.54751	82.0514
1888	1.888	9.1557	2.10652	82.379
1889	1.889	8.50761	1.87446	82.3194
1890	1.89	9.77956	1.68708	82.0366
1891	1.891	7.54938	1.63988	81.4981
1892	1.892	13.6141	1.77753	80.5938
1893	1.893	13.2567	2.00555	79.619
1894	1.894	16.135	2.36847	78.5796
1895	1.895	9.37846	2.77856	77.7044
1896	1.896	9.43437	3.20815	76.9826
1897	1.897	9.15184	3.67944	76.4814
1898	1.898	7.54391	4.02632	76.2904
1899	1.899	7.98857	4.3763	76.2717
1900	1.9	10.087	4.86333	76.3028
1901	1.901	6.04551	5.36551	76.234
1902	1.902	2.09933	5.68497	76.2339
1903	1.903	5.81656	5.71769	76.7288
1904	1.904	6.35634	5.86413	77.6031
1905	1.905	1.68038	6.01869	78.1855
1906	1.906	3.15803	6.23677	78.6118
1907	1.907	8.38332	6.5734	79.4423
1908	1.908	3.98621	6.79569	80.5304
1909	1.909	4.53655	7.04258	81.4033
1910	1.91	5.27988	7.46535	82.183
1911	1.911	5.94454	7.99291	83.012
1912	1.912	3.8781	8.47277	83.7998
1913	1.913	2.34321	8.8437	84.6569
1914	1.914	1.48559	9.11067	85.2518
1915	1.915	1.57888	9.50357	85.6602
1916	1.916	3.60168	9.96648	86.0591
1917	1.917	0.301848	10.351	86.5161
1918	1.918	4.75615	10.073	86.0424
1919	1.919	7.42144	9.5572	84.8238
1920	1.92	14.1688	8.83386	83.017
1921	1.921	25.1971	7.92336	81.0351
1922	1.922	18.6804	6.99425	79.1245
1923	1.923	23.5081	6.23492	77.7989
1924	1.924	21.7949	5.43149	76.6645
1925	1.925	27.0256	4.56221	75.8939
1926	1.926	27.8457	3.67556	75.6366
1927	1.927	21.3679	3.05828	75.6463
1928	1.928	17.4514	2.46487	76.0543
1929	1.929	12.071	2.06739	76.5632
1930	1.93	3.56807	1.78763	77.0588
1931	1.931	1.35028	1.62382	77.368
1932	1.932	8.10623	1.52148	77.5641
1933	1.933	4.7102	1.33436	78.0944
1934	1.934	0.620313	1.26397	78.3312
1935	1.935	0.521302	1.27909	78.2892
1936	1.936	0.227721	1.29412	78.2436
1937	1.937	0.198712	1.29941	78.2357
1938	1.938	7.88944	1.39681	77.9807
1939	1.939	5.13369	1.48384	77.9285
1940	1.94	1.87648	1.53151	78.0259
1941	1.941	1.63174	1.52417	78.1973
1942	1.942	0.614548	1.52708	78.4216
1943	1.943	0.0456574	1.46203	78.622
1944	1.944	0.186495	1.46451	78.6743
1945	1.945	0.631639	1.39635	78.771
1946	1.946	0.0673571	1.37124	78.8164
1947	1.947	0.917107	1.30925	79.1354
1948	1.948	0.018376	1.31757	79.1601
1949	1.949	0.732903	1.31506	79.103
1950	1.95	5.63531	1.41769	78.8453
1951	1.951	12.3417	1.688	78.4833
1952	1.952	6.25137	2.03283	78.0171
1953	1.953	7.63437	2.35435	77.93
1954	1.954	7.45785	2.43951	78.4005
1955	1.955	2.61261	2.38134	79.0987
1956	1.956	1.54424	2.20501	79.5935
1957	1.957	2.10905	2.14557	79.4576
1958	1.958	0.484625	2.11892	79.2897
1959	1.959	2.06851	2.22542	78.8981
1960	1.96	0.951132	2.29754	78.3687
1961	1.961	5.78208	2.37066	77.7505
1962	1.962	5.28712	2.55143	77.0187
1963	1.963	7.92347	2.80534	76.3686
1964	1.964	6.51216	3.09093	75.8351
1965	1.965	9.56053	3.5035	75.363
1966	1.966	8.65164	3.99819	75.0194
1967	1.967	23.1519	4.65878	74.7689
1968	1.968	36.5529	5.57122	74.5565
1969	1.969	20.389	6.74003	74.7455
1970	1.97	8.24357	7.4933	75.0747
1971	1.971	4.1792	7.94079	75.3249
1972	1.972	0.398311	8.28421	75.5377
1973	1.973	0.426963	8.28752	75.4713
1974	1.974	3.74253	8.29491	75.4991
1975	1.975	5.79277	8.26314	75.5841
1976	1.976	2.56031	8.31385	75.7905
1977	1.977	6.00118	8.4961	76.092
1978	1.978	9.01445	8.89064	76.7358
1979	1.979	3.73206	9.292	77.3647
1980	1.98	7.43347	9.65375	78.0454
1981	1.981	3.34992	9.91754	78.6943
1982	1.982	8.13969	10.1843	79.3941
1983	1.983	8.86025	10.5722	80.409
1984	1.984	9.90619	11.3332	81.6701
1985	1.985	4.5046	12.0612	82.787
1986	1.986	4.79134	12.816	83.9441
1987	1.987	0.0142658	13.1578	84.3574
1988	1.988	2.60829	13.002	84.0787
1989	1.989	8.42496	12.5066	82.8695
1990	1.99	2.4404	12.2909	82.112
1991	1.991	0.419996	12.2488	81.9805
1992	1.992	1.43582	12.0896	81.9292
1993	1.993	1.6652	11.6452	81.2583
1994	1.994	3.33304	11.2629	80.7742
1995	1.995	12.4372	10.6614	79.7015
1996	1.996	7.39155	9.79742	78.42
1997	1.997	3.72955	9.30149	77.6055
1998	1.998	4.71577	9.06865	77.073
[truncated: 13,001 more rows]

## Sheet: xtended Data Fig 2c
	normalized_frequency	normalized_amplitude
2069
2070
2071
2072
2073
2074
2075
2076
2077
2078	-99.7381	0.0287753
2079	-99.6905	0.0305955
2080	-99.6429	0.0242097
2081	-99.5952	0.0263816
2082	-99.5476	0.0214915
2083	-99.5	0.0271067
2084	-99.4524	0.0293262
2085	-99.4048	0.0301003
2086	-99.3572	0.0254631
2087	-99.3095	0.0296777
2088	-99.2619	0.0232064
2089	-99.2143	0.0219969
2090	-99.1667	0.0225464
2091	-99.1191	0.0201411
2092	-99.0714	0.0205651
2093	-99.0238	0.0228241
2094	-98.9762	0.0244404
2095	-98.9286	0.0243057
2096	-98.881	0.0268072
2097	-98.8333	0.0243494
2098	-98.7857	0.0239386
2099	-98.7381	0.0282005
2100	-98.6905	0.0293102
2101	-98.6429	0.0296463
2102	-98.5952	0.0306327
2103	-98.5476	0.023507
2104	-98.5	0.0254081
2105	-98.4524	0.0252904
2106	-98.4048	0.0226982
2107	-98.3572	0.0262889
2108	-98.3095	0.0289384
2109	-98.2619	0.0234611
2110	-98.2143	0.0243846
2111	-98.1667	0.0239843
2112	-98.1191	0.0234925
2113	-98.0714	0.0237896
2114	-98.0238	0.0183341
2115	-97.9762	0.0173872
2116	-97.9286	0.0179691
2117	-97.881	0.0138874
2118	-97.8333	0.0117479
2119	-97.7857	0.011682
2120	-97.7381	0.0108508
2121	-97.6905	0.0112513
2122	-97.6429	0.0115434
2123	-97.5952	0.0129889
2124	-97.5476	0.0132937
2125	-97.5	0.0176216
2126	-97.4524	0.0177753
2127	-97.4048	0.0167594
2128	-97.3572	0.0201701
2129	-97.3095	0.0215214
2130	-97.2619	0.0231703
2131	-97.2143	0.023506
2132	-97.1667	0.0226601
2133	-97.1191	0.0206244
2134	-97.0714	0.019628
2135	-97.0238	0.0155209
2136	-96.9762	0.0165368
2137	-96.9286	0.0217317
2138	-96.881	0.0221861
2139	-96.8333	0.0204695
2140	-96.7857	0.0252247
2141	-96.7381	0.0243923
2142	-96.6905	0.0308842
2143	-96.6429	0.0337989
2144	-96.5952	0.0372808
2145	-96.5476	0.0376259
2146	-96.5	0.0365799
2147	-96.4524	0.0312417
2148	-96.4048	0.0271479
2149	-96.3572	0.0275503
2150	-96.3095	0.0281766
2151	-96.2619	0.0281532
2152	-96.2143	0.0214605
2153	-96.1667	0.0192385
2154	-96.1191	0.0220541
2155	-96.0714	0.0212269
2156	-96.0238	0.0257625
2157	-95.9762	0.026731
2158	-95.9286	0.0313925
2159	-95.881	0.0319731
2160	-95.8333	0.0262175
2161	-95.7857	0.0264986
2162	-95.7381	0.0259813
2163	-95.6905	0.0413399
2164	-95.6429	0.0397681
2165	-95.5952	0.0417349
2166	-95.5476	0.0359721
2167	-95.5	0.0415834
2168	-95.4524	0.0371703
2169	-95.4048	0.0372827
2170	-95.3572	0.0377365
2171	-95.3095	0.0380455
2172	-95.2619	0.0402103
2173	-95.2143	0.0242139
2174	-95.1667	0.0194102
2175	-95.1191	0.0236377
2176	-95.0714	0.023862
2177	-95.0238	0.0171054
2178	-94.9762	0.021561
2179	-94.9286	0.0214205
2180	-94.881	0.0234351
2181	-94.8333	0.0280271
2182	-94.7857	0.0298621
2183	-94.7381	0.0333181
2184	-94.6905	0.0344482
2185	-94.6429	0.0304801
2186	-94.5952	0.0303503
2187	-94.5476	0.0331176
2188	-94.5	0.0284812
2189	-94.4524	0.0290994
2190	-94.4048	0.024035
2191	-94.3572	0.0196703
2192	-94.3095	0.0183843
2193	-94.2619	0.0149065
2194	-94.2143	0.0191398
2195	-94.1667	0.0158963
2196	-94.1191	0.0163019
2197	-94.0714	0.0169557
2198	-94.0238	0.0211787
2199	-93.9762	0.0198681
2200	-93.9286	0.0206076
2201	-93.881	0.0201163
2202	-93.8333	0.0206459
2203	-93.7857	0.0210424
2204	-93.7381	0.0177667
2205	-93.6905	0.0235103
2206	-93.6429	0.0233526
2207	-93.5952	0.0205966
2208	-93.5476	0.0174101
2209	-93.5	0.0193412
2210	-93.4524	0.0207084
2211	-93.4048	0.0206112
2212	-93.3572	0.0220263
2213	-93.3095	0.0218523
2214	-93.2619	0.0220309
2215	-93.2143	0.0174127
2216	-93.1667	0.0185508
2217	-93.1191	0.0184253
2218	-93.0714	0.0231828
2219	-93.0238	0.0213122
2220	-92.9762	0.0227209
2221	-92.9286	0.0234374
2222	-92.881	0.0199582
2223	-92.8333	0.020822
2224	-92.7857	0.0195507
2225	-92.7381	0.0195933
2226	-92.6905	0.0186391
2227	-92.6429	0.0208031
2228	-92.5952	0.0173298
2229	-92.5476	0.0187461
2230	-92.5	0.0157556
2231	-92.4524	0.0171967
2232	-92.4048	0.0164715
2233	-92.3572	0.0150777
2234	-92.3095	0.0181153
2235	-92.2619	0.0208788
2236	-92.2143	0.0240101
2237	-92.1667	0.0278959
2238	-92.1191	0.0258891
2239	-92.0714	0.024618
2240	-92.0238	0.0254681
2241	-91.9762	0.0251067
2242	-91.9286	0.0254782
2243	-91.881	0.0306394
2244	-91.8333	0.0284196
2245	-91.7857	0.0241516
2246	-91.7381	0.0229145
2247	-91.6905	0.0196899
2248	-91.6429	0.019307
2249	-91.5952	0.0227305
2250	-91.5476	0.0225056
2251	-91.5	0.0296599
2252	-91.4524	0.0292476
2253	-91.4048	0.0259189
2254	-91.3572	0.0242761
2255	-91.3095	0.0250733
2256	-91.2619	0.0259296
2257	-91.2143	0.0228852
2258	-91.1667	0.0249898
2259	-91.1191	0.0228855
2260	-91.0714	0.0302679
2261	-91.0238	0.0216112
2262	-90.9762	0.0213284
2263	-90.9286	0.0205313
2264	-90.881	0.0303758
2265	-90.8333	0.0303249
2266	-90.7857	0.0316151
2267	-90.7381	0.0324355
2268	-90.6905	0.0311024
2269	-90.6429	0.0301281
2270	-90.5952	0.0220767
2271	-90.5476	0.023204
2272	-90.5	0.0316743
2273	-90.4524	0.0309237
2274	-90.4048	0.0241685
2275	-90.3572	0.0233621
2276	-90.3095	0.0210071
2277	-90.2619	0.0202792
2278	-90.2143	0.0218817
2279	-90.1667	0.0231627
2280	-90.1191	0.0227353
2281	-90.0714	0.0212479
2282	-90.0238	0.0152562
2283	-89.9762	0.0173403
2284	-89.9286	0.0146389
2285	-89.881	0.0195969
2286	-89.8333	0.0184775
2287	-89.7857	0.0220915
2288	-89.7381	0.0259634
2289	-89.6905	0.0239988
2290	-89.6429	0.0240014
2291	-89.5952	0.0306703
2292	-89.5476	0.0352476
2293	-89.5	0.0330649
2294	-89.4524	0.0401298
2295	-89.4048	0.0439266
2296	-89.3572	0.043793
2297	-89.3095	0.0415439
2298	-89.2619	0.0357861
2299	-89.2143	0.0385797
2300	-89.1667	0.0414222
2301	-89.1191	0.0423475
2302	-89.0714	0.0397131
2303	-89.0238	0.0426939
2304	-88.9762	0.036093
2305	-88.9286	0.0287603
2306	-88.881	0.0279026
2307	-88.8333	0.0308184
2308	-88.7857	0.0402393
2309	-88.7381	0.0376683
2310	-88.6905	0.0355035
2311	-88.6429	0.0284019
2312	-88.5952	0.0239031
2313	-88.5476	0.0244179
2314	-88.5	0.0274887
2315	-88.4524	0.0278073
2316	-88.4048	0.0285937
2317	-88.3572	0.037629
2318	-88.3095	0.0313995
2319	-88.2619	0.038658
2320	-88.2143	0.0401585
2321	-88.1667	0.0424207
2322	-88.1191	0.0439025
2323	-88.0714	0.0437183
2324	-88.0238	0.0420505
2325	-87.9762	0.0440113
2326	-87.9286	0.0492822
2327	-87.881	0.0386997
2328	-87.8333	0.0352487
2329	-87.7857	0.0316371
2330	-87.7381	0.0297822
2331	-87.6905	0.0279909
2332	-87.6429	0.0267123
2333	-87.5952	0.0239901
2334	-87.5476	0.0229791
2335	-87.5	0.0213041
2336	-87.4524	0.0183956
2337	-87.4048	0.0183514
2338	-87.3572	0.0179886
2339	-87.3095	0.0187837
2340	-87.2619	0.0197364
2341	-87.2143	0.0186827
2342	-87.1667	0.0200265
2343	-87.1191	0.019613
2344	-87.0714	0.0204673
2345	-87.0238	0.0282818
2346	-86.9762	0.029606
2347	-86.9286	0.0287274
2348	-86.881	0.0299958
2349	-86.8333	0.0266155
2350	-86.7857	0.0277679
2351	-86.7381	0.0280239
2352	-86.6905	0.029546
2353	-86.6429	0.0455725
2354	-86.5952	0.0495945
2355	-86.5476	0.0459112
2356	-86.5	0.046449
2357	-86.4524	0.0477627
2358	-86.4048	0.0508175
2359	-86.3572	0.0525233
2360	-86.3095	0.0530266
2361	-86.2619	0.0553347
2362	-86.2143	0.0591501
2363	-86.1667	0.0464221
2364	-86.1191	0.0423377
2365	-86.0714	0.0366941
2366	-86.0238	0.0433713
2367	-85.9762	0.0498477
2368	-85.9286	0.0460103
2369	-85.881	0.0454511
2370	-85.8333	0.0428083
2371	-85.7857	0.0436817
2372	-85.7381	0.039717
2373	-85.6905	0.0369112
2374	-85.6429	0.0357216
2375	-85.5952	0.0487068
2376	-85.5476	0.0374197
2377	-85.5	0.039158
2378	-85.4524	0.0388257
2379	-85.4048	0.0383909
2380	-85.3572	0.0402708
2381	-85.3095	0.0379509
2382	-85.2619	0.0392256
2383	-85.2143	0.0387766
2384	-85.1667	0.0474992
2385	-85.1191	0.0354683
2386	-85.0714	0.0407364
2387	-85.0238	0.0338893
2388	-84.9762	0.0337377
2389	-84.9286	0.0353185
2390	-84.881	0.0335071
2391	-84.8333	0.033075
2392	-84.7857	0.030605
2393	-84.7381	0.0415904
2394	-84.6905	0.034151
2395	-84.6429	0.0340215
2396	-84.5952	0.0303051
2397	-84.5476	0.0259566
2398	-84.5	0.0306009
2399	-84.4524	0.0270322
2400	-84.4048	0.0292514
2401	-84.3572	0.0322131
2402	-84.3095	0.0352222
2403	-84.2619	0.0276202
2404	-84.2143	0.0282698
2405	-84.1667	0.0314816
2406	-84.1191	0.0294789
2407	-84.0714	0.0303922
2408	-84.0238	0.0269948
2409	-83.9762	0.032676
2410	-83.9286	0.0308481
2411	-83.881	0.0273024
2412	-83.8333	0.0259533
2413	-83.7857	0.0231452
2414	-83.7381	0.021466
2415	-83.6905	0.0196932
2416	-83.6429	0.020382
2417	-83.5952	0.0221233
2418	-83.5476	0.0342695
2419	-83.5	0.0328767
2420	-83.4524	0.0328724
2421	-83.4048	0.0377488
2422	-83.3572	0.0357176
2423	-83.3095	0.0384298
2424	-83.2619	0.0448645
2425	-83.2143	0.0508106
2426	-83.1667	0.0498579
2427	-83.1191	0.0469889
2428	-83.0714	0.0366036
2429	-83.0238	0.0334534
2430	-82.9762	0.0407733
2431	-82.9286	0.0375793
2432	-82.881	0.0397123
2433	-82.8333	0.0392367
2434	-82.7857	0.0366073
2435	-82.7381	0.0309385
2436	-82.6905	0.0472956
2437	-82.6429	0.0517195
2438	-82.5952	0.0613428
2439	-82.5476	0.0636255
2440	-82.5	0.0602396
2441	-82.4524	0.0605026
2442	-82.4048	0.0668739
2443	-82.3572	0.066579
2444	-82.3095	0.0746783
2445	-82.2619	0.0778929
2446	-82.2143	0.0615133
2447	-82.1667	0.0650071
2448	-82.1191	0.0554401
2449	-82.0714	0.0542883
2450	-82.0238	0.0515877
2451	-81.9762	0.0499568
2452	-81.9286	0.0454736
2453	-81.881	0.0438853
2454	-81.8333	0.0337406
2455	-81.7857	0.0296613
2456	-81.7381	0.0318414
2457	-81.6905	0.0316296
2458	-81.6429	0.0288462
2459	-81.5952	0.0306005
2460	-81.5476	0.03134
2461	-81.5	0.031968
2462	-81.4524	0.0276672
2463	-81.4048	0.0279569
2464	-81.3572	0.0348637
2465	-81.3095	0.0479533
2466	-81.2619	0.0530568
2467	-81.2143	0.0450408
2468	-81.1667	0.0482139
2469	-81.1191	0.0555595
2470	-81.0714	0.0564561
2471	-81.0238	0.0584183
2472	-80.9762	0.0584581
2473	-80.9286	0.0577123
2474	-80.881	0.0568964
2475	-80.8333	0.0459615
2476	-80.7857	0.0418444
2477	-80.7381	0.0426132
2478	-80.6905	0.0408231
2479	-80.6429	0.0349147
2480	-80.5952	0.0312726
2481	-80.5476	0.0326483
2482	-80.5	0.0344069
2483	-80.4524	0.0428492
2484	-80.4048	0.0371154
2485	-80.3572	0.033766
2486	-80.3095	0.0378528
2487	-80.2619	0.0373046
2488	-80.2143	0.0415655
2489	-80.1667	0.0414025
2490	-80.1191	0.0411387
2491	-80.0714	0.0437815
2492	-80.0238	0.0446168
2493	-79.9762	0.0381415
2494	-79.9286	0.0396365
2495	-79.881	0.0476806
2496	-79.8333	0.0410876
2497	-79.7857	0.0412679
2498	-79.7381	0.0366729
2499	-79.6905	0.0334533
2500	-79.6429	0.0380663
2501	-79.5952	0.0310601
2502	-79.5476	0.0388265
2503	-79.5	0.0367722
2504	-79.4524	0.0344483
2505	-79.4048	0.0254439
2506	-79.3572	0.0262901
2507	-79.3095	0.0269229
2508	-79.2619	0.0302061
2509	-79.2143	0.0454628
2510	-79.1667	0.0407195
2511	-79.1191	0.043582
2512	-79.0714	0.0330835
2513	-79.0238	0.0325794
2514	-78.9762	0.031294
2515	-78.9286	0.0339458
2516	-78.881	0.0348262
2517	-78.8333	0.0436146
2518	-78.7857	0.0485146
2519	-78.7381	0.0322932
2520	-78.6905	0.034262
2521	-78.6429	0.0317193
2522	-78.5952	0.0329267
2523	-78.5476	0.0346362
2524	-78.5	0.0389583
2525	-78.4524	0.0407523
2526	-78.4048	0.0391756
2527	-78.3572	0.034814
2528	-78.3095	0.032183
2529	-78.2619	0.0365121
2530	-78.2143	0.0345632
2531	-78.1667	0.0342448
2532	-78.1191	0.0353182
2533	-78.0714	0.0494445
2534	-78.0238	0.0534229
2535	-77.9762	0.0586612
2536	-77.9286	0.069698
2537	-77.881	0.0686821
2538	-77.8333	0.0630179
2539	-77.7857	0.0585315
2540	-77.7381	0.0586208
2541	-77.6905	0.0629483
2542	-77.6429	0.0617026
2543	-77.5952	0.0473434
2544	-77.5476	0.0392117
2545	-77.5	0.03139
2546	-77.4524	0.0282624
2547	-77.4048	0.0269314
2548	-77.3572	0.0259303
2549	-77.3095	0.029897
2550	-77.2619	0.0313919
2551	-77.2143	0.0285551
2552	-77.1667	0.0301222
2553	-77.1191	0.0324667
2554	-77.0714	0.0374127
2555	-77.0238	0.0405651
2556	-76.9762	0.037822
2557	-76.9286	0.0373388
2558	-76.881	0.0377535
2559	-76.8333	0.034262
2560	-76.7857	0.0389913
2561	-76.7381	0.0409804
2562	-76.6905	0.0386683
2563	-76.6429	0.0423987
2564	-76.5952	0.0470889
2565	-76.5476	0.0435273
2566	-76.5	0.0434133
2567	-76.4524	0.0409636
2568	-76.4048	0.041939
2569	-76.3572	0.0417534
2570	-76.3095	0.0425514
2571	-76.2619	0.0415504
2572	-76.2143	0.0464023
2573	-76.1667	0.0415842
2574	-76.1191	0.033068
2575	-76.0714	0.0324475
2576	-76.0238	0.0345693
2577	-75.9762	0.0365945
2578	-75.9286	0.0397696
2579	-75.881	0.0403795
2580	-75.8333	0.0365728
2581	-75.7857	0.0371418
2582	-75.7381	0.0319036
2583	-75.6905	0.0327844
2584	-75.6429	0.0313849
2585	-75.5952	0.0325662
2586	-75.5476	0.0342014
2587	-75.5	0.0424481
2588	-75.4524	0.0375686
2589	-75.4048	0.0365171
2590	-75.3572	0.0331197
2591	-75.3095	0.0305789
2592	-75.2619	0.0504226
2593	-75.2143	0.0495394
2594	-75.1667	0.0549473
2595	-75.1191	0.0688955
2596	-75.0714	0.0592212
2597	-75.0238	0.0487221
2598	-74.9762	0.0503684
2599	-74.9286	0.0549978
2600	-74.881	0.0566514
2601	-74.8333	0.0764209
2602	-74.7857	0.0556764
2603	-74.7381	0.0545661
2604	-74.6905	0.0530115
2605	-74.6429	0.0374888
2606	-74.5952	0.0385266
2607	-74.5476	0.0396184
2608	-74.5	0.0392411
2609	-74.4524	0.0353955
2610	-74.4048	0.038233
2611	-74.3572	0.0258763
2612	-74.3095	0.0554309
2613	-74.2619	0.0583457
2614	-74.2143	0.0558056
2615	-74.1667	0.0588945
2616	-74.1191	0.0677085
2617	-74.0714	0.066817
2618	-74.0238	0.0690067
2619	-73.9762	0.0710111
2620	-73.9286	0.0684846
2621	-73.881	0.0670056
2622	-73.8333	0.037807
2623	-73.7857	0.0351903
2624	-73.7381	0.042794
2625	-73.6905	0.0400378
2626	-73.6429	0.0302403
2627	-73.5952	0.0305256
2628	-73.5476	0.0274009
2629	-73.5	0.0250067
2630	-73.4524	0.0397253
2631	-73.4048	0.037212
2632	-73.3572	0.0368943
2633	-73.3095	0.0439224
2634	-73.2619	0.0367563
2635	-73.2143	0.0454306
2636	-73.1667	0.0474863
2637	-73.1191	0.0540636
2638	-73.0714	0.0568933
2639	-73.0238	0.0595085
2640	-72.9762	0.0739578
2641	-72.9286	0.0736083
2642	-72.881	0.0797535
2643	-72.8333	0.0743554
2644	-72.7857	0.0733871
2645	-72.7381	0.0735833
2646	-72.6905	0.0746097
2647	-72.6429	0.0783104
2648	-72.5952	0.0763766
2649	-72.5476	0.0780634
2650	-72.5	0.0474562
2651	-72.4524	0.0461372
2652	-72.4048	0.0401364
2653	-72.3572	0.0424072
2654	-72.3095	0.0443482
2655	-72.2619	0.0520634
2656	-72.2143	0.0568261
2657	-72.1667	0.0576183
2658	-72.1191	0.0596651
2659	-72.0714	0.0622806
2660	-72.0238	0.0629837
2661	-71.9762	0.0908568
2662	-71.9286	0.0911535
2663	-71.881	0.085658
2664	-71.8333	0.0843374
2665	-71.7857	0.0824631
2666	-71.7381	0.0769914
2667	-71.6905	0.071684
2668	-71.6429	0.0738973
2669	-71.5952	0.0659756
2670	-71.5476	0.0647349
2671	-71.5	0.039158
2672	-71.4524	0.0519312
2673	-71.4048	0.0521198
2674	-71.3572	0.0676751
2675	-71.3095	0.0571333
2676	-71.2619	0.0546959
2677	-71.2143	0.0518834
2678	-71.1667	0.0590331
2679	-71.1191	0.0591343
2680	-71.0714	0.0597975
2681	-71.0238	0.0633087
2682	-70.9762	0.0512622
2683	-70.9286	0.0532318
2684	-70.881	0.0418684
2685	-70.8333	0.0385174
2686	-70.7857	0.040157
2687	-70.7381	0.04283
2688	-70.6905	0.036678
2689	-70.6429	0.0362163
2690	-70.5952	0.0366288
2691	-70.5476	0.0286462
2692	-70.5	0.0325456
2693	-70.4524	0.0305399
2694	-70.4048	0.0271219
2695	-70.3572	0.0423463
2696	-70.3095	0.0419553
2697	-70.2619	0.0377404
2698	-70.2143	0.0315956
2699	-70.1667	0.0337181
2700	-70.1191	0.0384036
2701	-70.0714	0.0569541
2702	-70.0238	0.0520475
2703	-69.9762	0.0635674
2704	-69.9286	0.0612646
2705	-69.881	0.0447307
2706	-69.8333	0.0531356
2707	-69.7857	0.0517905
2708	-69.7381	0.0598243
2709	-69.6905	0.0617531
2710	-69.6429	0.0598889
2711	-69.5952	0.0679325
2712	-69.5476	0.0686872
2713	-69.5	0.0570135
2714	-69.4524	0.0560808
2715	-69.4048	0.0569364
2716	-69.3572	0.0506153
2717	-69.3095	0.0560873
2718	-69.2619	0.0624341
2719	-69.2143	0.0658251
2720	-69.1667	0.0813086
2721	-69.1191	0.0608368
2722	-69.0714	0.0632197
2723	-69.0238	0.0669096
2724	-68.9762	0.0683394
2725	-68.9286	0.0696268
2726	-68.881	0.0742071
2727	-68.8333	0.0733858
2728	-68.7857	0.0686556
2729	-68.7381	0.0618998
2730	-68.6905	0.0562376
2731	-68.6429	0.0623015
2732	-68.5952	0.0614911
2733	-68.5476	0.0580966
2734	-68.5	0.0573045
2735	-68.4524	0.0571247
2736	-68.4048	0.0532122
2737	-68.3572	0.0576667
2738	-68.3095	0.050365
2739	-68.2619	0.0728355
2740	-68.2143	0.0615269
2741	-68.1667	0.0511306
2742	-68.1191	0.0489439
2743	-68.0714	0.0487903
2744	-68.0238	0.0729108
2745	-67.9762	0.0823312
2746	-67.9286	0.0797721
2747	-67.881	0.0721709
2748	-67.8333	0.0778878
2749	-67.7857	0.0630097
2750	-67.7381	0.0615421
2751	-67.6905	0.0602636
2752	-67.6429	0.0744315
2753	-67.5952	0.0746723
2754	-67.5476	0.0598007
2755	-67.5	0.0560768
2756	-67.4524	0.0646105
2757	-67.4048	0.0657186
2758	-67.3572	0.0822182
2759	-67.3095	0.0858389
2760	-67.2619	0.0888674
2761	-67.2143	0.0950202
2762	-67.1667	0.0972855
2763	-67.1191	0.0971599
2764	-67.0714	0.0928623
2765	-67.0238	0.0867772
2766	-66.9762	0.0804913
2767	-66.9286	0.0880846
2768	-66.881	0.0634638
2769	-66.8333	0.058983
2770	-66.7857	0.0796025
2771	-66.7381	0.0766596
2772	-66.6905	0.060069
2773	-66.6429	0.0593646
2774	-66.5952	0.0656176
2775	-66.5476	0.0637462
2776	-66.5	0.0631889
2777	-66.4524	0.0650609
2778	-66.4048	0.067448
2779	-66.3572	0.0611273
2780	-66.3095	0.0594816
2781	-66.2619	0.055987
2782	-66.2143	0.0582252
2783	-66.1667	0.0693142
2784	-66.1191	0.0634266
2785	-66.0714	0.0643334
2786	-66.0238	0.0634025
2787	-65.9762	0.0542047
2788	-65.9286	0.0604423
2789	-65.881	0.0648798
2790	-65.8333	0.0664939
2791	-65.7857	0.0691454
2792	-65.7381	0.0685263
2793	-65.6905	0.0885439
2794	-65.6429	0.0920227
2795	-65.5952	0.0940015
2796	-65.5476	0.099556
2797	-65.5	0.096351
2798	-65.4524	0.0946592
2799	-65.4048	0.0930374
2800	-65.3572	0.0690096
2801	-65.3095	0.0988715
2802	-65.2619	0.0978701
2803	-65.2143	0.0671519
2804	-65.1667	0.0596332
2805	-65.1191	0.0758484
2806	-65.0714	0.0880551
2807	-65.0238	0.0878836
2808	-64.9762	0.0949981
2809	-64.9286	0.0927247
2810	-64.881	0.110481
2811	-64.8333	0.0783629
2812	-64.7857	0.0787667
2813	-64.7381	0.0900016
2814	-64.6905	0.0986959
2815	-64.6429	0.0800894
2816	-64.5952	0.0633275
2817	-64.5476	0.0668377
2818	-64.5	0.0782623
2819	-64.4524	0.0824748
2820	-64.4048	0.0644658
2821	-64.3572	0.0685428
2822	-64.3095	0.0685468
2823	-64.2619	0.0627932
2824	-64.2143	0.0569907
2825	-64.1667	0.0630552
2826	-64.1191	0.0933523
2827	-64.0714	0.119664
2828	-64.0238	0.0987425
2829	-63.9762	0.100955
2830	-63.9286	0.10493
2831	-63.881	0.110352
2832	-63.8333	0.132924
2833	-63.7857	0.130526
2834	-63.7381	0.139303
2835	-63.6905	0.13601
2836	-63.6429	0.103348
2837	-63.5952	0.0816037
2838	-63.5476	0.0790177
2839	-63.5	0.074954
2840	-63.4524	0.0741969
2841	-63.4048	0.0726431
2842	-63.3572	0.0607991
2843	-63.3095	0.0576107
2844	-63.2619	0.0551151
2845	-63.2143	0.0589558
2846	-63.1667	0.0601934
2847	-63.1191	0.0544082
2848	-63.0714	0.0579728
2849	-63.0238	0.0646838
2850	-62.9762	0.0964993
2851	-62.9286	0.0958338
2852	-62.881	0.0866406
2853	-62.8333	0.0861721
2854	-62.7857	0.0806414
2855	-62.7381	0.0867597
2856	-62.6905	0.0956924
2857	-62.6429	0.139083
2858	-62.5952	0.142464
2859	-62.5476	0.13366
2860	-62.5	0.0991138
2861	-62.4524	0.0978646
2862	-62.4048	0.0994733
2863	-62.3572	0.100473
2864	-62.3095	0.103801
2865	-62.2619	0.0954858
2866	-62.2143	0.0915717
2867	-62.1667	0.0461535
2868	-62.1191	0.0612875
2869	-62.0714	0.0693656
2870	-62.0238	0.0773843
2871	-61.9762	0.0863614
2872	-61.9286	0.0858055
2873	-61.881	0.0895855
2874	-61.8333	0.0876876
2875	-61.7857	0.0944067
2876	-61.7381	0.0910342
2877	-61.6905	0.123347
2878	-61.6429	0.100466
2879	-61.5952	0.0962125
2880	-61.5476	0.0879032
2881	-61.5	0.0742769
2882	-61.4524	0.0867594
2883	-61.4048	0.0896623
2884	-61.3572	0.0833744
2885	-61.3095	0.084562
2886	-61.2619	0.0959855
2887	-61.2143	0.0758736
2888	-61.1667	0.0776178
2889	-61.1191	0.078034
2890	-61.0714	0.0786208
2891	-61.0238	0.0838393
2892	-60.9762	0.0803376
2893	-60.9286	0.079774
2894	-60.881	0.0837526
2895	-60.8333	0.0946421
2896	-60.7857	0.0805201
2897	-60.7381	0.0791371
2898	-60.6905	0.0759768
2899	-60.6429	0.0937383
2900	-60.5952	0.0931376
2901	-60.5476	0.0905208
2902	-60.5	0.10204
2903	-60.4524	0.106359
2904	-60.4048	0.108817
2905	-60.3572	0.0893857
2906	-60.3095	0.0909697
2907	-60.2619	0.0988823
2908	-60.2143	0.112105
2909	-60.1667	0.0972147
2910	-60.1191	0.106813
2911	-60.0714	0.114778
2912	-60.0238	0.0977743
2913	-59.9762	0.102527
2914	-59.9286	0.116477
2915	-59.881	0.154378
2916	-59.8333	0.156274
2917	-59.7857	0.138629
2918	-59.7381	0.143643
2919	-59.6905	0.148492
2920	-59.6429	0.152701
2921	-59.5952	0.144318
2922	-59.5476	0.137893
2923	-59.5	0.123238
2924	-59.4524	0.118721
2925	-59.4048	0.0918218
2926	-59.3572	0.0941533
2927	-59.3095	0.105346
2928	-59.2619	0.0946652
2929	-59.2143	0.089852
2930	-59.1667	0.076808
2931	-59.1191	0.102102
2932	-59.0714	0.124598
2933	-59.0238	0.143037
2934	-58.9762	0.132954
2935	-58.9286	0.145261
2936	-58.881	0.148838
2937	-58.8333	0.142049
2938	-58.7857	0.143178
2939	-58.7381	0.177992
2940	-58.6905	0.180139
2941	-58.6429	0.163111
2942	-58.5952	0.15528
2943	-58.5476	0.17374
2944	-58.5	0.171673
2945	-58.4524	0.160775
2946	-58.4048	0.151071
2947	-58.3572	0.145702
2948	-58.3095	0.139592
2949	-58.2619	0.0990676
2950	-58.2143	0.0984002
2951	-58.1667	0.0954254
2952	-58.1191	0.0975445
2953	-58.0714	0.0731141
2954	-58.0238	0.0696278
2955	-57.9762	0.0595537
2956	-57.9286	0.0588411
2957	-57.881	0.0891366
2958	-57.8333	0.0910102
2959	-57.7857	0.0952357
2960	-57.7381	0.0927058
2961	-57.6905	0.0879041
2962	-57.6429	0.0716724
2963	-57.5952	0.0655655
2964	-57.5476	0.0779398
2965	-57.5	0.0783993
2966	-57.4524	0.0907713
2967	-57.4048	0.0620558
2968	-57.3572	0.0715332
2969	-57.3095	0.104886
2970	-57.2619	0.111676
2971	-57.2143	0.126254
2972	-57.1667	0.136986
2973	-57.1191	0.14892
2974	-57.0714	0.152324
2975	-57.0238	0.18193
2976	-56.9762	0.177686
2977	-56.9286	0.190895
2978	-56.881	0.192188
2979	-56.8333	0.178474
2980	-56.7857	0.185439
2981	-56.7381	0.17621
2982	-56.6905	0.167135
2983	-56.6429	0.160553
2984	-56.5952	0.147372
2985	-56.5476	0.134031
2986	-56.5	0.153125
2987	-56.4524	0.145189
2988	-56.4048	0.171716
2989	-56.3572	0.152717
2990	-56.3095	0.151949
2991	-56.2619	0.16894
2992	-56.2143	0.231742
2993	-56.1667	0.221598
2994	-56.1191	0.239014
2995	-56.0714	0.242047
2996	-56.0238	0.214998
2997	-55.9762	0.211737
2998	-55.9286	0.176034
2999	-55.881	0.181612
3000	-55.8333	0.179344
3001	-55.7857	0.159083
3002	-55.7381	0.108591
3003	-55.6905	0.105579
3004	-55.6429	0.116714
3005	-55.5952	0.0975624
3006	-55.5476	0.124059
3007	-55.5	0.122443
3008	-55.4524	0.13256
3009	-55.4048	0.119308
3010	-55.3572	0.116523
3011	-55.3095	0.123299
3012	-55.2619	0.10852
3013	-55.2143	0.110949
3014	-55.1667	0.0858025
3015	-55.1191	0.0861489
3016	-55.0714	0.134286
3017	-55.0238	0.1357
3018	-54.9762	0.119505
3019	-54.9286	0.131407
3020	-54.881	0.136516
3021	-54.8333	0.133387
3022	-54.7857	0.154679
3023	-54.7381	0.172252
3024	-54.6905	0.169802
3025	-54.6429	0.165224
3026	-54.5952	0.0965917
3027	-54.5476	0.103442
3028	-54.5	0.113251
3029	-54.4524	0.102244
3030	-54.4048	0.101623
3031	-54.3572	0.0917136
3032	-54.3095	0.0893344
3033	-54.2619	0.0768912
3034	-54.2143	0.0955076
3035	-54.1667	0.121018
3036	-54.1191	0.134157
3037	-54.0714	0.149396
3038	-54.0238	0.142682
3039	-53.9762	0.142641
3040	-53.9286	0.13501
3041	-53.881	0.149889
3042	-53.8333	0.136657
3043	-53.7857	0.131708
3044	-53.7381	0.12924
3045	-53.6905	0.107444
3046	-53.6429	0.103176
3047	-53.5952	0.10204
3048	-53.5476	0.117993
3049	-53.5	0.140506
3050	-53.4524	0.142222
3051	-53.4048	0.131529
3052	-53.3572	0.133695
3053	-53.3095	0.141602
3054	-53.2619	0.135075
3055	-53.2143	0.12908
3056	-53.1667	0.128
3057	-53.1191	0.120554
3058	-53.0714	0.102539
3059	-53.0238	0.0916115
3060	-52.9762	0.137792
3061	-52.9286	0.159972
3062	-52.881	0.166435
3063	-52.8333	0.172937
3064	-52.7857	0.162412
3065	-52.7381	0.165132
3066	-52.6905	0.168948
3067	-52.6429	0.172537
3068	-52.5952	0.182533
3069	-52.5476	0.187715
3070	-52.5	0.154202
3071	-52.4524	0.143613
3072	-52.4048	0.172626
3073	-52.3572	0.163707
3074	-52.3095	0.170647
3075	-52.2619	0.171844
3076	-52.2143	0.201194
3077	-52.1667	0.19037
3078	-52.1191	0.197236
3079	-52.0714	0.190233
3080	-52.0238	0.180928
3081	-51.9762	0.19575
3082	-51.9286	0.171765
3083	-51.881	0.191438
3084	-51.8333	0.184637
3085	-51.7857	0.189994
3086	-51.7381	0.176081
3087	-51.6905	0.173694
3088	-51.6429	0.156104
3089	-51.5952	0.16903
3090	-51.5476	0.179908
3091	-51.5	0.149251
3092	-51.4524	0.194542
3093	-51.4048	0.204893
3094	-51.3572	0.219057
3095	-51.3095	0.210886
3096	-51.2619	0.206944
3097	-51.2143	0.220155
3098	-51.1667	0.23325
3099	-51.1191	0.280742
3100	-51.0714	0.283491
3101	-51.0238	0.334621
3102	-50.9762	0.300673
3103	-50.9286	0.276093
3104	-50.881	0.271721
3105	-50.8333	0.279438
3106	-50.7857	0.286897
3107	-50.7381	0.268659
3108	-50.6905	0.294905
3109	-50.6429	0.228051
3110	-50.5952	0.209554
3111	-50.5476	0.17707
3112	-50.5	0.148692
3113	-50.4524	0.152008
3114	-50.4048	0.139481
3115	-50.3572	0.148938
3116	-50.3095	0.127573
3117	-50.2619	0.134631
3118	-50.2143	0.10085
3119	-50.1667	0.104867
3120	-50.1191	0.114524
3121	-50.0714	0.104506
3122	-50.0238	0.1304
3123	-49.9762	0.117077
3124	-49.9286	0.15037
3125	-49.881	0.146994
3126	-49.8333	0.145755
3127	-49.7857	0.181064
3128	-49.7381	0.177452
3129	-49.6905	0.197086
3130	-49.6429	0.206975
3131	-49.5952	0.206634
3132	-49.5476	0.17888
3133	-49.5	0.208259
3134	-49.4524	0.186644
3135	-49.4048	0.182665
3136	-49.3572	0.180437
3137	-49.3095	0.151602
3138	-49.2619	0.231064
3139	-49.2143	0.215666
3140	-49.1667	0.199376
3141	-49.1191	0.210982
3142	-49.0714	0.222863
3143	-49.0238	0.192274
3144	-48.9762	0.199167
3145	-48.9286	0.227527
3146	-48.881	0.219412
3147	-48.8333	0.24244
3148	-48.7857	0.173213
3149	-48.7381	0.186442
3150	-48.6905	0.179301
3151	-48.6429	0.161258
3152	-48.5952	0.181004
3153	-48.5476	0.266369
3154	-48.5	0.250881
3155	-48.4524	0.226447
3156	-48.4048	0.231765
3157	-48.3572	0.214516
3158	-48.3095	0.238965
3159	-48.2619	0.234341
3160	-48.2143	0.264511
3161	-48.1667	0.263796
3162	-48.1191	0.375216
3163	-48.0714	0.331751
3164	-48.0238	0.339834
3165	-47.9762	0.355105
3166	-47.9286	0.355656
3167	-47.881	0.338922
3168	-47.8333	0.303138
3169	-47.7857	0.282515
3170	-47.7381	0.251695
3171	-47.6905	0.30321
3172	-47.6429	0.188798
3173	-47.5952	0.14853
3174	-47.5476	0.162622
3175	-47.5	0.204254
3176	-47.4524	0.196503
3177	-47.4048	0.197842
3178	-47.3572	0.218759
3179	-47.3095	0.228899
3180	-47.2619	0.240233
3181	-47.2143	0.237772
3182	-47.1667	0.213831
3183	-47.1191	0.234983
3184	-47.0714	0.228473
3185	-47.0238	0.167015
3186	-46.9762	0.167131
3187	-46.9286	0.173828
3188	-46.881	0.165455
3189	-46.8333	0.317987
3190	-46.7857	0.330514
3191	-46.7381	0.312461
3192	-46.6905	0.340447
3193	-46.6429	0.31547
3194	-46.5952	0.31296
3195	-46.5476	0.308101
3196	-46.5	0.33568
3197	-46.4524	0.339681
3198	-46.4048	0.338741
3199	-46.3572	0.176166
3200	-46.3095	0.152695
3201	-46.2619	0.143438
3202	-46.2143	0.124971
3203	-46.1667	0.125933
3204	-46.1191	0.127352
3205	-46.0714	0.125278
3206	-46.0238	0.111441
3207	-45.9762	0.110758
3208	-45.9286	0.103697
3209	-45.881	0.125197
3210	-45.8333	0.168654
3211	-45.7857	0.20812
3212	-45.7381	0.212879
3213	-45.6905	0.280285
3214	-45.6429	0.311554
3215	-45.5952	0.311376
3216	-45.5476	0.296601
3217	-45.5	0.288423
3218	-45.4524	0.303627
3219	-45.4048	0.293689
3220	-45.3572	0.314895
3221	-45.3095	0.255654
3222	-45.2619	0.27344
3223	-45.2143	0.214996
3224	-45.1667	0.206385
3225	-45.1191	0.224676
3226	-45.0714	0.225601
3227	-45.0238	0.227613
3228	-44.9762	0.232772
3229	-44.9286	0.25512
3230	-44.881	0.291694
3231	-44.8333	0.297449
3232	-44.7857	0.272782
3233	-44.7381	0.276868
3234	-44.6905	0.256423
3235	-44.6429	0.284878
3236	-44.5952	0.290384
3237	-44.5476	0.286506
3238	-44.5	0.261475
3239	-44.4524	0.264865
3240	-44.4048	0.168587
3241	-44.3572	0.16471
3242	-44.3095	0.15252
3243	-44.2619	0.232425
3244	-44.2143	0.233041
3245	-44.1667	0.184816
3246	-44.1191	0.21244
3247	-44.0714	0.209462
3248	-44.0238	0.220201
3249	-43.9762	0.183811
3250	-43.9286	0.227319
3251	-43.881	0.313165
3252	-43.8333	0.319362
3253	-43.7857	0.255971
3254	-43.7381	0.246563
3255	-43.6905	0.282825
3256	-43.6429	0.252154
3257	-43.5952	0.27176
3258	-43.5476	0.30276
3259	-43.5	0.336613
3260	-43.4524	0.377929
3261	-43.4048	0.345079
3262	-43.3572	0.437346
3263	-43.3095	0.440609
3264	-43.2619	0.440551
3265	-43.2143	0.410178
3266	-43.1667	0.445965
3267	-43.1191	0.441914
3268	-43.0714	0.454827
3269	-43.0238	0.551192
3270	-42.9762	0.481607
3271	-42.9286	0.439267
3272	-42.881	0.37229
3273	-42.8333	0.34697
3274	-42.7857	0.350352
3275	-42.7381	0.342288
3276	-42.6905	0.351895
3277	-42.6429	0.336114
3278	-42.5952	0.288225
3279	-42.5476	0.249173
3280	-42.5	0.257735
3281	-42.4524	0.241604
3282	-42.4048	0.228649
3283	-42.3572	0.249895
3284	-42.3095	0.249245
3285	-42.2619	0.266327
3286	-42.2143	0.250762
3287	-42.1667	0.256936
3288	-42.1191	0.262648
3289	-42.0714	0.193838
3290	-42.0238	0.211011
3291	-41.9762	0.212582
3292	-41.9286	0.202246
3293	-41.881	0.178381
3294	-41.8333	0.174754
3295	-41.7857	0.187705
3296	-41.7381	0.175872
3297	-41.6905	0.177556
3298	-41.6429	0.167283
3299	-41.5952	0.161596
3300	-41.5476	0.143789
3301	-41.5	0.15109
3302	-41.4524	0.163582
3303	-41.4048	0.174578
3304	-41.3572	0.179307
3305	-41.3095	0.211111
3306	-41.2619	0.264991
3307	-41.2143	0.375508
3308	-41.1667	0.406412
3309	-41.1191	0.439346
3310	-41.0714	0.447057
3311	-41.0238	0.538617
3312	-40.9762	0.580173
3313	-40.9286	0.612989
3314	-40.881	0.601688
3315	-40.8333	0.542417
3316	-40.7857	0.477868
3317	-40.7381	0.377536
3318	-40.6905	0.373384
3319	-40.6429	0.363299
3320	-40.5952	0.362577
3321	-40.5476	0.304996
3322	-40.5	0.281994
3323	-40.4524	0.282106
3324	-40.4048	0.302472
3325	-40.3572	0.347493
3326	-40.3095	0.380479
3327	-40.2619	0.412742
3328	-40.2143	0.427715
3329	-40.1667	0.394143
3330	-40.1191	0.396246
3331	-40.0714	0.357511
3332	-40.0238	0.415411
3333	-39.9762	0.42475
3334	-39.9286	0.439877
3335	-39.881	0.409481
3336	-39.8333	0.451082
3337	-39.7857	0.401141
3338	-39.7381	0.380093
3339	-39.6905	0.506749
3340	-39.6429	0.503365
3341	-39.5952	0.582616
3342	-39.5476	0.500914
3343	-39.5	0.480584
3344	-39.4524	0.46062
3345	-39.4048	0.576553
3346	-39.3572	0.605628
3347	-39.3095	0.604207
3348	-39.2619	0.609205
3349	-39.2143	0.475932
3350	-39.1667	0.44186
3351	-39.1191	0.369629
3352	-39.0714	0.377381
3353	-39.0238	0.421348
3354	-38.9762	0.404656
3355	-38.9286	0.298158
3356	-38.881	0.189398
3357	-38.8333	0.198917
3358	-38.7857	0.176159
3359	-38.7381	0.201007
3360	-38.6905	0.254761
3361	-38.6429	0.277212
3362	-38.5952	0.351207
3363	-38.5476	0.375878
3364	-38.5	0.376571
3365	-38.4524	0.363272
3366	-38.4048	0.418423
3367	-38.3572	0.41041
3368	-38.3095	0.430733
3369	-38.2619	0.437813
3370	-38.2143	0.403337
3371	-38.1667	0.537673
3372	-38.1191	0.583179
3373	-38.0714	0.488349
3374	-38.0238	0.527212
3375	-37.9762	0.576045
3376	-37.9286	0.641244
3377	-37.881	0.641209
3378	-37.8333	0.671449
3379	-37.7857	0.654708
3380	-37.7381	0.682553
3381	-37.6905	0.552057
3382	-37.6429	0.460998
3383	-37.5952	0.471651
3384	-37.5476	0.484637
3385	-37.5	0.456976
3386	-37.4524	0.381275
3387	-37.4048	0.502314
3388	-37.3572	0.453042
3389	-37.3095	0.488661
3390	-37.2619	0.6114
3391	-37.2143	0.678096
3392	-37.1667	0.639759
3393	-37.1191	0.626187
3394	-37.0714	0.623405
3395	-37.0238	0.658089
3396	-36.9762	0.648603
3397	-36.9286	0.536633
3398	-36.881	0.541265
3399	-36.8333	0.573971
3400	-36.7857	0.408131
3401	-36.7381	0.411564
3402	-36.6905	0.438799
3403	-36.6429	0.453133
3404	-36.5952	0.423512
3405	-36.5476	0.437031
3406	-36.5	0.407685
3407	-36.4524	0.398424
3408	-36.4048	0.386972
3409	-36.3572	0.312377
3410	-36.3095	0.329646
3411	-36.2619	0.252583
3412	-36.2143	0.268782
3413	-36.1667	0.274379
3414	-36.1191	0.392575
3415	-36.0714	0.402188
3416	-36.0238	0.435739
3417	-35.9762	0.437225
3418	-35.9286	0.4787
3419	-35.881	0.552967
3420	-35.8333	0.564095
3421	-35.7857	0.579083
3422	-35.7381	0.585574
3423	-35.6905	0.610278
3424	-35.6429	0.497504
3425	-35.5952	0.576548
3426	-35.5476	0.667126
3427	-35.5	0.741809
3428	-35.4524	0.719525
3429	-35.4048	0.643491
3430	-35.3572	0.625189
3431	-35.3095	0.656882
3432	-35.2619	0.762246
3433	-35.2143	0.740624
3434	-35.1667	0.732028
3435	-35.1191	0.64866
3436	-35.0714	0.537238
3437	-35.0238	0.466015
3438	-34.9762	0.450623
3439	-34.9286	0.480552
3440	-34.881	0.466275
3441	-34.8333	0.426337
3442	-34.7857	0.274535
3443	-34.7381	0.276162
3444	-34.6905	0.319648
3445	-34.6429	0.241652
3446	-34.5952	0.224702
3447	-34.5476	0.312639
3448	-34.5	0.372007
3449	-34.4524	0.343669
3450	-34.4048	0.363165
3451	-34.3572	0.346529
3452	-34.3095	0.335637
3453	-34.2619	0.327254
3454	-34.2143	0.361499
3455	-34.1667	0.378869
3456	-34.1191	0.527685
3457	-34.0714	0.542119
3458	-34.0238	0.559496
3459	-33.9762	0.596871
3460	-33.9286	0.616192
3461	-33.881	0.618446
3462	-33.8333	0.643397
3463	-33.7857	0.623869
3464	-33.7381	0.58605
3465	-33.6905	0.674332
3466	-33.6429	0.541633
3467	-33.5952	0.517249
3468	-33.5476	0.4417
3469	-33.5	0.450118
3470	-33.4524	0.446792
3471	-33.4048	0.455223
3472	-33.3572	0.454635
3473	-33.3095	0.505498
3474	-33.2619	0.494553
3475	-33.2143	0.438498
3476	-33.1667	0.582731
3477	-33.1191	0.4968
3478	-33.0714	0.512807
3479	-33.0238	0.488117
3480	-32.9762	0.458917
3481	-32.9286	0.472953
3482	-32.881	0.447097
3483	-32.8333	0.401977
3484	-32.7857	0.377277
3485	-32.7381	0.336242
3486	-32.6905	0.188642
3487	-32.6429	0.231184
3488	-32.5952	0.221529
3489	-32.5476	0.223933
3490	-32.5	0.251589
3491	-32.4524	0.218256
3492	-32.4048	0.266477
3493	-32.3572	0.284676
3494	-32.3095	0.346791
3495	-32.2619	0.509258
3496	-32.2143	0.560961
3497	-32.1667	0.584538
3498	-32.1191	0.589719
3499	-32.0714	0.566425
3500	-32.0238	0.640861
3501	-31.9762	0.640026
3502	-31.9286	0.5921
3503	-31.881	0.566996
3504	-31.8333	0.491849
3505	-31.7857	0.387194
3506	-31.7381	0.358777
3507	-31.6905	0.400372
3508	-31.6429	0.472083
3509	-31.5952	0.487631
3510	-31.5476	0.388421
3511	-31.5	0.38936
3512	-31.4524	0.394118
3513	-31.4048	0.446962
3514	-31.3572	0.44503
3515	-31.3095	0.480881
3516	-31.2619	0.439189
3517	-31.2143	0.365269
3518	-31.1667	0.473996
3519	-31.1191	0.618571
3520	-31.0714	0.64046
3521	-31.0238	0.65104
3522	-30.9762	0.772387
3523	-30.9286	0.720737
3524	-30.881	0.716505
3525	-30.8333	0.612663
3526	-30.7857	0.614093
3527	-30.7381	0.697615
3528	-30.6905	0.511785
3529	-30.6429	0.380144
3530	-30.5952	0.388845
3531	-30.5476	0.384411
3532	-30.5	0.338902
3533	-30.4524	0.484033
3534	-30.4048	0.491127
3535	-30.3572	0.492572
3536	-30.3095	0.535297
3537	-30.2619	0.470789
3538	-30.2143	0.476633
3539	-30.1667	0.457607
3540	-30.1191	0.430177
3541	-30.0714	0.59194
3542	-30.0238	0.513476
3543	-29.9762	0.506968
3544	-29.9286	0.498171
3545	-29.881	0.582899
3546	-29.8333	0.653647
3547	-29.7857	0.641693
3548	-29.7381	0.766426
3549	-29.6905	0.765742
3550	-29.6429	0.769423
3551	-29.5952	0.666556
3552	-29.5476	0.665795
3553	-29.5	0.550701
3554	-29.4524	0.572523
3555	-29.4048	0.49585
3556	-29.3572	0.445528
3557	-29.3095	0.413165
3558	-29.2619	0.282684
3559	-29.2143	0.271961
3560	-29.1667	0.263958
3561	-29.1191	0.272193
3562	-29.0714	0.268511
3563	-29.0238	0.257409
3564	-28.9762	0.28178
3565	-28.9286	0.295524
3566	-28.881	0.237988
3567	-28.8333	0.251462
3568	-28.7857	0.244156
3569	-28.7381	0.308709
3570	-28.6905	0.306087
3571	-28.6429	0.225586
3572	-28.5952	0.23131
3573	-28.5476	0.228091
3574	-28.5	0.202112
3575	-28.4524	0.173271
3576	-28.4048	0.254203
3577	-28.3572	0.33842
3578	-28.3095	0.424503
3579	-28.2619	0.360674
3580	-28.2143	0.404379
3581	-28.1667	0.407731
3582	-28.1191	0.501887
3583	-28.0714	0.540673
3584	-28.0238	0.59279
3585	-27.9762	0.678353
3586	-27.9286	0.645608
3587	-27.881	0.605989
3588	-27.8333	0.56266
3589	-27.7857	0.601367
3590	-27.7381	0.592469
3591	-27.6905	0.654439
3592	-27.6429	0.579393
3593	-27.5952	0.525964
3594	-27.5476	0.455135
3595	-27.5	0.425307
3596	-27.4524	0.367674
3597	-27.4048	0.32373
3598	-27.3572	0.299891
3599	-27.3095	0.258446
3600	-27.2619	0.232771
3601	-27.2143	0.198048
3602	-27.1667	0.187215
3603	-27.1191	0.213051
3604	-27.0714	0.212202
3605	-27.0238	0.182554
3606	-26.9762	0.247216
3607	-26.9286	0.225596
3608	-26.881	0.204195
3609	-26.8333	0.231507
3610	-26.7857	0.231704
3611	-26.7381	0.228537
3612	-26.6905	0.216068
3613	-26.6429	0.20572
3614	-26.5952	0.202333
3615	-26.5476	0.178032
3616	-26.5	0.202164
3617	-26.4524	0.217082
3618	-26.4048	0.236181
3619	-26.3572	0.203558
3620	-26.3095	0.208988
3621	-26.2619	0.176548
3622	-26.2143	0.195828
3623	-26.1667	0.214002
3624	-26.1191	0.240246
3625	-26.0714	0.271625
3626	-26.0238	0.219289
3627	-25.9762	0.237249
3628	-25.9286	0.26296
3629	-25.881	0.266974
3630	-25.8333	0.251316
3631	-25.7857	0.29942
3632	-25.7381	0.278522
3633	-25.6905	0.243679
3634	-25.6429	0.293103
3635	-25.5952	0.271166
3636	-25.5476	0.285048
3637	-25.5	0.278767
3638	-25.4524	0.266029
3639	-25.4048	0.287819
3640	-25.3572	0.296193
3641	-25.3095	0.283902
3642	-25.2619	0.323482
3643	-25.2143	0.344079
3644	-25.1667	0.275571
3645	-25.1191	0.261991
3646	-25.0714	0.256632
3647	-25.0238	0.251349
3648	-24.9762	0.268504
3649	-24.9286	0.297773
3650	-24.881	0.289375
3651	-24.8333	0.257707
3652	-24.7857	0.228105
3653	-24.7381	0.213847
3654	-24.6905	0.214243
3655	-24.6429	0.218052
3656	-24.5952	0.211713
3657	-24.5476	0.19894
3658	-24.5	0.193378
3659	-24.4524	0.158773
3660	-24.4048	0.226226
3661	-24.3572	0.227331
3662	-24.3095	0.216123
3663	-24.2619	0.25353
3664	-24.2143	0.245387
3665	-24.1667	0.246046
3666	-24.1191	0.246175
3667	-24.0714	0.252109
3668	-24.0238	0.223032
3669	-23.9762	0.322797
3670	-23.9286	0.254453
3671	-23.881	0.259674
3672	-23.8333	0.265987
3673	-23.7857	0.237691
3674	-23.7381	0.274035
3675	-23.6905	0.299411
3676	-23.6429	0.290322
3677	-23.5952	0.277467
3678	-23.5476	0.263492
3679	-23.5	0.148334
3680	-23.4524	0.185123
3681	-23.4048	0.193162
3682	-23.3572	0.205093
3683	-23.3095	0.193453
3684	-23.2619	0.158485
3685	-23.2143	0.134641
3686	-23.1667	0.12621
3687	-23.1191	0.124409
3688	-23.0714	0.125005
3689	-23.0238	0.128029
3690	-22.9762	0.0975645
3691	-22.9286	0.105874
3692	-22.881	0.0964362
3693	-22.8333	0.0961449
3694	-22.7857	0.101975
3695	-22.7381	0.10434
3696	-22.6905	0.09935
3697	-22.6429	0.10248
3698	-22.5952	0.109429
3699	-22.5476	0.192887
3700	-22.5	0.189692
3701	-22.4524	0.163453
3702	-22.4048	0.176512
3703	-22.3572	0.175173
3704	-22.3095	0.187633
3705	-22.2619	0.194733
3706	-22.2143	0.219477
3707	-22.1667	0.22723
3708	-22.1191	0.222529
3709	-22.0714	0.134456
3710	-22.0238	0.134709
3711	-21.9762	0.138287
3712	-21.9286	0.115581
3713	-21.881	0.115832
3714	-21.8333	0.137653
3715	-21.7857	0.128963
3716	-21.7381	0.0948614
3717	-21.6905	0.179539
3718	-21.6429	0.188079
3719	-21.5952	0.188785
3720	-21.5476	0.182701
3721	-21.5	0.180943
3722	-21.4524	0.184216
3723	-21.4048	0.185024
3724	-21.3572	0.14423
3725	-21.3095	0.137363
3726	-21.2619	0.131078
3727	-21.2143	0.0397701
3728	-21.1667	0.0340086
3729	-21.1191	0.0327791
3730	-21.0714	0.039066
3731	-21.0238	0.0481419
3732	-20.9762	0.0447446
3733	-20.9286	0.0481714
3734	-20.881	0.0818655
3735	-20.8333	0.0996784
3736	-20.7857	0.102859
3737	-20.7381	0.10758
3738	-20.6905	0.101119
3739	-20.6429	0.102579
3740	-20.5952	0.101578
3741	-20.5476	0.0958827
3742	-20.5	0.103485
3743	-20.4524	0.0979029
3744	-20.4048	0.0673421
3745	-20.3572	0.052038
3746	-20.3095	0.0491995
3747	-20.2619	0.043182
3748	-20.2143	0.0647202
3749	-20.1667	0.0667387
3750	-20.1191	0.068343
3751	-20.0714	0.071311
3752	-20.0238	0.0748344
3753	-19.9762	0.07436
3754	-19.9286	0.0725833
3755	-19.881	0.0698634
3756	-19.8333	0.0849872
3757	-19.7857	0.0827752
3758	-19.7381	0.0725337
3759	-19.6905	0.0802851
3760	-19.6429	0.0721769
3761	-19.5952	0.112106
3762	-19.5476	0.105449
3763	-19.5	0.125823
3764	-19.4524	0.131014
3765	-19.4048	0.137325
3766	-19.3572	0.132652
3767	-19.3095	0.151324
3768	-19.2619	0.13886
3769	-19.2143	0.129853
3770	-19.1667	0.142473
3771	-19.1191	0.108257
3772	-19.0714	0.113094
3773	-19.0238	0.0962304
3774	-18.9762	0.0987377
3775	-18.9286	0.099188
3776	-18.881	0.0968834
3777	-18.8333	0.0833061
3778	-18.7857	0.084834
3779	-18.7381	0.0996074
3780	-18.6905	0.106504
3781	-18.6429	0.104499
3782	-18.5952	0.0948393
3783	-18.5476	0.0980327
3784	-18.5	0.0970307
3785	-18.4524	0.0927408
3786	-18.4048	0.0858328
3787	-18.3572	0.0974083
3788	-18.3095	0.0962937
3789	-18.2619	0.0754978
3790	-18.2143	0.0625242
3791	-18.1667	0.0567216
3792	-18.1191	0.0716908
3793	-18.0714	0.0658485
3794	-18.0238	0.0724936
3795	-17.9762	0.0785441
3796	-17.9286	0.0942678
3797	-17.881	0.0822162
3798	-17.8333	0.0874657
3799	-17.7857	0.0970317
3800	-17.7381	0.0944112
3801	-17.6905	0.0897148
3802	-17.6429	0.076007
3803	-17.5952	0.0816204
3804	-17.5476	0.069804
3805	-17.5	0.0660378
3806	-17.4524	0.0585316
3807	-17.4048	0.0555557
3808	-17.3572	0.0502914
3809	-17.3095	0.0492648
3810	-17.2619	0.0478078
3811	-17.2143	0.0458602
3812	-17.1667	0.0455271
3813	-17.1191	0.0394805
3814	-17.0714	0.051427
3815	-17.0238	0.049687
3816	-16.9762	0.0454722
3817	-16.9286	0.046519
3818	-16.881	0.054439
3819	-16.8333	0.0478334
3820	-16.7857	0.0472641
3821	-16.7381	0.050399
3822	-16.6905	0.0489523
3823	-16.6429	0.0611799
3824	-16.5952	0.0599149
3825	-16.5476	0.0613571
3826	-16.5	0.0592635
3827	-16.4524	0.0548138
3828	-16.4048	0.0494311
3829	-16.3572	0.0479239
3830	-16.3095	0.0539306
3831	-16.2619	0.0540214
3832	-16.2143	0.0545764
3833	-16.1667	0.0411117
3834	-16.1191	0.0311733
3835	-16.0714	0.0318953
3836	-16.0238	0.0403357
3837	-15.9762	0.0487282
3838	-15.9286	0.0482977
3839	-15.881	0.048553
3840	-15.8333	0.0402988
3841	-15.7857	0.0459293
3842	-15.7381	0.0467461
3843	-15.6905	0.0470103
3844	-15.6429	0.0428211
3845	-15.5952	0.0375847
3846	-15.5476	0.0487601
3847	-15.5	0.0411894
3848	-15.4524	0.0386582
3849	-15.4048	0.0533333
3850	-15.3572	0.0619362
3851	-15.3095	0.0640991
3852	-15.2619	0.0745959
3853	-15.2143	0.0750288
3854	-15.1667	0.087107
3855	-15.1191	0.0927895
3856	-15.0714	0.0692459
3857	-15.0238	0.0726186
3858	-14.9762	0.0838365
3859	-14.9286	0.0698067
3860	-14.881	0.0634384
3861	-14.8333	0.0593978
3862	-14.7857	0.0522448
3863	-14.7381	0.0534319
3864	-14.6905	0.045714
3865	-14.6429	0.0408597
3866	-14.5952	0.0430325
3867	-14.5476	0.0384628
3868	-14.5	0.0274161
3869	-14.4524	0.031631
3870	-14.4048	0.029519
3871	-14.3572	0.0267115
3872	-14.3095	0.031828
3873	-14.2619	0.0305042
3874	-14.2143	0.0256366
3875	-14.1667	0.0283084
3876	-14.1191	0.0265682
3877	-14.0714	0.0341353
3878	-14.0238	0.0338951
3879	-13.9762	0.0290361
3880	-13.9286	0.03871
3881	-13.881	0.0367106
3882	-13.8333	0.0278794
3883	-13.7857	0.027916
3884	-13.7381	0.0311303
3885	-13.6905	0.0367839
3886	-13.6429	0.0417721
3887	-13.5952	0.0495501
3888	-13.5476	0.0527042
3889	-13.5	0.0521086
3890	-13.4524	0.0467883
3891	-13.4048	0.0464552
3892	-13.3572	0.0501483
3893	-13.3095	0.0514068
3894	-13.2619	0.0535403
3895	-13.2143	0.0472058
3896	-13.1667	0.0418569
3897	-13.1191	0.0268954
3898	-13.0714	0.0242969
3899	-13.0238	0.026717
3900	-12.9762	0.0253886
3901	-12.9286	0.025226
3902	-12.881	0.0205113
3903	-12.8333	0.0250709
3904	-12.7857	0.0323357
3905	-12.7381	0.0349454
3906	-12.6905	0.0409898
3907	-12.6429	0.0491874
3908	-12.5952	0.0494579
3909	-12.5476	0.0593128
3910	-12.5	0.0609288
3911	-12.4524	0.0613103
3912	-12.4048	0.0661553
3913	-12.3572	0.0602945
3914	-12.3095	0.0475833
3915	-12.2619	0.0417772
3916	-12.2143	0.0358731
3917	-12.1667	0.0277857
3918	-12.1191	0.0272378
3919	-12.0714	0.0225343
3920	-12.0238	0.0185033
3921	-11.9762	0.0167225
3922	-11.9286	0.0154194
3923	-11.881	0.0182824
3924	-11.8333	0.0187426
3925	-11.7857	0.0231718
3926	-11.7381	0.0232938
3927	-11.6905	0.0229771
3928	-11.6429	0.0221803
3929	-11.5952	0.0149537
3930	-11.5476	0.0168313
3931	-11.5	0.0189738
3932	-11.4524	0.0163989
3933	-11.4048	0.0149726
3934	-11.3572	0.0154374
3935	-11.3095	0.0129125
3936	-11.2619	0.0151548
3937	-11.2143	0.0174609
3938	-11.1667	0.0182081
3939	-11.1191	0.0183433
3940	-11.0714	0.0169463
3941	-11.0238	0.0212332
3942	-10.9762	0.0213233
3943	-10.9286	0.0195005
3944	-10.881	0.0187273
3945	-10.8333	0.0167817
3946	-10.7857	0.0150616
3947	-10.7381	0.0133246
3948	-10.6905	0.0152516
3949	-10.6429	0.0162919
3950	-10.5952	0.0201137
3951	-10.5476	0.0138971
3952	-10.5	0.0128088
3953	-10.4524	0.0189155
3954	-10.4048	0.0205784
3955	-10.3572	0.021203
3956	-10.3095	0.0205169
3957	-10.2619	0.0202281
3958	-10.2143	0.0175635
3959	-10.1667	0.0165429
3960	-10.1191	0.0137479
3961	-10.0714	0.0149905
3962	-10.0238	0.0216169
3963	-9.97619	0.0184389
3964	-9.92857	0.0171317
3965	-9.88095	0.0191508
3966	-9.83333	0.0189101
3967	-9.78571	0.0192923
3968	-9.73809	0.0225305
3969	-9.69047	0.0226715
3970	-9.64285	0.0207148
3971	-9.59524	0.0192923
3972	-9.54762	0.0145739
3973	-9.5	0.0139453
3974	-9.45238	0.0159726
3975	-9.40476	0.0135288
3976	-9.35715	0.0134236
3977	-9.30953	0.0164751
3978	-9.26191	0.0147017
3979	-9.21429	0.019422
3980	-9.16667	0.0246409
3981	-9.11905	0.0253484
3982	-9.07143	0.0246011
3983	-9.02381	0.024778
3984	-8.97619	0.0233071
3985	-8.92857	0.0232356
3986	-8.88095	0.0238331
3987	-8.83333	0.0218749
3988	-8.78571	0.0203179
3989	-8.73809	0.0166619
3990	-8.69047	0.0120178
3991	-8.64285	0.0118922
3992	-8.59524	0.0130734
3993	-8.54762	0.0110072
3994	-8.5	0.010387
3995	-8.45238	0.0103901
3996	-8.40476	0.0105124
3997	-8.35715	0.0176007
3998	-8.30953	0.0187001
3999	-8.26191	0.0207496
4000	-8.21429	0.0213623
4001	-8.16667	0.0215704
4002	-8.11905	0.0197498
4003	-8.07143	0.0196778
4004	-8.02381	0.0225541
4005	-7.97619	0.0228639
4006	-7.92857	0.0223116
4007	-7.88095	0.0157573
4008	-7.83333	0.0174899
4009	-7.78571	0.014052
4010	-7.73809	0.0130134
4011	-7.69047	0.0130197
4012	-7.64285	0.0125397
4013	-7.59524	0.0121459
4014	-7.54762	0.0089426
4015	-7.5	0.00918782
4016	-7.45238	0.00915739
4017	-7.40476	0.00885625
4018	-7.35715	0.00644836
4019	-7.30953	0.00623324
4020	-7.26191	0.00889675
4021	-7.21429	0.00832012
4022	-7.16667	0.0100138
4023	-7.11905	0.0102072
4024	-7.07143	0.0110392
4025	-7.02381	0.0120149
4026	-6.97619	0.0126703
4027	-6.92857	0.0110412
4028	-6.88095	0.0116653
4029	-6.83333	0.0141093
4030	-6.78571	0.0113393
4031	-6.73809	0.0120663
4032	-6.69047	0.011587
4033	-6.64285	0.0122226
4034	-6.59524	0.0139483
4035	-6.54762	0.0123644
4036	-6.5	0.0128539
4037	-6.45238	0.0134168
4038	-6.40476	0.0128552
4039	-6.35715	0.0105035
4040	-6.30953	0.0103197
4041	-6.26191	0.0103646
4042	-6.21429	0.00893488
4043	-6.16667	0.0081444
4044	-6.11905	0.00641883
4045	-6.07143	0.00693317
4046	-6.02381	0.00670333
4047	-5.97619	0.00750312
4048	-5.92857	0.00753504
4049	-5.88095	0.00742289
4050	-5.83333	0.00866469
4051	-5.78571	0.00805155
4052	-5.73809	0.00908063
4053	-5.69047	0.00904405
4054	-5.64285	0.00816666
4055	-5.59524	0.00812267
4056	-5.54762	0.00795482
4057	-5.5	0.00715559
4058	-5.45238	0.00664871
4059	-5.40476	0.00745272
4060	-5.35715	0.00616841
4061	-5.30953	0.00577831
4062	-5.26191	0.00490115
4063	-5.21429	0.00625682
4064	-5.16667	0.0071579
4065	-5.11905	0.00729893
4066	-5.07143	0.00635184
4067	-5.02381	0.00560596
[truncated: 2,200 more rows]

## Sheet: xtended Data Fig 2d
	t	T_RLC	T_p	T_Be
0	0	17	17	17
1	0.000999	14.3692	16.9992	16.9376
2	0.001998	13.0588	16.8989	16.9052
3	0.002997	8.02565	16.732	16.8803
4	0.003996	8.48371	16.6779	16.8704
5	0.004995	21.7765	16.9793	16.8622
6	0.005994	19.9355	17.4986	16.8756
7	0.006993	24.7483	18.0583	16.929
8	0.007992	22.0577	18.7744	16.9975
9	0.008991	16.1252	19.5796	17.0717
10	0.00999	5.27296	19.9842	17.1392
11	0.010989	5.57061	19.2623	17.1639
12	0.011988	3.86364	18.4551	17.1403
13	0.012987	1.53654	17.8825	17.1341
14	0.013986	4.89415	17.5036	17.101
15	0.014985	20.1538	16.6184	17.0677
16	0.015984	43.6428	15.0909	17.0403
17	0.016983	18.2272	13.6321	17.0466
18	0.017982	7.61581	13.1027	17.0438
19	0.018981	10.6765	12.9592	17.0294
20	0.01998	25.5012	12.7671	17.0332
21	0.020979	15.0744	12.7731	17.0462
22	0.021978	3.79482	13.0812	17.0438
23	0.022977	13.2509	14.1311	16.977
24	0.023976	6.57357	14.9852	16.9426
25	0.024975	11.9817	15.8588	16.9183
26	0.025974	20.2359	17.0979	16.8795
27	0.026973	8.65071	18.4238	16.8645
28	0.027972	20.4813	19.8419	16.8702
29	0.028971	14.7449	21.6059	16.8998
30	0.02997	7.22927	23.1086	16.9471
31	0.030969	0.672629	23.5553	16.9653
32	0.031968	23.4193	22.5659	16.9289
33	0.032967	23.5649	20.9677	16.8826
34	0.033966	44.3008	18.9389	16.8521
35	0.034965	55.5938	16.4542	16.8716
36	0.035964	73.6157	13.9342	16.9641
37	0.036963	69.6125	11.4493	17.1431
38	0.037962	47.3956	9.53327	17.3693
39	0.038961	23.9247	8.00327	17.6208
40	0.03996	5.7557	7.32296	17.7782
41	0.040959	0.910358	6.92486	17.8808
42	0.041958	6.86152	7.22725	17.8166
43	0.042957	10.3266	7.82578	17.6909
44	0.043956	34.8024	8.77572	17.5261
45	0.044955	43.7393	10.4246	17.2896
46	0.045954	65.5714	12.3988	17.083
47	0.046953	35.1675	14.3847	16.9466
48	0.047952	49.6695	16.3945	16.8743
49	0.048951	78.3825	18.9641	16.8515
50	0.04995	72.9916	22.0932	16.9083
51	0.050949	67.8484	25.4013	17.0384
52	0.051948	49.1272	28.6835	17.2338
53	0.052947	57.7906	31.7377	17.4793
54	0.053946	39.2877	34.2899	17.7425
55	0.054945	11.4792	35.2603	17.8832
56	0.055944	23.6	34.2666	17.8334
57	0.056943	28.1779	31.9528	17.6459
58	0.057942	33.0168	29.5511	17.4733
59	0.058941	42.5802	26.7639	17.2998
60	0.05994	22.9213	24.4813	17.1655
61	0.060939	51.8699	22.1509	17.0492
62	0.061938	35.2077	19.8834	16.9548
63	0.062937	41.0282	17.8412	16.9139
64	0.063936	38.8754	15.9959	16.9058
65	0.064935	32.1103	14.7712	16.9239
66	0.065934	38.5731	13.909	16.9758
67	0.066933	35.1568	12.9687	17.0825
68	0.067932	38.2686	12.315	17.2217
69	0.068931	6.89281	11.9932	17.3449
70	0.06993	11.0331	11.8236	17.4405
71	0.070929	5.64635	11.6372	17.5719
72	0.071928	16.0141	12.3615	17.5207
73	0.072927	23.9597	13.2706	17.3936
74	0.073926	29.8367	14.3429	17.2182
75	0.074925	23.6682	15.5817	17.0867
76	0.075924	44.551	17.2004	17.0001
77	0.076923	33.6914	19.4609	16.9526
78	0.077922	16.7416	21.1269	16.9484
79	0.078921	32.8328	22.4383	16.9545
80	0.07992	7.55381	23.793	16.9874
81	0.080919	12.0656	24.0736	16.9838
82	0.081918	19.1619	23.8115	16.9646
83	0.082917	8.13019	23.4998	16.9572
84	0.083916	24.1544	22.3703	16.9292
85	0.084915	29.2975	20.9543	16.9105
86	0.085914	30.5132	19.0835	16.902
87	0.086913	14.9275	17.6468	16.911
88	0.087912	13.0237	16.3872	16.9277
89	0.088911	11.2482	15.1435	16.9581
90	0.08991	6.88725	14.6773	16.9984
91	0.090909	7.95656	14.4101	17.0447
92	0.091908	7.09778	13.7892	17.0998
93	0.092907	4.04915	13.3011	17.1739
94	0.093906	9.84894	12.6788	17.2528
95	0.094905	10.3942	12.0774	17.28
96	0.095904	9.25899	11.0502	17.3694
97	0.096903	6.88172	10.2689	17.4777
98	0.097902	11.3223	9.65796	17.5278
99	0.098901	0.928395	9.12587	17.572
100	0.0999	14.4199	9.69042	17.4858
101	0.100899	18.5302	10.8972	17.3377
102	0.101898	26.3775	12.0346	17.1848
103	0.102897	40.1616	13.4697	17.051
104	0.103896	23.4682	14.9795	16.9546
105	0.104895	24.1797	16.3471	16.8881
106	0.105894	27.607	17.7698	16.8545
107	0.106893	47.9116	19.4017	16.857
108	0.107892	20.3065	21.3891	16.9032
109	0.108891	16.6733	22.8891	16.9533
110	0.10989	3.1099	23.8495	16.9954
111	0.110889	2.50723	24.7039	17.029
112	0.111888	2.67185	25.0521	17.0362
113	0.112887	1.29752	25.2154	17.0431
114	0.113886	0.437205	24.7778	17.0205
115	0.114885	11.2194	24.2852	16.9944
116	0.115884	29.6316	23.1604	16.9413
117	0.116883	32.4273	21.1012	16.8786
118	0.117882	8.23286	19.8097	16.8597
119	0.118881	5.98448	18.9748	16.8583
120	0.11988	3.99728	18.3352	16.8657
121	0.120879	0.811666	17.7861	16.876
122	0.121878	0.0947541	17.832	16.879
123	0.122877	1.12383	18.0694	16.8838
124	0.123876	1.51704	18.5975	16.89
125	0.124875	6.88545	18.8208	16.9025
126	0.125874	2.58929	19.0003	16.9322
127	0.126873	3.93972	19.1322	16.9559
128	0.127872	4.51802	18.675	16.9627
129	0.128871	5.44108	17.9561	16.9505
130	0.12987	14.7598	17.1897	16.9256
131	0.130869	14.7472	17.0029	16.8894
132	0.131868	7.63032	16.9772	16.8679
133	0.132867	3.37926	16.8725	16.8636
134	0.133866	0.290606	16.4955	16.871
135	0.134865	2.60987	16.626	16.8687
136	0.135864	0.249798	16.7125	16.8681
137	0.136863	0.517612	16.5821	16.8715
138	0.137862	9.3697	15.977	16.8838
139	0.138861	16.4522	15.1875	16.9083
140	0.13986	20.1414	14.0596	16.9605
141	0.140859	7.25196	13.1719	17.0192
142	0.141858	6.14833	12.3519	17.0784
143	0.142857	8.26579	11.9726	17.1216
144	0.143856	3.08114	11.583	17.1743
145	0.144855	1.27026	11.4275	17.1973
146	0.145854	6.42303	11.391	17.1884
147	0.146853	11.1687	11.7545	17.1431
148	0.147852	33.5285	12.8684	17.0424
149	0.148851	31.1193	14.6999	16.9335
150	0.14985	26.4233	16.5494	16.8748
151	0.150849	34.1934	18.6081	16.8567
152	0.151848	29.4465	20.6569	16.8773
153	0.152847	33.9115	22.9204	16.9415
154	0.153846	19.1359	25.0131	17.046
155	0.154845	5.8294	26.4094	17.1401
156	0.155844	3.86928	27.3746	17.1981
157	0.156843	9.86634	27.0236	17.1635
158	0.157842	15.6954	25.9502	17.0826
159	0.158841	14.133	24.7796	17.0123
160	0.15984	15.108	23.4487	16.9495
161	0.160839	39.7287	21.5105	16.8881
162	0.161838	22.045	19.2968	16.8526
163	0.162837	19.1993	17.5772	16.8543
164	0.163836	6.27751	16.4351	16.8716
165	0.164835	2.13116	16.0572	16.881
166	0.165834	4.03512	16.5641	16.8697
167	0.166833	0.420806	16.867	16.8636
168	0.167832	2.02308	16.9097	16.8627
169	0.168831	4.17388	16.8266	16.8657
170	0.16983	1.57216	17.1105	16.8674
171	0.170829	1.65434	17.5976	16.8637
172	0.171828	4.32163	18.1509	16.86
173	0.172827	3.92554	19.1293	16.8592
174	0.173826	8.29396	19.985	16.864
175	0.174825	14.1663	21.2149	16.8852
176	0.175824	5.27808	22.3142	16.9134
177	0.176823	19.1675	23.5181	16.9535
178	0.177822	16.2094	25.3287	17.033
179	0.178821	17.7809	26.7609	17.109
180	0.17982	5.8424	27.4596	17.1517
181	0.180819	5.84449	27.3508	17.1529
182	0.181818	5.81447	26.8797	17.1348
183	0.182817	9.07269	26.16	17.1096
184	0.183816	5.91101	25.0875	17.0686
185	0.184815	15.9765	23.8713	17.0198
186	0.185814	12.3139	22.2898	16.9558
187	0.186813	17.1791	21.1388	16.9223
188	0.187812	20.4706	19.5939	16.8922
189	0.188811	30.4548	17.9618	16.8789
190	0.18981	33.0401	16.3402	16.887
191	0.190809	28.0168	14.8359	16.9228
192	0.191808	32.8761	13.3412	16.9962
193	0.192807	27.259	11.8565	17.1074
194	0.193806	3.83821	11.0274	17.1857
195	0.194805	2.63689	10.4393	17.2489
196	0.195804	3.72442	10.2859	17.2648
197	0.196803	14.2808	10.8529	17.2028
198	0.197802	18.4919	11.7504	17.1305
199	0.198801	9.88819	12.3383	17.1117
200	0.1998	8.91001	13.0951	17.0786
201	0.200799	3.62804	13.8634	17.0349
202	0.201798	13.0054	14.7447	16.9899
203	0.202797	19.703	15.7681	16.9312
204	0.203796	17.5726	16.5098	16.8825
205	0.204795	8.66938	16.6415	16.8679
206	0.205794	14.407	16.5734	16.8715
207	0.206793	14.92	16.2879	16.899
208	0.207792	9.85115	15.9994	16.9438
209	0.208791	7.60537	15.5368	16.9945
210	0.20979	17.3212	14.8966	17.0541
211	0.210789	29.7405	13.7412	17.1134
212	0.211788	10.8426	12.2643	17.1866
213	0.212787	6.2886	11.6282	17.2141
214	0.213786	4.19206	11.4465	17.2023
215	0.214785	1.13593	11.3725	17.1985
216	0.215784	3.00079	11.3348	17.1913
217	0.216783	2.88201	11.5425	17.1569
218	0.217782	0.626753	11.6532	17.1401
219	0.218781	1.19515	11.6328	17.1426
220	0.21978	1.58791	11.7838	17.14
221	0.220779	6.80483	11.7117	17.1662
222	0.221778	1.14855	11.7998	17.1819
223	0.222777	5.13858	12.0753	17.1465
224	0.223776	6.83831	12.5216	17.0931
225	0.224775	19.3985	13.6251	17.019
226	0.225774	26.1679	14.7704	16.9418
227	0.226773	31.0565	15.973	16.8845
228	0.227772	48.977	17.6865	16.8582
229	0.228771	48.6554	19.7099	16.8806
230	0.22977	37.5408	22.0617	16.9658
231	0.230769	29.1962	24.2186	17.078
232	0.231768	23.877	26.4199	17.1912
233	0.232767	13.8558	28.3116	17.2913
234	0.233766	1.01192	28.96	17.3329
235	0.234765	4.04224	29.1052	17.3244
236	0.235764	15.8031	28.53	17.2537
237	0.236763	28.523	27.6626	17.1733
238	0.237762	32.1487	25.596	17.0477
239	0.238761	35.5379	23.6685	16.9579
240	0.23976	24.9608	21.8351	16.8983
241	0.240759	29.5894	19.79	16.8587
242	0.241758	20.5495	18.1327	16.8507
243	0.242757	35.6502	16.4262	16.8726
244	0.243756	53.7468	14.2721	16.9476
245	0.244755	66.1559	11.8947	17.1098
246	0.245754	49.2861	9.95564	17.3246
247	0.246753	50.0434	8.20689	17.6186
248	0.247752	27.5238	7.16648	17.8798
249	0.248751	4.13059	6.51323	18.0564
250	0.24975	2.05767	6.17128	18.1333
251	0.250749	15.7936	6.43432	18.0465
252	0.251748	24.4085	7.27107	17.8246
253	0.252747	35.2081	8.3901	17.5997
254	0.253746	46.9019	10.1025	17.3382
255	0.254745	64.3825	12.113	17.1192
256	0.255744	54.8423	14.3447	16.9735
257	0.256743	44.496	16.8625	16.9067
258	0.257742	61.9021	19.5386	16.9089
259	0.258741	29.3011	22.0229	16.9442
260	0.25974	27.6061	24.1807	17.0145
261	0.260739	30.2354	26.4017	17.1087
262	0.261738	10.7409	28.0016	17.1947
263	0.262737	9.79911	29.1672	17.2661
264	0.263736	6.2741	29.8535	17.3145
265	0.264735	1.41232	30.1008	17.3355
266	0.265734	7.9951	29.4034	17.2837
267	0.266733	15.9148	28.2336	17.2014
268	0.267732	22.5206	26.6623	17.1081
269	0.268731	44.4929	24.534	17.0176
270	0.26973	62.2614	22.0637	16.9591
271	0.270729	80.9202	19.1332	16.9472
272	0.271728	46.0658	16.8032	17.0002
273	0.272727	48.2817	14.8305	17.1177
274	0.273726	26.1796	13.3141	17.2591
275	0.274725	13.0473	12.2729	17.4161
276	0.275724	7.71256	11.7709	17.5607
277	0.276723	0.926047	11.5032	17.6215
278	0.277722	0.917751	11.367	17.6199
279	0.278721	15.4257	11.3799	17.5261
280	0.27972	16.749	11.7019	17.3783
281	0.280719	32.3205	12.1172	17.2383
282	0.281718	45.9434	12.382	17.1288
283	0.282717	22.3325	12.804	17.0402
284	0.283716	13.1707	13.0887	17.0098
285	0.284715	3.99848	13.2949	17.0026
286	0.285714	2.75297	13.2085	17.0156
287	0.286713	7.15854	12.8565	17.039
288	0.287712	11.595	12.7631	17.0344
289	0.288711	13.5004	13.3846	16.9924
290	0.28971	6.77283	14.2718	16.949
291	0.290709	21.7575	15.3413	16.9137
292	0.291708	16.0496	16.5893	16.8968
293	0.292707	7.79955	17.4889	16.904
294	0.293706	4.95354	18.1827	16.9222
295	0.294705	4.98015	18.8921	16.9134
296	0.295704	3.30268	18.8952	16.8909
297	0.296703	0.0624244	18.7236	16.8827
298	0.297702	2.51667	19.0077	16.8833
299	0.298701	0.508124	19.1846	16.8835
300	0.2997	5.7463	19.2752	16.8707
301	0.300699	2.03101	19.3213	16.8623
302	0.301698	1.6509	19.3431	16.8559
303	0.302697	10.1144	19.6393	16.8561
304	0.303696	3.25496	19.9417	16.8635
305	0.304695	2.48044	20.2959	16.8747
306	0.305694	1.4232	20.2227	16.882
307	0.306693	2.94934	20.2617	16.8859
308	0.307692	2.44255	20.5145	16.8852
309	0.308691	3.04787	21.0035	16.8894
310	0.30969	2.90497	21.1135	16.8856
311	0.310689	9.67961	21.844	16.8996
312	0.311688	16.4295	23.1634	16.9408
313	0.312687	32.0757	25.216	17.0297
314	0.313686	7.67029	26.9594	17.1245
315	0.314685	0.639202	27.4939	17.1571
316	0.315684	9.69169	26.7646	17.1146
317	0.316683	6.66873	25.6964	17.0553
318	0.317682	9.68709	24.3662	16.9901
319	0.318681	19.4559	23.1351	16.9406
320	0.31968	11.4637	21.7651	16.9028
321	0.320679	18.2476	20.3741	16.8739
322	0.321678	7.73644	19.1461	16.8649
323	0.322677	17.9518	17.8646	16.8697
324	0.323676	9.34274	16.8395	16.8746
325	0.324675	8.38305	16.0642	16.8814
326	0.325674	6.33598	15.158	16.9079
327	0.326673	19.2593	14.1518	16.9507
328	0.327672	4.09776	13.0838	17.0161
329	0.328671	0.117324	13.025	17.024
330	0.32967	0.789968	12.956	17.0262
331	0.330669	1.01459	13.0334	17.0164
332	0.331668	3.01111	13.2245	17.0014
333	0.332667	6.24447	13.5825	16.9798
334	0.333666	26.2386	14.5671	16.9332
335	0.334665	29.1316	16.0759	16.8865
336	0.335664	23.3185	17.51	16.8684
337	0.336663	32.2552	19.5619	16.877
338	0.337662	23.2595	21.7412	16.9227
339	0.338661	29.0196	23.6409	16.9772
340	0.33966	17.6993	25.4207	17.0487
341	0.340659	22.3491	26.8922	17.1209
342	0.341658	21.6411	27.8763	17.1834
343	0.342657	17.5728	28.1481	17.221
344	0.343656	20.759	27.3745	17.2067
345	0.344655	15.6961	26.2532	17.1709
346	0.345654	65.3429	24.2626	17.1368
347	0.346653	65.1474	21.6163	17.1174
348	0.347652	59.5107	18.7359	17.1096
349	0.348651	72.3436	15.9718	17.1912
350	0.34965	25.2843	14.0846	17.2825
351	0.350649	33.1752	12.4328	17.3241
352	0.351648	39.4106	10.9922	17.3731
353	0.352647	6.5395	9.86051	17.4376
354	0.353646	15.0542	9.16226	17.5071
355	0.354645	5.20811	8.42769	17.5909
356	0.355644	1.35895	8.14128	17.6162
357	0.356643	2.83387	8.37789	17.5623
358	0.357642	2.85591	8.72439	17.4914
359	0.358641	25.5174	9.5836	17.3602
360	0.35964	59.0333	11.1486	17.1722
361	0.360639	42.0586	13.2486	17.0022
362	0.361638	30.7784	15.0198	16.9131
363	0.362637	25.8341	16.7072	16.866
364	0.363636	17.2649	18.3891	16.8502
365	0.364635	8.37649	19.6447	16.8566
366	0.365634	2.43639	20.4424	16.8671
367	0.366633	4.78385	21.1433	16.8809
368	0.367632	0.501083	21.7049	16.8958
369	0.368631	6.25476	21.4661	16.8914
370	0.36963	16.7851	20.3196	16.8726
371	0.370629	22.1315	18.91	16.8685
372	0.371628	43.6488	16.7229	16.8974
373	0.372627	29.1116	14.7523	16.9787
374	0.373626	9.39734	13.6193	17.0616
375	0.374625	5.62766	13.0204	17.1211
376	0.375624	2.83899	12.7116	17.1406
377	0.376623	0.63952	12.8025	17.1213
378	0.377622	6.7568	13.0862	17.1098
379	0.378621	10.8416	13.7571	17.0613
380	0.37962	16.252	14.6893	16.9844
381	0.380619	17.8073	15.7789	16.9241
382	0.381618	21.3122	17.1876	16.8878
383	0.382617	7.95039	18.4472	16.8768
384	0.383616	6.56762	19.3088	16.8726
385	0.384615	11.6573	20.2574	16.8808
386	0.385614	18.4824	21.8368	16.9123
387	0.386613	8.38824	22.8553	16.9358
388	0.387612	2.48941	22.7162	16.9248
389	0.388611	7.55709	21.9214	16.8993
390	0.38961	5.8179	21.0896	16.8816
391	0.390609	8.37639	20.3022	16.8705
392	0.391608	3.61751	19.5106	16.8609
393	0.392607	8.16521	18.6705	16.857
394	0.393606	8.78543	17.7757	16.8588
395	0.394605	0.260079	17.2514	16.8666
396	0.395604	0.22604	17.1989	16.8721
397	0.396603	4.11534	16.7165	16.8924
398	0.397602	0.153192	16.4092	16.9002
399	0.398601	1.02568	16.3913	16.8981
400	0.3996	4.11237	16.8172	16.8787
401	0.400599	12.5103	17.2662	16.8602
402	0.401598	5.63863	17.7756	16.8526
403	0.402597	10.6759	18.3413	16.8538
404	0.403596	12.605	19.3422	16.8701
405	0.404595	5.00673	20.094	16.8903
406	0.405594	1.6399	20.519	16.8921
407	0.406593	4.35	21.1966	16.9014
408	0.407592	3.62703	21.0461	16.8888
409	0.408591	2.83722	20.4245	16.8713
410	0.40959	3.17502	20.163	16.8642
411	0.410589	2.49615	19.5666	16.8579
412	0.411588	14.8086	18.6962	16.8511
413	0.412587	5.67891	17.5662	16.8543
414	0.413586	2.07543	16.8797	16.8631
415	0.414585	2.81494	16.3703	16.8731
416	0.415584	3.20179	16.3333	16.8791
417	0.416583	6.18274	16.621	16.8831
418	0.417582	13.4479	17.1102	16.9005
419	0.418581	5.89935	17.2784	16.933
420	0.41958	2.33032	17.5733	16.941
421	0.420579	13.6736	17.9625	16.9083
422	0.421578	1.19297	18.3326	16.8899
423	0.422577	7.80674	18.6725	16.8679
424	0.423576	2.94333	18.8793	16.8589
425	0.424575	1.29493	19.2197	16.8559
426	0.425574	0.123361	19.377	16.8561
427	0.426573	10.9323	18.6338	16.8528
428	0.427572	8.95294	17.4626	16.8608
429	0.428571	6.81633	16.656	16.8701
430	0.42957	6.0809	16.2996	16.8746
431	0.430569	12.2911	16.5246	16.8734
432	0.431568	11.5181	17.0637	16.8717
433	0.432567	24.4951	18.23	16.8762
434	0.433566	12.3523	19.4568	16.9029
435	0.434565	8.79569	20.5578	16.9396
436	0.435564	1.42822	20.9839	16.9554
437	0.436563	3.61725	21.4378	16.9648
438	0.437562	5.17624	22.0072	17.0027
439	0.438561	1.36269	22.3395	17.0367
440	0.43956	2.9127	22.7558	17.0571
441	0.440559	1.58307	23.3173	17.0658
442	0.441558	0.070931	23.3293	17.0603
443	0.442557	0.66859	23.1016	17.0453
444	0.443556	8.94282	22.944	17.0167
445	0.444555	13.1716	22.3305	16.9544
446	0.445554	14.0725	21.9806	16.9155
447	0.446553	14.2259	21.1615	16.8818
448	0.447552	16.2066	20.2108	16.8648
449	0.448551	23.886	18.9569	16.8606
450	0.44955	37.2526	17.1531	16.8815
451	0.450549	29.9237	15.3643	16.9318
452	0.451548	22.4341	13.9886	16.9982
453	0.452547	21.3793	12.4784	17.1017
454	0.453546	12.1077	11.4409	17.2048
455	0.454545	12.4926	10.5309	17.3126
456	0.455544	0.666164	10.068	17.3659
457	0.456543	2.9639	10.2438	17.3439
458	0.457542	24.8567	11.0743	17.2708
459	0.458541	42.6434	12.5152	17.1743
460	0.45954	18.5781	13.9254	17.1186
461	0.460539	13.0606	14.8783	17.1101
462	0.461538	23.296	16.2561	17.0598
463	0.462537	37.7796	18.1278	17.0168
464	0.463536	34.9198	20.0335	16.9858
465	0.464535	27.5011	21.8641	16.9888
466	0.465534	26.4002	23.7194	17.0193
467	0.466533	21.2265	24.6643	17.0234
468	0.467532	36.6488	25.0139	17.0176
469	0.468531	30.4716	25.1754	17.0345
470	0.46953	33.7471	24.9039	17.0628
471	0.470529	45.2396	24.1997	17.1102
472	0.471528	31.9542	22.9692	17.1495
473	0.472527	17.3502	21.5537	17.163
474	0.473526	24.1359	20.0135	17.146
475	0.474525	21.521	18.0975	17.1268
476	0.475524	6.95021	16.7805	17.1347
477	0.476523	11.3598	15.7846	17.12
478	0.477522	41.1188	14.8443	17.0784
479	0.478521	27.5022	13.9662	17.0179
480	0.47952	24.097	13.6555	16.988
481	0.480519	32.024	13.6601	16.9769
482	0.481518	24.0217	14.2057	16.9742
483	0.482517	31.7993	14.3868	17.0256
484	0.483516	15.8432	14.1946	17.1138
485	0.484515	11.3944	14.2923	17.1855
486	0.485514	0.308727	14.6299	17.2357
487	0.486513	7.38701	15.3721	17.2202
488	0.487512	11.9763	16.2339	17.1555
489	0.488511	21.8315	16.9942	17.0668
490	0.48951	29.3323	18.0501	16.9789
491	0.490509	38.3056	18.9779	16.9062
492	0.491508	30.2606	20.0358	16.8757
493	0.492507	26.0109	21.2049	16.8811
494	0.493506	29.7035	21.9609	16.9132
495	0.494505	29.7979	22.7619	16.9818
496	0.495504	19.656	23.3879	17.0707
497	0.496503	16.6754	23.5852	17.141
498	0.497502	14.1135	23.7629	17.2535
499	0.498501	12.0088	23.0409	17.3082
500	0.4995	33.5561	21.688	17.3497
501	0.500499	39.469	20.0177	17.4195
502	0.501498	38.319	17.9533	17.4599
503	0.502497	25.1434	16.2938	17.5408
504	0.503496	12.39	14.9284	17.5905
505	0.504495	19.3178	13.8228	17.5377
506	0.505494	32.0887	12.9921	17.4274
507	0.506493	24.3515	12.0287	17.3231
508	0.507492	28.5198	11.6575	17.2401
509	0.508491	42.6374	12.1256	17.1207
510	0.50949	50.2099	13.0259	17.0172
511	0.510489	42.1963	14.8523	16.9212
512	0.511488	47.6449	17.1815	16.8746
513	0.512487	27.8446	19.3419	16.8835
514	0.513486	4.81546	20.6247	16.914
515	0.514485	9.21014	21.4672	16.9315
516	0.515484	16.0199	23.0281	16.9787
517	0.516483	0.454843	23.851	17.0014
518	0.517482	5.08267	23.603	16.9928
519	0.518481	12.9513	22.6076	16.9626
520	0.51948	10.6824	21.2408	16.9119
521	0.520479	23.9223	19.651	16.8771
522	0.521478	38.2975	17.6754	16.864
523	0.522477	34.1937	15.8484	16.8896
524	0.523476	25.9562	14.4174	16.9376
525	0.524475	18.3634	13.4202	16.9959
526	0.525474	17.1278	12.6514	17.0731
527	0.526473	1.99157	12.2726	17.1147
528	0.527472	10.3632	11.8447	17.1319
529	0.528471	1.41438	11.2317	17.1746
530	0.52947	0.764257	10.8533	17.2123
531	0.530469	2.77359	10.9643	17.195
532	0.531468	0.26079	11.0931	17.1781
533	0.532467	6.43965	11.0303	17.1808
534	0.533466	0.724297	10.907	17.1932
535	0.534465	2.93292	10.9947	17.1851
536	0.535464	15.7653	11.9873	17.0943
537	0.536463	27.3531	13.581	16.9835
538	0.537462	28.7532	15.3616	16.9042
539	0.538461	27.0111	17.2195	16.8597
540	0.53946	19.0171	18.7021	16.8501
541	0.540459	25.787	19.9713	16.862
542	0.541458	12.9416	21.2622	16.8955
543	0.542457	3.46766	21.7127	16.9207
544	0.543456	6.7227	22.1298	16.943
545	0.544455	9.06291	23.0884	16.981
546	0.545454	22.4543	24.2901	17.0157
547	0.546453	8.33339	25.4232	17.054
548	0.547452	1.09616	25.961	17.0779
549	0.548451	10.0424	25.8717	17.0661
550	0.54945	21.2522	25.1314	17.0246
551	0.550449	20.0635	23.8862	16.9746
552	0.551448	22.0963	22.4008	16.9338
553	0.552447	26.7585	20.3247	16.8963
554	0.553446	24.5029	18.6013	16.9076
555	0.554445	17.6281	17.1648	16.9312
556	0.555444	7.03528	15.984	16.962
557	0.556443	5.81033	15.1607	16.9812
558	0.557442	16.1171	14.3956	16.9823
559	0.558441	11.4052	13.4261	17.0177
560	0.55944	5.90996	12.4777	17.0721
561	0.560439	5.83048	12.025	17.0954
562	0.561438	1.4624	12.0302	17.0894
563	0.562437	4.34094	12.0101	17.0907
564	0.563436	0.652896	12.1014	17.0831
565	0.564435	8.18936	12.7356	17.0348
566	0.565434	21.6835	13.8101	16.968
567	0.566433	25.5619	15.2265	16.9062
568	0.567432	30.4446	16.878	16.8692
569	0.568431	29.4863	18.7537	16.8559
570	0.56943	25.5078	20.6976	16.8727
571	0.570429	23.6432	22.4929	16.9169
572	0.571428	8.10504	23.2807	16.947
573	0.572427	3.73626	23.3578	16.9592
574	0.573426	0.661852	23.0984	16.9504
575	0.574425	6.35134	22.3457	16.9267
576	0.575424	9.6626	21.3337	16.8944
577	0.576423	8.04196	20.4459	16.8703
578	0.577422	29.047	19.1198	16.8522
579	0.578421	41.364	16.9336	16.8619
580	0.57942	19.8815	15.0583	16.9116
581	0.580419	19.6379	13.9004	16.9676
582	0.581418	17.9771	12.8714	17.0462
583	0.582417	9.50919	12.0533	17.1239
584	0.583416	2.06209	11.59	17.1916
585	0.584415	3.74719	11.6023	17.2167
586	0.585414	1.96339	11.4761	17.2443
587	0.586413	0.832764	11.2371	17.2732
588	0.587412	8.79433	11.5621	17.2193
589	0.588411	18.0324	12.4418	17.1142
590	0.58941	14.746	13.5634	17.0149
591	0.590409	15.9658	14.6456	16.9415
592	0.591408	31.1072	15.9967	16.8836
593	0.592407	30.1467	17.6477	16.8534
594	0.593406	26.9695	19.3948	16.8537
595	0.594405	23.5997	21.0874	16.8793
596	0.595404	14.8459	22.8542	16.9296
597	0.596403	9.85471	24.4742	16.9938
598	0.597402	10.1699	25.3072	17.0336
599	0.598401	5.48091	26.1045	17.0805
600	0.5994	0.621972	26.5571	17.1108
601	0.600399	4.09377	26.0058	17.0808
602	0.601398	7.92894	25.03	17.0337
603	0.602397	28.7696	23.4524	16.9758
604	0.603396	24.3974	21.4647	16.9307
605	0.604395	27.8832	19.5747	16.9129
606	0.605394	35.1184	17.7766	16.9274
607	0.606393	23.3216	16.008	16.9805
608	0.607392	17.6958	15.0447	17.069
609	0.608391	13.4097	14.7212	17.1638
610	0.60939	17.9353	14.7431	17.278
611	0.610389	4.70845	14.5839	17.3721
612	0.611388	4.57432	14.1909	17.4505
613	0.612387	3.31975	14.3602	17.4784
614	0.613386	3.01697	14.8143	17.4449
615	0.614385	11.0473	15.2915	17.3751
616	0.615384	28.8548	15.5691	17.234
617	0.616383	92.4001	16.6265	17.0456
618	0.617382	101.462	18.5514	16.8952
619	0.618381	73.3957	20.4614	16.8683
620	0.61938	49.8463	21.9093	16.9236
621	0.620379	50.5102	23.6742	17.0465
622	0.621378	15.6852	25.3886	17.1972
623	0.622377	3.22417	25.9555	17.2651
624	0.623376	0.640715	26.1481	17.2744
625	0.624375	0.719043	25.9005	17.2486
626	0.625374	5.19624	25.2263	17.1887
627	0.626373	23.4589	23.8007	17.0962
628	0.627372	19.9911	22.4077	17.0186
629	0.628371	27.2924	20.5606	16.9393
630	0.62937	18.1054	18.9657	16.8902
631	0.630369	2.59951	18.2126	16.8737
632	0.631368	6.34846	18.5216	16.8648
633	0.632367	11.1528	19.2265	16.8579
634	0.633366	16.2783	20.1336	16.8621
635	0.634365	27.0283	21.5778	16.8946
636	0.635364	31.8221	23.6495	16.9732
637	0.636363	46.2232	26.0355	17.1058
638	0.637362	34.8873	28.2518	17.2876
639	0.638361	8.89089	29.2008	17.4147
640	0.63936	1.10722	29.3144	17.4591
641	0.640359	2.29407	29.3047	17.4783
642	0.641358	16.4704	28.1855	17.3895
643	0.642357	24.9878	26.3475	17.2316
644	0.643356	42.2827	24.2896	17.0821
645	0.644355	56.8312	21.9188	16.9474
646	0.645354	27.2627	19.6775	16.8717
647	0.646353	6.755	18.3593	16.855
648	0.647352	13.9073	17.7373	16.8524
649	0.648351	20.0552	17.2334	16.8627
650	0.64935	20.1688	16.3324	16.8966
651	0.650349	27.9326	15.3038	16.9777
652	0.651348	22.937	14.6182	17.0835
653	0.652347	29.8998	13.9932	17.2064
654	0.653346	15.4175	13.3609	17.3569
655	0.654345	13.5486	12.9639	17.5048
656	0.655344	2.63308	12.7967	17.61
657	0.656343	0.967707	12.7891	17.6367
658	0.657342	2.88932	12.7687	17.6685
659	0.658341	1.55682	13.0828	17.6573
660	0.65934	14.003	13.729	17.5353
661	0.660339	13.7344	14.4021	17.3846
662	0.661338	30.5394	14.9264	17.2486
663	0.662337	44.3056	15.374	17.0699
664	0.663336	55.7722	16.2447	16.9347
665	0.664335	42.1383	16.8324	16.8665
666	0.665334	22.4349	16.9867	16.8716
667	0.666333	17.7516	17.0511	16.9013
668	0.667332	26.0038	17.1236	16.965
669	0.668331	18.0937	17.2158	17.0615
670	0.66933	16.8164	16.8719	17.1741
671	0.670329	13.777	16.7576	17.2992
672	0.671328	1.75446	16.565	17.3515
673	0.672327	3.68988	16.2327	17.305
674	0.673326	3.81445	16.1055	17.2522
675	0.674325	19.3357	16.0551	17.1662
676	0.675324	25.3502	16.2786	17.0406
677	0.676323	27.4288	16.3773	16.9488
678	0.677322	19.1316	16.0174	16.9022
679	0.678321	27.3715	15.4705	16.8964
680	0.67932	39.1396	14.7071	16.9374
681	0.680319	34.8759	13.7734	17.0347
682	0.681318	22.3508	12.9657	17.1558
683	0.682317	3.93187	12.4058	17.2657
684	0.683316	5.91738	12.4409	17.305
685	0.684315	18.6026	13.4396	17.2294
686	0.685314	22.8178	14.9078	17.1701
687	0.686313	18.923	16.3688	17.0988
688	0.687312	22.4862	17.7397	17.0418
689	0.688311	26.5298	19.1469	16.9988
690	0.68931	53.1753	20.8096	16.9706
691	0.690309	38.2149	22.0993	16.9361
692	0.691308	48.127	22.9682	16.935
693	0.692307	37.2085	23.8849	16.9826
694	0.693306	14.0412	24.3516	17.0453
695	0.694305	13.5108	24.0228	17.0743
696	0.695304	10.2977	23.1599	17.0672
697	0.696303	16.4994	21.75	17.0335
698	0.697302	5.79458	20.7602	17.0133
699	0.698301	10.0731	19.7134	17.0022
700	0.6993	6.24277	18.6374	16.9863
701	0.700299	0.0651353	18.12	16.9993
702	0.701298	2.17209	18.2911	16.988
703	0.702297	2.51264	18.1967	16.9673
704	0.703296	19.5925	17.4992	16.9393
705	0.704295	4.60626	16.8169	16.9133
706	0.705294	19.1562	16.7598	16.8901
707	0.706293	24.5896	17.2027	16.8598
708	0.707292	39.6192	18.0221	16.8566
709	0.708291	24.0775	17.8639	16.8975
710	0.70929	15.711	17.7373	16.9647
711	0.710289	0.951299	18.0863	17.0023
712	0.711288	4.67386	18.2162	17.0266
713	0.712287	2.30016	18.4441	17.0599
714	0.713286	0.714021	18.6529	17.0724
715	0.714285	13.4507	19.3308	17.061
716	0.715284	11.1007	20.2894	17.0442
717	0.716283	5.39115	20.7385	17.0126
718	0.717282	9.57758	20.0971	16.9741
719	0.718281	18.0074	18.8596	16.9236
720	0.71928	19.4121	17.826	16.8808
721	0.720279	16.7207	16.8387	16.8738
722	0.721278	12.7468	16.3213	16.8749
723	0.722277	0.664911	16.2797	16.8744
724	0.723276	4.43266	16.3783	16.8747
725	0.724275	4.22774	16.5931	16.8807
726	0.725274	2.98843	16.8271	16.8837
727	0.726273	4.18695	17.6281	16.8726
728	0.727272	0.614329	18.0063	16.8711
729	0.728271	1.94677	17.7842	16.8785
730	0.72927	5.86383	17.7612	16.8962
731	0.730269	6.99944	17.9178	16.9222
732	0.731268	18.6414	18.0477	16.9735
733	0.732267	27.9506	18.0694	17.0725
734	0.733266	30.6417	18.55	17.2147
735	0.734265	2.59505	18.9034	17.3172
736	0.735264	1.28075	19.1596	17.3544
737	0.736263	12.7245	19.6934	17.3357
738	0.737262	21.5172	20.4757	17.2384
739	0.738261	18.597	20.985	17.132
740	0.73926	3.73804	21.1571	17.0873
741	0.740259	3.31038	21.2835	17.0673
742	0.741258	8.27893	21.4511	17.0289
743	0.742257	19.6571	21.7356	16.9811
744	0.743256	18.9927	22.4459	16.9575
745	0.744255	30.0029	22.9825	16.9428
746	0.745254	20.4227	23.6448	16.9611
747	0.746253	18.4382	23.4303	16.9707
748	0.747252	18.0893	23.1204	16.9907
749	0.748251	21.7998	22.6797	17.0245
750	0.74925	9.29475	22.6209	17.088
751	0.750249	3.80253	23.2976	17.1464
752	0.751248	1.99141	23.7635	17.1536
753	0.752247	0.690606	23.987	17.1497
754	0.753246	1.98413	24.1584	17.174
755	0.754245	5.71163	23.6209	17.1741
756	0.755244	12.018	22.5271	17.163
757	0.756243	12.6715	21.4021	17.152
758	0.757242	13.2157	19.8875	17.1422
759	0.758241	13.0717	18.5163	17.1337
760	0.75924	9.17569	17.1888	17.1329
761	0.760239	3.50906	16.1903	17.1426
762	0.761238	3.39383	15.637	17.1435
763	0.762237	1.81361	15.3141	17.1286
764	0.763236	1.18729	15.185	17.1118
765	0.764235	6.6641	15.0129	17.0906
766	0.765234	3.56339	15.9842	17.0333
767	0.766233	25.6421	16.8858	16.9758
768	0.767232	22.9191	17.9448	16.9119
769	0.768231	40.1043	19.3057	16.8767
770	0.76923	18.8288	20.9398	16.8832
771	0.770229	17.0768	22.2877	16.9105
772	0.771228	0.181847	22.7834	16.929
773	0.772227	6.82598	22.5395	16.9236
774	0.773226	8.21117	21.2844	16.8903
775	0.774225	8.22667	20.3436	16.8743
776	0.775224	6.42464	19.9289	16.8791
777	0.776223	2.63097	19.7924	16.8936
778	0.777222	6.21007	19.6158	16.9138
779	0.778221	3.46124	19.3123	16.9307
780	0.77922	7.67176	18.9423	16.9577
781	0.780219	5.32216	18.3184	16.976
782	0.781218	2.16925	18.2319	17.002
783	0.782217	5.59615	17.8351	17.0219
784	0.783216	1.16379	17.2513	17.0195
785	0.784215	0.619818	17.1317	17.0183
786	0.785214	15.3788	16.9127	16.9793
787	0.786213	10.0098	16.3778	16.9341
788	0.787212	7.82516	15.9301	16.9128
789	0.788211	10.6305	15.6983	16.9008
790	0.78921	7.02569	15.2825	16.9029
791	0.790209	13.0787	14.8359	16.9225
792	0.791208	12.9289	14.5044	16.9495
793	0.792207	15.2269	14.3825	16.9953
794	0.793206	8.89921	14.1754	17.0507
795	0.794205	6.01844	14.071	17.1058
796	0.795204	17.7193	13.9819	17.1844
797	0.796203	14.8229	13.3537	17.3189
798	0.797202	26.5771	12.5859	17.4603
799	0.798201	10.2004	11.8568	17.5957
800	0.7992	1.13836	11.4209	17.6642
801	0.800199	6.88316	11.0362	17.6583
802	0.801198	26.2286	10.5493	17.5646
803	0.802197	38.5751	10.4697	17.4169
804	0.803196	45.1537	10.6502	17.2695
805	0.804195	30.7786	10.9014	17.1962
806	0.805194	51.1236	11.8377	17.1197
807	0.806193	50.2454	13.1539	17.0784
808	0.807192	65.9013	15.0924	17.0394
809	0.808191	83.6524	17.5267	17.082
810	0.80919	89.2547	20.6651	17.198
811	0.810189	60.4755	23.9558	17.3749
812	0.811188	23.0025	26.5231	17.538
813	0.812187	14.2337	28.0709	17.6167
814	0.813186	17.9745	28.9496	17.5996
815	0.814185	29.6326	28.922	17.4918
816	0.815184	33.2097	28.6488	17.3718
817	0.816183	34.6833	27.9124	17.2471
818	0.817182	39.8814	27.2362	17.1551
819	0.818181	12.5272	26.0867	17.0756
820	0.81918	21.7659	24.4247	16.9922
821	0.820179	34.504	22.2781	16.9124
822	0.821178	27.161	20.2344	16.8766
823	0.822177	38.3837	18.5659	16.8918
824	0.823176	6.01682	17.588	16.9258
825	0.824175	10.1635	16.9833	16.9616
826	0.825174	14.4075	15.7981	17.0054
827	0.826173	8.58604	14.9753	17.0551
828	0.827172	3.31493	14.136	17.1037
829	0.828171	16.1348	13.5569	17.0888
830	0.82917	17.2287	13.3549	17.0408
831	0.830169	18.936	13.0652	17.0202
832	0.831168	7.46186	12.8308	17.0261
833	0.832167	11.2586	12.7638	17.0397
834	0.833166	1.22387	12.8708	17.0536
835	0.834165	3.47778	12.9547	17.0584
836	0.835164	9.91682	13.3802	17.0684
837	0.836163	16.2327	13.7036	17.1274
838	0.837162	16.4299	14.5706	17.1538
839	0.838161	16.3085	15.6307	17.2006
840	0.83916	5.27741	16.5629	17.1926
841	0.840159	6.80257	17.0419	17.1297
842	0.841158	1.74698	17.1129	17.0895
843	0.842157	6.97593	17.1631	17.0437
844	0.843156	7.33158	17.2647	16.9902
845	0.844155	16.3449	16.9931	16.9422
846	0.845154	19.1138	15.9606	16.9149
847	0.846153	21.3249	15.2492	16.9127
848	0.847152	17.6881	14.5005	16.9336
849	0.848151	10.8282	14.0934	16.9626
850	0.84915	3.14693	13.7804	16.9949
851	0.850149	3.70371	13.5908	17.025
852	0.851148	4.69658	13.1633	17.0725
853	0.852147	0.662839	12.7498	17.1124
854	0.853146	0.775662	12.5424	17.1319
855	0.854145	4.2734	12.511	17.1245
856	0.855144	1.6225	12.7711	17.0789
857	0.856143	18.311	13.1087	17.0294
858	0.857142	5.86434	13.632	16.9818
859	0.858141	3.11854	13.9529	16.9595
860	0.85914	3.21377	14.3497	16.9403
861	0.860139	11.1252	15.1844	16.9071
862	0.861138	10.0369	16.0845	16.8803
863	0.862137	5.92745	16.9842	16.8638
864	0.863136	3.60973	17.5366	16.8567
865	0.864135	9.13485	18.2665	16.8504
866	0.865134	0.186523	18.5398	16.8502
867	0.866133	7.77096	18.545	16.8522
868	0.867132	8.97903	18.8129	16.8676
869	0.868131	6.42459	19.1298	16.8919
870	0.86913	5.2745	19.7424	16.9137
871	0.870129	0.104089	20.1221	16.9321
872	0.871128	2.6131	19.7932	16.9386
873	0.872127	16.9959	18.8308	16.9285
874	0.873126	18.7242	17.2452	16.9263
875	0.874125	30.2908	15.3836	16.9703
876	0.875124	24.0795	13.8918	17.0344
877	0.876123	26.0062	12.4248	17.1114
878	0.877122	23.4536	10.9466	17.2327
879	0.878121	9.37833	10.0202	17.3427
880	0.87912	10.6535	9.48879	17.4586
881	0.880119	10.517	9.09913	17.5807
882	0.881118	2.09604	9.20577	17.6055
883	0.882117	7.41402	9.56973	17.5293
884	0.883116	28.6807	10.3924	17.3829
885	0.884115	24.5069	11.5901	17.2054
886	0.885114	42.5589	13.0763	17.0737
887	0.886113	30.2923	14.7764	16.9755
888	0.887112	18.9707	16.4417	16.9067
889	0.888111	10.6713	17.7175	16.8716
890	0.88911	7.60933	18.6059	16.8616
891	0.890109	3.96954	19.4595	16.8661
892	0.891108	6.93605	20.2231	16.8734
893	0.892107	3.16522	21.1283	16.89
894	0.893106	5.68526	21.4535	16.8938
895	0.894105	7.00379	21.7389	16.8963
896	0.895104	8.80808	21.3875	16.8891
897	0.896103	16.8038	20.5848	16.8795
898	0.897102	5.90919	19.6814	16.8736
899	0.898101	4.35865	18.8973	16.8776
900	0.8991	4.65498	18.3679	16.878
901	0.900099	1.54032	17.766	16.8818
902	0.901098	1.97137	17.808	16.8814
903	0.902097	1.2527	18.0689	16.8805
904	0.903096	2.55179	18.395	16.8881
905	0.904095	2.28175	18.8599	16.9026
906	0.905094	6.14324	19.2277	16.9208
907	0.906093	5.89169	19.5157	16.9591
908	0.907092	0.323702	19.7716	16.9751
909	0.908091	10.3054	20.033	16.951
910	0.90909	34.5049	19.5754	16.8973
911	0.910089	61.8977	18.8751	16.8522
912	0.911088	30.5373	18.5133	16.8658
913	0.912087	17.6248	18.4052	16.9069
914	0.913086	2.49524	18.5221	16.9463
915	0.914085	7.14052	18.4649	16.9758
916	0.915084	2.97704	18.6638	17.0142
917	0.916083	1.49314	18.4251	17.0332
918	0.917082	1.32539	18.222	17.0354
919	0.918081	3.82934	17.6085	17.0121
920	0.91908	12.9756	16.7879	16.9938
921	0.920079	5.63612	15.7893	16.9827
922	0.921078	14.7224	15.4822	16.9532
923	0.922077	8.65243	15.5595	16.9133
924	0.923076	4.67348	15.4496	16.9033
925	0.924075	4.10349	15.6965	16.8891
926	0.925074	2.3787	15.939	16.8816
927	0.926073	1.17181	16.2793	16.8734
928	0.927072	3.79374	16.7198	16.8655
929	0.928071	4.1745	17.3062	16.8591
930	0.92907	2.7653	17.7535	16.8534
931	0.930069	7.38737	17.5212	16.8541
932	0.931068	3.73207	17.1432	16.8596
933	0.932067	6.64526	16.7729	16.8704
934	0.933066	3.22015	16.0661	16.9003
935	0.934065	8.12697	15.323	16.9302
936	0.935064	7.16666	14.624	16.9706
937	0.936063	10.3503	13.7978	17.0301
938	0.937062	1.82001	13.5653	17.0658
939	0.938061	1.35404	13.6774	17.0684
940	0.93906	3.23929	13.5714	17.0677
941	0.940059	7.22433	13.1821	17.07
942	0.941058	7.69466	12.5556	17.0822
943	0.942057	4.46687	12.5189	17.0663
944	0.943056	2.58794	12.5561	17.0547
945	0.944055	2.75911	12.2128	17.0745
946	0.945054	1.71935	11.7896	17.1089
947	0.946053	2.48175	11.7611	17.111
948	0.947052	5.92358	12.132	17.0841
949	0.948051	28.1053	12.7117	17.0652
950	0.94905	6.64752	13.6453	17.0468
951	0.950049	1.11061	13.8816	17.0444
952	0.951048	0.504321	13.6302	17.0632
953	0.952047	1.34758	13.3793	17.0809
954	0.953046	0.136747	13.0894	17.0922
955	0.954045	0.751352	13.1353	17.0941
956	0.955044	2.28704	13.4523	17.0627
957	0.956043	4.24135	13.5028	17.0315
958	0.957042	11.6802	13.5668	17.0017
959	0.958041	22.9303	13.5638	16.9807
960	0.95904	19.6213	13.8314	16.9655
961	0.960039	22.7778	14.0134	16.9829
962	0.961038	22.7268	14.3906	17.033
963	0.962037	27.2031	14.9056	17.0952
964	0.963036	32.1004	15.7389	17.1888
965	0.964035	9.08643	16.7656	17.2686
966	0.965034	14.8712	17.8395	17.2726
967	0.966033	1.11119	18.5924	17.2422
968	0.967032	0.674043	19.1105	17.2249
969	0.968031	1.13998	19.2919	17.2168
970	0.96903	2.57416	18.9884	17.1753
971	0.970029	0.506583	18.7816	17.1523
972	0.971028	13.9312	18.1346	17.144
973	0.972027	14.3298	16.9527	17.098
974	0.973026	31.8269	15.9591	17.0323
975	0.974025	38.2367	15.2487	16.9679
976	0.975024	29.4809	14.4785	16.9421
977	0.976023	31.478	13.998	16.9574
978	0.977022	13.2803	13.9669	16.9854
979	0.978021	4.24498	14.3599	17.0014
980	0.97902	2.66794	14.5636	16.9995
981	0.980019	7.81622	14.7746	16.9698
982	0.981018	9.42689	14.7535	16.9414
983	0.982017	27.3358	15.0394	16.9134
984	0.983016	37.2875	15.7586	16.8946
985	0.984015	40.2351	16.2199	16.9353
986	0.985014	53.6004	16.9136	17.046
987	0.986013	54.492	17.8686	17.2212
988	0.987012	52.0557	18.7877	17.4443
989	0.988011	22.6359	19.257	17.686
990	0.98901	9.9021	20.1779	17.8113
991	0.990009	5.34705	21.3821	17.8623
992	0.991008	1.44856	22.2569	17.8845
993	0.992007	14.9769	22.2286	17.7697
994	0.993006	12.0002	21.8269	17.6211
995	0.994005	31.8652	20.7122	17.4523
996	0.995004	22.896	19.4491	17.2748
997	0.996003	14.4796	18.837	17.165
998	0.997002	39.2984	17.6972	17.0477
999	0.998001	22.2967	16.2806	16.9877
1000	0.999	13.5117	15.6045	16.9534
1001	0.999999	8.51625	15.0105	16.9416
1002	1.001	5.16173	14.6295	16.9421
1003	1.002	1.00024	14.4703	16.9451
1004	1.003	5.91495	14.9321	16.9287
1005	1.00399	2.10226	15.4639	16.9117
1006	1.00499	2.82757	15.9891	16.8912
1007	1.00599	0.0981325	16.2053	16.8889
1008	1.00699	2.60822	16.3175	16.8874
1009	1.00799	1.28378	16.7227	16.8797
1010	1.00899	3.62787	17.0311	16.8734
1011	1.00999	19.2241	17.0669	16.8623
1012	1.01099	23.7166	17.1228	16.8623
1013	1.01199	20.9152	17.459	16.8791
1014	1.01299	24.3683	18.64	16.9086
1015	1.01398	3.83353	19.0536	16.946
1016	1.01498	11.2381	18.7382	16.9824
1017	1.01598	13.0481	18.2015	17.0553
1018	1.01698	1.88892	17.3477	17.0758
1019	1.01798	0.709103	17.139	17.0528
1020	1.01898	0.619165	16.9608	17.0671
1021	1.01998	2.63331	16.6465	17.0587
1022	1.02098	6.99178	16.6162	17.0323
1023	1.02198	16.8263	17.1146	16.9645
1024	1.02298	22.2343	18.2124	16.9127
1025	1.02398	25.6745	19.489	16.886
1026	1.02497	23.5535	20.9084	16.8857
1027	1.02597	6.37901	21.6613	16.8935
1028	1.02697	17.0413	22.1899	16.9106
1029	1.02797	13.9744	22.3907	16.9309
1030	1.02897	15.5328	22.5815	16.9795
1031	1.02997	6.93876	22.9504	17.0252
1032	1.03097	7.946	23.4983	17.0868
1033	1.03197	5.54436	24.0309	17.1461
1034	1.03297	5.19829	24.1729	17.1891
1035	1.03397	2.26748	24.459	17.242
1036	1.03496	1.0286	24.4937	17.2656
1037	1.03596	2.88943	23.9181	17.2642
1038	1.03696	2.43568	23.281	17.2218
1039	1.03796	11.823	22.4755	17.1431
1040	1.03896	16.3379	21.5222	17.0518
1041	1.03996	10.7229	20.8136	16.9739
1042	1.04096	13.8502	20.3892	16.9198
1043	1.04196	21.8453	19.6959	16.8748
1044	1.04296	16.5272	18.8516	16.852
1045	1.04395	10.8472	18.2749	16.8522
1046	1.04495	5.14757	18.0048	16.8634
1047	1.04595	1.7548	18.1772	16.872
1048	1.04695	1.45491	18.2715	16.8733
1049	1.04795	3.00538	18.3647	16.8636
1050	1.04895	1.88009	18.4957	16.861
1051	1.04995	10.3612	18.7652	16.8538
1052	1.05095	4.69771	18.7966	16.8504
1053	1.05195	4.64861	19.3382	16.8557
1054	1.05295	1.73973	19.8104	16.8607
1055	1.05394	3.73766	20.306	16.8677
1056	1.05494	2.06886	20.7295	16.8746
1057	1.05594	6.63663	21.2214	16.8818
1058	1.05694	11.83	21.6753	16.8953
1059	1.05794	3.97635	21.5157	16.9019
1060	1.05894	3.74174	21.3468	16.9086
1061	1.05994	13.7281	22.0992	16.9446
1062	1.06094	6.97648	23.3068	16.9887
1063	1.06194	10.7904	24.5238	17.0273
1064	1.06294	19.7012	25.816	17.0732
1065	1.06394	24.6296	26.4744	17.0949
1066	1.06493	18.3049	25.9025	17.0654
1067	1.06593	15.2613	24.5903	17.013
1068	1.06693	26.5804	23.679	17.0008
1069	1.06793	27.1534	22.8427	17.0245
1070	1.06893	61.4943	21.3547	17.0745
1071	1.06993	44.389	19.315	17.1331
1072	1.07093	37.823	17.155	17.1871
1073	1.07193	42.9706	15.113	17.2727
1074	1.07293	48.2199	13.3845	17.4187
1075	1.07393	37.9553	11.8192	17.6602
1076	1.07492	33.6249	10.4449	17.9373
1077	1.07592	20.9556	9.30674	18.1848
1078	1.07692	6.38038	8.58774	18.233
1079	1.07792	14.0425	8.25967	18.1499
1080	1.07892	55.1368	8.57546	17.901
1081	1.07992	62.1756	9.4277	17.5743
1082	1.08092	86.8233	10.128	17.3373
1083	1.08192	82.8183	11.1834	17.1693
1084	1.08292	77.6076	12.243	17.1369
1085	1.08391	57.8228	13.4797	17.2016
1086	1.08491	29.5458	14.0832	17.347
1087	1.08591	17.9675	14.3291	17.4968
1088	1.08691	4.00427	14.5677	17.6047
1089	1.08791	1.51299	14.9104	17.6309
1090	1.08891	11.1167	15.478	17.5671
1091	1.08991	12.9455	16.4767	17.4899
1092	1.09091	9.91743	17.1789	17.4255
1093	1.09191	30.2416	17.8	17.2947
1094	1.09291	23.5086	18.332	17.1505
1095	1.0939	29.4925	19.2873	17.055
1096	1.0949	26.9435	20.7763	17.0177
1097	1.0959	26.4138	22.1517	16.9929
1098	1.0969	35.0396	23.3518	16.9799
1099	1.0979	40.8797	24.0846	16.9768
1100	1.0989	54.7598	24.7076	17.0189
1101	1.0999	23.5786	24.8477	17.0847
1102	1.1009	23.6277	24.7644	17.1568
1103	1.1019	25.949	24.0186	17.2108
1104	1.1029	22.5418	22.5731	17.2332
1105	1.1039	52.6569	20.5998	17.2472
1106	1.10489	57.0438	17.9404	17.2573
1107	1.10589	51.4794	15.3165	17.2688
1108	1.10689	69.3685	13.1465	17.2951
1109	1.10789	55.8156	10.9009	17.3736
1110	1.10889	61.8737	9.3837	17.4519
1111	1.10989	61.2131	8.41431	17.5328
1112	1.11089	42.0411	7.55334	17.7008
1113	1.11189	14.6449	6.93648	17.8705
1114	1.11289	6.59896	6.97882	17.8989
1115	1.11389	2.99902	7.29564	17.8552
1116	1.11488	3.93285	7.72189	17.7641
1117	1.11588	11.3413	8.24667	17.6629
1118	1.11688	23.9722	9.22127	17.4954
1119	1.11788	61.8858	10.7513	17.2827
1120	1.11888	35.9804	12.4613	17.0954
1121	1.11988	53.0605	14.1062	16.9679
1122	1.12088	55.5974	16.5244	16.8806
1123	1.12188	62.248	19.1703	16.8606
1124	1.12288	41.4094	21.6891	16.9035
1125	1.12387	20.5429	23.519	16.9623
1126	1.12487	6.30532	24.9258	17.019
1127	1.12587	3.27863	25.7114	17.0556
1128	1.12687	1.21747	26.1575	17.0781
1129	1.12787	10.3855	25.1821	17.0262
1130	1.12887	10.975	23.892	16.9684
1131	1.12987	14.1798	22.7718	16.9281
1132	1.13087	16.8075	21.4217	16.8871
1133	1.13187	29.5102	19.5661	16.8555
1134	1.13287	13.3743	18.1836	16.8506
1135	1.13386	29.8373	16.7524	16.8684
1136	1.13486	15.4569	15.731	16.9105
1137	1.13586	13.3034	15.0065	16.9736
1138	1.13686	17.908	14.5473	17.0535
1139	1.13786	4.4688	14.0132	17.1299
1140	1.13886	4.96507	13.415	17.1834
1141	1.13986	1.86207	12.7227	17.2423
1142	1.14086	18.1254	11.8157	17.306
1143	1.14186	11.4322	10.8215	17.381
1144	1.14286	17.777	9.98289	17.4297
1145	1.14385	17.7338	9.22547	17.4674
1146	1.14485	29.7165	8.55657	17.5239
1147	1.14585	18.1792	7.96999	17.6063
1148	1.14685	15.8119	7.82983	17.6412
1149	1.14785	25.6611	7.93028	17.6652
1150	1.14885	12.8219	8.33008	17.6633
1151	1.14985	16.8681	9.3271	17.536
1152	1.15085	36.755	10.6755	17.3848
1153	1.15185	44.9898	12.6408	17.1968
1154	1.15285	44.856	14.7582	17.0517
1155	1.15385	54.6744	17.0545	16.9539
1156	1.15484	48.6399	19.437	16.9085
1157	1.15584	23.3557	21.2778	16.9109
1158	1.15684	17.1632	22.8265	16.9378
1159	1.15784	17.8297	24.381	16.9919
1160	1.15884	12.2571	25.6558	17.0494
1161	1.15984	13.4017	26.8834	17.1184
1162	1.16084	12.1401	27.7289	17.1834
1163	1.16184	11.7206	28.5203	17.2587
1164	1.16284	0.31643	28.5732	17.2803
1165	1.16383	1.91753	28.358	17.2744
1166	1.16483	7.65665	27.8038	17.2588
1167	1.16583	36.5184	26.5035	17.2327
1168	1.16683	22.3517	24.8917	17.217
1169	1.16783	18.9679	23.8059	17.2481
1170	1.16883	19.1706	22.3948	17.2539
1171	1.16983	3.3736	21.4466	17.2636
1172	1.17083	16.6029	20.3289	17.1853
1173	1.17183	32.7106	19.1826	17.0725
1174	1.17283	48.7597	17.8756	16.946
1175	1.17382	71.205	16.782	16.8758
1176	1.17482	75.4467	16.0458	16.8922
1177	1.17582	67.5222	15.4595	16.9995
1178	1.17682	71.42	14.9411	17.1838
1179	1.17782	52.9459	14.9968	17.4222
1180	1.17882	30.9388	15.4334	17.6802
1181	1.17982	1.14923	15.6477	17.7679
1182	1.18082	11.4656	16.1716	17.6948
1183	1.18182	13.416	16.7771	17.5585
1184	1.18282	32.2637	17.4727	17.373
1185	1.18382	68.1675	18.3929	17.1656
1186	1.18481	55.9302	19.3873	17.0141
1187	1.18581	53.031	20.6397	16.9373
1188	1.18681	62.8699	22.4857	16.9299
1189	1.18781	28.221	23.7857	16.9637
1190	1.18881	10.8096	24.6781	17.016
1191	1.18981	0.408431	25.1753	17.0501
1192	1.19081	2.25325	25.4068	17.0583
1193	1.19181	1.48703	25.475	17.0549
1194	1.19281	10.7345	24.3196	17.0019
1195	1.19381	17.9625	23.3233	16.9712
1196	1.1948	22.9455	22.3135	16.9655
1197	1.1958	9.8024	21.2509	16.9611
1198	1.1968	10.7727	19.988	16.9481
1199	1.1978	10.5376	18.5659	16.966
1200	1.1988	10.8057	17.3057	16.9848
1201	1.1998	4.0666	16.3529	17.0156
1202	1.2008	16.7716	15.545	17.0755
1203	1.2018	22.0422	14.755	17.1741
1204	1.2028	5.70272	13.5427	17.2521
1205	1.20379	2.29365	12.9502	17.2583
1206	1.20479	1.79118	12.6693	17.2864
1207	1.20579	14.6946	12.1656	17.3592
1208	1.20679	2.27036	11.5077	17.4528
1209	1.20779	0.188318	11.2386	17.4709
1210	1.20879	2.0817	11.4671	17.428
1211	1.20979	2.81791	11.7162	17.3988
1212	1.21079	7.42559	12.2249	17.3213
1213	1.21179	20.3041	12.7012	17.2065
1214	1.21279	22.9197	13.4763	17.079
1215	1.21378	23.5608	14.511	16.9776
1216	1.21478	23.0872	15.7497	16.908
1217	1.21578	20.8038	16.986	16.8657
1218	1.21678	15.4428	18.4022	16.8501
1219	1.21778	7.06836	19.1763	16.8543
1220	1.21878	2.2332	19.605	16.864
1221	1.21978	0.930226	19.7874	16.8697
1222	1.22078	4.70919	19.5144	16.8665
1223	1.22178	4.19193	18.9424	16.8626
1224	1.22278	3.45761	18.662	16.8569
1225	1.22378	16.9285	18.7746	16.8506
1226	1.22477	22.2034	19.0722	16.8587
1227	1.22577	11.5574	19.9507	16.8839
1228	1.22677	21.1527	21.3125	16.925
1229	1.22777	7.75839	22.2323	16.9811
1230	1.22877	4.02108	22.2666	17.0126
1231	1.22977	0.0919823	22.0429	17.0166
1232	1.23077	5.1206	21.8226	17.0068
1233	1.23177	3.96862	20.7181	16.9715
1234	1.23277	13.7192	19.7831	16.9254
1235	1.23377	25.202	18.8462	16.8713
1236	1.23476	21.2143	17.7675	16.8539
1237	1.23576	11.0369	16.9075	16.8661
1238	1.23676	10.6758	15.9129	16.8937
1239	1.23776	3.97037	15.0966	16.9231
1240	1.23876	2.51541	14.5962	16.9492
1241	1.23976	3.36271	14.4429	16.9701
1242	1.24076	1.53246	13.9482	17.0011
1243	1.24176	3.99131	13.5837	17.0273
1244	1.24276	9.11594	12.605	17.0831
1245	1.24375	1.00022	12.0892	17.1206
1246	1.24475	3.80399	12.3405	17.0981
1247	1.24575	2.11879	12.8518	17.0587
1248	1.24675	0.131198	12.8768	17.0595
1249	1.24775	4.90273	13.16	17.0384
1250	1.24875	6.73301	14.04	16.99
1251	1.24975	15.3319	15.2475	16.9428
1252	1.25075	25.3938	16.8341	16.9137
1253	1.25175	9.714	18.3933	16.9139
1254	1.25275	6.60546	19.3196	16.9054
1255	1.25375	4.16294	20.0621	16.902
1256	1.25474	2.59055	20.6395	16.8984
1257	1.25574	1.04698	21.2753	16.9042
1258	1.25674	6.70427	21.6255	16.9048
1259	1.25774	3.92127	21.6668	16.8965
1260	1.25874	4.19371	21.1497	16.8811
1261	1.25974	1.84139	20.6061	16.8687
1262	1.26074	6.35025	20.1635	16.8615
1263	1.26174	6.32199	19.4528	16.8555
1264	1.26274	3.87189	18.9057	16.8591
1265	1.26374	21.3999	18.2561	16.8819
1266	1.26473	4.7813	17.8387	16.9143
1267	1.26573	0.946169	17.3758	16.9301
1268	1.26673	7.09166	16.9052	16.933
1269	1.26773	8.14802	16.6041	16.9103
1270	1.26873	7.89198	16.2318	16.9075
1271	1.26973	12.8423	15.4159	16.9141
1272	1.27073	10.8888	14.5041	16.9384
1273	1.27173	10.3777	13.71	16.9753
1274	1.27273	6.58358	12.765	17.035
1275	1.27372	8.26674	11.8711	17.1052
1276	1.27472	10.6193	11.0512	17.1829
1277	1.27572	2.3513	10.4063	17.2568
1278	1.27672	4.23544	10.1191	17.2979
1279	1.27772	2.71117	9.67125	17.3597
1280	1.27872	0.225744	9.24911	17.4293
1281	1.27972	3.14825	9.46944	17.3952
1282	1.28072	2.76256	9.90489	17.3375
1283	1.28172	11.9441	10.3277	17.2764
1284	1.28272	10.5395	11.0616	17.1868
1285	1.28371	22.4807	11.898	17.1024
1286	1.28471	11.5471	12.4343	17.0671
1287	1.28571	11.6722	13.1411	17.0349
1288	1.28671	19.6212	14.4001	16.9803
1289	1.28771	20.7822	15.6726	16.9333
1290	1.28871	18.6005	17.2136	16.8945
1291	1.28971	18.382	18.5105	16.8741
1292	1.29071	10.489	19.7524	16.8684
1293	1.29171	7.451	20.6737	16.8769
1294	1.29271	7.71086	21.5604	16.8917
1295	1.2937	0.78833	22.1856	16.9067
1296	1.2947	5.2022	21.7942	16.8955
1297	1.2957	13.1581	20.5036	16.8696
1298	1.2967	21.1303	18.7946	16.8568
1299	1.2977	29.3486	17.2582	16.8654
1300	1.2987	15.7622	15.5892	16.902
1301	1.2997	11.4265	14.469	16.9397
1302	1.3007	48.9925	13.1304	17.0105
1303	1.3017	45.4696	11.5593	17.1479
1304	1.3027	14.0179	10.8128	17.2624
1305	1.3037	18.624	10.9119	17.3144
1306	1.30469	4.60157	11.3182	17.3467
1307	1.30569	21.1943	12.2567	17.3032
1308	1.30669	7.51818	13.2666	17.2439
1309	1.30769	11.1852	14.0648	17.2298
1310	1.30869	8.59866	15.3317	17.1889
1311	1.30969	10.2109	15.8588	17.1301
1312	1.31069	10.1432	15.5378	17.0733
1313	1.31169	23.6326	15.1218	16.9995
1314	1.31269	23.2315	14.2848	16.9744
1315	1.31368	26.8856	13.5265	16.9884
1316	1.31468	16.3634	13.2501	17.0064
1317	1.31568	4.55557	13.2464	17.0273
1318	1.31668	7.53282	13.2815	17.0507
1319	1.31768	12.4878	13.1233	17.109
1320	1.31868	3.06223	12.8409	17.1691
1321	1.31968	2.56863	12.3361	17.2246
1322	1.32068	0.452755	11.9163	17.255
1323	1.32168	4.30749	11.6569	17.247
1324	1.32268	1.67362	11.4692	17.2266
1325	1.32367	1.02293	11.5123	17.2059
1326	1.32467	0.00845626	11.4329	17.2069
1327	1.32567	0.422164	11.4184	17.2052
1328	1.32667	1.2769	11.5089	17.1925
1329	1.32767	1.76363	11.9205	17.1502
1330	1.32867	6.27133	12.2369	17.1067
1331	1.32967	19.7867	13.0807	17.0373
1332	1.33067	18.7966	14.495	16.9507
1333	1.33167	27.1901	15.9536	16.9026
1334	1.33267	27.7699	17.7594	16.8786
1335	1.33366	30.3669	19.8245	16.8995
1336	1.33466	9.3355	21.4491	16.9353
1337	1.33566	2.92247	22.2923	16.9632
1338	1.33666	2.22361	22.7249	16.9696
1339	1.33766	3.45816	23.2869	16.9767
1340	1.33866	14.5204	22.8732	16.9432
1341	1.33966	28.4708	21.3554	16.8871
1342	1.34066	38.419	19.4623	16.8538
1343	1.34166	27.6917	17.9321	16.8631
1344	1.34266	38.8605	16.4544	16.9104
1345	1.34365	6.17774	15.212	16.979
1346	1.34465	7.62661	14.7189	17.0362
1347	1.34565	1.91523	14.4254	17.0763
1348	1.34665	0.324462	14.2144	17.085
1349	1.34765	6.95181	14.5563	17.0484
1350	1.34865	8.75997	14.6994	17.005
1351	1.34965	17.8706	15.0158	16.9498
1352	1.35065	6.8918	15.4504	16.9089
1353	1.35165	0.613107	15.425	16.9014
1354	1.35265	0.306019	15.7085	16.8912
1355	1.35364	8.81853	16.2597	16.8783
1356	1.35464	8.37114	17.3385	16.8621
1357	1.35564	34.3933	18.7256	16.8599
1358	1.35664	11.5918	20.0788	16.8822
1359	1.35764	8.77181	20.6567	16.9141
1360	1.35864	6.86271	21.5103	16.958
1361	1.35964	29.6027	22.9659	17.0167
1362	1.36064	33.6143	25.357	17.1203
1363	1.36164	20.1809	27.3049	17.223
1364	1.36264	20.4727	29.1834	17.3286
1365	1.36363	13.9313	30.3638	17.3836
1366	1.36463	24.8541	30.8985	17.3999
1367	1.36563	7.16906	30.8011	17.3834
1368	1.36663	20.9358	29.9278	17.3199
1369	1.36763	20.2052	28.5704	17.2355
1370	1.36863	22.4137	27.5471	17.1883
1371	1.36963	24.0873	25.8821	17.1181
1372	1.37063	21.0735	23.9213	17.0488
1373	1.37163	20.844	22.0066	16.9715
1374	1.37263	25.0558	20.4492	16.9058
1375	1.37363	17.8882	19.0328	16.8667
1376	1.37462	22.25	17.7618	16.8544
1377	1.37562	13.4426	16.4414	16.8725
1378	1.37662	4.24794	15.5083	16.902
1379	1.37762	2.32446	15.1204	16.9166
1380	1.37862	3.75582	14.6186	16.9369
1381	1.37962	7.58879	13.9642	16.97
1382	1.38062	13.2553	12.9927	17.0266
1383	1.38162	15.9403	11.7923	17.1157
1384	1.38262	9.77619	11.025	17.1844
1385	1.38362	24.2374	10.448	17.2493
1386	1.38461	16.772	10.176	17.3106
1387	1.38561	43.0397	10.5308	17.362
1388	1.38661	44.5347	11.4654	17.4246
1389	1.38761	16.9651	12.5015	17.489
1390	1.38861	8.21643	13.1427	17.5711
1391	1.38961	3.3028	13.1177	17.5826
1392	1.39061	8.24492	12.6258	17.5325
1393	1.39161	3.67509	12.2705	17.4751
1394	1.39261	4.11908	12.4708	17.4088
1395	1.3936	15.0083	13.0215	17.2881
1396	1.3946	25.2494	13.7714	17.15
1397	1.3956	44.741	14.3647	17.0241
1398	1.3966	41.919	14.9455	16.9335
1399	1.3976	64.7757	16.0269	16.884
1400	1.3986	62.7381	18.5432	16.8781
1401	1.3996	68.6058	21.4679	16.9451
1402	1.4006	63.7573	24.8535	17.0624
1403	1.4016	51.6986	28.0754	17.2287
1404	1.4026	22.8912	30.166	17.355
1405	1.40359	22.5295	32.2212	17.5082
1406	1.40459	10.1818	33.9656	17.6566
1407	1.40559	11.3354	35.3001	17.7748
1408	1.40659	3.18059	35.38	17.7769
1409	1.40759	13.3919	34.6862	17.7108
1410	1.40859	9.80721	33.7185	17.626
1411	1.40959	6.71097	32.8239	17.5531
1412	1.41059	44.1843	30.734	17.3845
1413	1.41159	73.7717	27.2712	17.1504
1414	1.41259	92.8669	22.991	16.9578
1415	1.41359	116.415	18.9408	16.8904
1416	1.41458	114.976	15.0811	16.9631
1417	1.41558	57.7588	12.2675	17.1377
1418	1.41658	50.48	10.1606	17.3616
1419	1.41758	19.1428	8.71141	17.5859
1420	1.41858	10.1804	7.88513	17.7423
1421	1.41958	0.25284	7.58613	17.8173
1422	1.42058	16.0378	7.83854	17.7385
1423	1.42158	20.8427	8.64453	17.5647
1424	1.42258	44.7356	9.96027	17.3409
1425	1.42358	41.0093	11.4257	17.1616
1426	1.42457	36.6974	13.1908	17.0208
1427	1.42557	44.6229	15.0815	16.9176
1428	1.42657	23.8334	16.9749	16.8634
1429	1.42757	29.7759	18.6518	16.8506
1430	1.42857	22.8219	20.3749	16.8726
1431	1.42957	17.9949	21.6503	16.9148
1432	1.43057	6.96772	22.4958	16.9551
1433	1.43157	11.5283	23.8034	16.9961
1434	1.43257	6.23473	25.1606	17.056
1435	1.43356	2.44976	25.4908	17.0958
1436	1.43456	6.59861	24.9724	17.0703
1437	1.43556	23.987	23.7698	16.9916
1438	1.43656	27.1915	21.8744	16.9083
1439	1.43756	39.321	19.7642	16.8578
1440	1.43856	45.6367	18.0353	16.8533
1441	1.43956	30.3001	16.401	16.8915
1442	1.44056	22.1131	15.538	16.9489
1443	1.44156	14.6469	15.5866	17.0032
1444	1.44256	8.32707	15.6512	17.068
1445	1.44355	3.08938	15.9738	17.1269
1446	1.44455	0.911738	15.999	17.1462
1447	1.44555	7.74369	16.5434	17.1024
1448	1.44655	28.6652	17.4115	17.0134
1449	1.44755	33.6786	18.5212	16.938
1450	1.44855	56.7476	19.6904	16.8822
1451	1.44955	33.1436	20.9602	16.8752
1452	1.45055	23.9674	21.648	16.901
1453	1.45155	16.0587	21.8361	16.9393
1454	1.45255	37.4015	21.8067	16.9979
1455	1.45355	18.4808	21.9298	17.0931
1456	1.45454	1.88832	22.2906	17.1576
1457	1.45554	0.305643	22.5203	17.1709
1458	1.45654	0.595831	22.1085	17.1658
1459	1.45754	5.80482	21.4769	17.1169
1460	1.45854	5.34642	20.6512	17.0615
1461	1.45954	11.0713	19.8119	17.0191
1462	1.46054	12.8549	18.846	16.9646
1463	1.46154	19.771	17.9221	16.9236
1464	1.46254	9.5403	17.2203	16.8969
1465	1.46354	5.85385	16.5871	16.8844
1466	1.46453	6.66385	16.1071	16.8844
1467	1.46553	13.912	15.6995	16.8917
1468	1.46653	7.50944	15.1224	16.9241
1469	1.46753	2.20701	15.1311	16.936
1470	1.46853	1.48205	15.2843	16.9399
1471	1.46953	9.58268	15.1968	16.9665
1472	1.47053	14.6774	15.1798	17.0063
1473	1.47153	3.93188	15.8489	17.0255
1474	1.47253	10.5892	16.4744	17.0343
1475	1.47352	3.88358	17.3434	17.025
1476	1.47452	13.7957	18.1898	16.9929
1477	1.47552	11.7001	19.1596	16.9732
1478	1.47652	10.0816	20.2733	17.0093
1479	1.47752	1.11662	20.9503	17.0332
1480	1.47852	16.2769	21.4487	17.0068
1481	1.47952	5.57121	21.3672	16.9581
1482	1.48052	0.00559937	21.4875	16.9484
1483	1.48152	0.714545	21.4176	16.9465
1484	1.48252	4.29663	21.6109	16.9351
1485	1.48351	11.4925	21.2992	16.9061
1486	1.48451	12.3341	20.905	16.879
1487	1.48551	5.54627	20.4356	16.8651
1488	1.48651	11.3985	20.0124	16.8649
1489	1.48751	2.5606	19.764	16.874
1490	1.48851	4.20939	19.3945	16.8776
1491	1.48951	2.16393	18.9661	16.8852
1492	1.49051	5.75429	18.8039	16.8923
1493	1.49151	5.161	18.5171	16.9077
1494	1.49251	1.34878	18.7001	16.9227
1495	1.4935	3.70024	18.353	16.9348
1496	1.4945	0.765366	18.0952	16.9614
1497	1.4955	0.958433	18.0965	16.9814
1498	1.4965	2.79173	18.4697	16.9771
1499	1.4975	1.70331	19.1352	16.9709
1500	1.4985	0.276098	19.39	16.9726
1501	1.4995	4.62706	19.9669	16.9765
1502	1.5005	6.22371	20.4643	16.9643
1503	1.5015	7.63382	20.5694	16.9321
1504	1.5025	24.9967	20.7193	16.898
1505	1.5035	13.6895	20.6032	16.8721
1506	1.50449	23.4341	20.8631	16.8743
1507	1.50549	15.2363	20.6297	16.8848
1508	1.50649	27.7252	19.7076	16.8992
1509	1.50749	15.8212	18.4539	16.9369
1510	1.50849	19.4936	17.5795	16.989
1511	1.50949	17.8968	16.6502	17.0562
1512	1.51049	14.4892	15.3838	17.1355
1513	1.51149	10.8928	14.3988	17.2096
1514	1.51249	2.28477	13.6301	17.2651
1515	1.51348	1.87098	13.3528	17.2913
1516	1.51448	2.82579	13.1157	17.3393
1517	1.51548	6.07217	12.6713	17.389
1518	1.51648	10.7826	11.8657	17.414
1519	1.51748	27.6806	11.3675	17.3582
1520	1.51848	49.5999	11.6696	17.2135
1521	1.51948	80.2203	13.0034	17.0348
1522	1.52048	75.3251	14.8676	16.9254
1523	1.52148	94.8043	17.4865	16.9032
1524	1.52248	100.899	20.4965	16.9877
1525	1.52347	66.5337	23.5582	17.18
1526	1.52447	15.0434	25.577	17.3671
1527	1.52547	5.96786	26.7102	17.4845
1528	1.52647	1.44026	27.1359	17.5655
1529	1.52747	1.41371	27.1921	17.5977
1530	1.52847	7.7435	26.4557	17.5292
1531	1.52947	9.24473	25.3378	17.4221
1532	1.53047	17.7231	24.1498	17.3023
1533	1.53147	8.53265	23.0336	17.1896
1534	1.53247	20.6891	22.213	17.1078
1535	1.53346	8.41626	21.7945	17.0253
1536	1.53446	15.8379	21.2994	16.9653
1537	1.53546	21.695	20.2815	16.9071
1538	1.53646	4.03143	19.2854	16.8772
1539	1.53746	11.6485	18.4915	16.8701
1540	1.53846	9.55836	17.4754	16.8689
1541	1.53946	10.537	16.8577	16.8664
1542	1.54046	3.87682	16.6329	16.8679
1543	1.54146	2.37142	16.4549	16.8732
1544	1.54246	8.63081	15.9327	16.8897
1545	1.54346	2.53457	15.5003	16.9123
1546	1.54445	5.42983	14.8307	16.9384
1547	1.54545	4.26395	14.2875	16.969
1548	1.54645	13.5919	13.3925	17.0213
1549	1.54745	9.95977	12.2954	17.089
1550	1.54845	12.7952	11.6531	17.1305
1551	1.54945	2.07326	11.1408	17.1735
1552	1.55045	7.88317	10.7416	17.215
1553	1.55145	1.27825	10.3169	17.268
1554	1.55245	3.36037	10.4199	17.2543
1555	1.55344	9.14848	10.6206	17.228
1556	1.55444	10.887	11.1806	17.1756
1557	1.55544	11.7192	11.9207	17.1137
1558	1.55644	14.7453	12.8088	17.0399
1559	1.55744	8.79728	13.7558	16.9754
1560	1.55844	19.123	14.8063	16.9225
1561	1.55944	5.00384	15.5834	16.8994
1562	1.56044	1.06912	15.6487	16.9016
1563	1.56144	5.41577	15.3023	16.9114
1564	1.56244	12.0333	14.8673	16.9216
1565	1.56343	9.60226	14.2898	16.9471
1566	1.56443	22.1546	14.3195	16.9566
1567	1.56543	23.6575	14.7213	16.9956
1568	1.56643	10.324	15.1143	17.0514
1569	1.56743	13.46	15.3665	17.1129
1570	1.56843	4.25945	15.4507	17.185
1571	1.56943	0.133322	15.4473	17.2073
1572	1.57043	7.03248	15.6383	17.1763
1573	1.57143	17.5322	15.4998	17.0937
1574	1.57243	53.8941	15.4451	16.9795
1575	1.57343	21.6598	16.1029	16.9006
1576	1.57442	14.0589	16.9874	16.8649
1577	1.57542	13.6888	17.3479	16.8578
1578	1.57642	24.7671	16.8521	16.8832
1579	1.57742	8.23722	16.7099	16.9169
1580	1.57842	4.16298	16.6956	16.9493
1581	1.57942	2.11485	16.5472	16.9678
1582	1.58042	3.82091	16.316	16.9623
1583	1.58142	9.79989	16.1305	16.9326
1584	1.58242	8.52568	16.4414	16.8987
1585	1.58342	10.5854	16.6552	16.8752
1586	1.58441	15.3928	17.0178	16.8613
1587	1.58541	2.29884	17.0155	16.8641
1588	1.58641	2.65828	16.8599	16.8731
1589	1.58741	1.37371	16.6563	16.8822
1590	1.58841	1.14748	16.5432	16.8862
1591	1.58941	0.870633	16.4892	16.8877
1592	1.59041	1.254	16.7279	16.8852
1593	1.59141	5.61523	17.2867	16.8763
1594	1.59241	7.5026	18.2415	16.8758
1595	1.5934	3.26307	19.0519	16.8878
1596	1.5944	2.30494	19.4666	16.8849
1597	1.5954	7.0389	19.814	16.873
1598	1.5964	3.27232	20.3468	16.8741
1599	1.5974	0.98171	20.5229	16.8754
1600	1.5984	9.19153	19.6959	16.8617
1601	1.5994	13.2291	18.7132	16.8612
1602	1.6004	16.887	17.8015	16.8806
1603	1.6014	13.9337	16.9889	16.9179
1604	1.6024	9.49416	16.2615	16.9723
1605	1.60339	10.1851	15.6723	17.0274
1606	1.60439	1.77658	15.0883	17.0571
1607	1.60539	7.08213	14.8377	17.0268
1608	1.60639	13.2395	15.1036	16.9635
1609	1.60739	11.0964	15.5709	16.9195
1610	1.60839	10.3043	16.4748	16.8829
1611	1.60939	6.08924	17.2802	16.8684
1612	1.61039	10.1789	18.2943	16.8547
1613	1.61139	20.3218	18.9293	16.8514
1614	1.61239	15.6698	18.8598	16.8659
1615	1.61339	29.763	18.9636	16.9052
1616	1.61438	20.9696	19.0186	16.9851
1617	1.61538	10.3822	19.4651	17.0643
1618	1.61638	5.74971	19.6417	17.1313
1619	1.61738	4.74997	20.227	17.1674
1620	1.61838	8.91351	21.2521	17.1671
1621	1.61938	12.7702	22.4497	17.167
1622	1.62038	15.1887	22.7777	17.1064
1623	1.62138	65.3842	21.7445	16.9877
1624	1.62238	54.9766	20.4264	16.8784
1625	1.62338	48.3165	19.5713	16.8572
1626	1.62437	53.8697	18.7136	16.9091
1627	1.62537	26.1804	18.0198	16.9927
1628	1.62637	5.22255	17.644	17.0645
1629	1.62737	0.657675	17.4832	17.0749
1630	1.62837	2.54905	17.0415	17.0584
1631	1.62937	8.30568	17.0682	17.0172
1632	1.63037	24.4969	17.9355	16.96
1633	1.63137	39.3061	18.7364	16.8949
1634	1.63237	12.5727	19.5157	16.8644
1635	1.63336	9.1919	19.8088	16.8587
1636	1.63436	2.3768	20.1034	16.8612
1637	1.63536	6.77375	19.8561	16.8578
1638	1.63636	7.25831	18.9743	16.8512
1639	1.63736	13.6149	17.7989	16.8525
1640	1.63836	8.87491	16.555	16.8696
1641	1.63936	18.4216	15.3758	16.9057
1642	1.64036	27.448	14.1826	16.9699
1643	1.64136	2.95603	13.4724	17.0266
1644	1.64236	18.9448	12.5288	17.0956
1645	1.64335	9.12454	11.2316	17.2153
1646	1.64435	3.92348	10.5295	17.2818
1647	1.64535	4.09115	10.1065	17.3278
1648	1.64635	5.98728	9.5942	17.401
1649	1.64735	4.70066	9.29573	17.44
1650	1.64835	0.193264	9.01211	17.4664
1651	1.64935	5.4135	9.28472	17.4285
1652	1.65035	7.36526	9.92532	17.3447
1653	1.65135	23.8386	10.9297	17.2132
1654	1.65235	39.5845	12.3873	17.0658
1655	1.65335	44.9278	14.1867	16.9494
1656	1.65434	54.5305	16.1224	16.8967
1657	1.65534	48.85	18.3763	16.8792
1658	1.65634	49.6179	21.0994	16.9118
1659	1.65734	41.4569	23.7877	16.9942
1660	1.65834	14.911	25.7234	17.0826
1661	1.65934	13.6687	27.3638	17.1737
1662	1.66034	18.0916	28.9875	17.2749
1663	1.66134	7.92816	30.7727	17.4002
1664	1.66234	0.290259	31.2119	17.4321
1665	1.66333	9.88777	31.2037	17.4231
1666	1.66433	11.0434	30.1732	17.3372
1667	1.66533	8.65065	29.114	17.2599
1668	1.66633	23.4231	27.3425	17.1443
1669	1.66733	43.6937	25.0888	17.0223
1670	1.66833	47.0625	22.5458	16.923
1671	1.66933	29.5772	20.3767	16.8739
1672	1.67033	47.9645	18.1085	16.8653
1673	1.67133	60.8575	15.8124	16.9002
1674	1.67233	49.0082	13.4092	17.007
1675	1.67332	35.7829	11.3989	17.1687
1676	1.67432	36.747	9.93462	17.3224
1677	1.67532	20.8907	8.94913	17.4428
1678	1.67632	6.28345	8.27254	17.5545
1679	1.67732	1.11287	8.09458	17.5923
1680	1.67832	1.10128	8.0511	17.609
1681	1.67932	6.15183	7.9751	17.6162
1682	1.68032	6.67889	8.166	17.573
1683	1.68132	23.609	9.04404	17.4295
1684	1.68232	14.3503	10.1272	17.2831
1685	1.68331	33.7465	11.582	17.1299
1686	1.68431	15.015	13.094	17.0133
1687	1.68531	10.1364	14.1816	16.9521
1688	1.68631	14.2629	14.9827	16.9201
1689	1.68731	5.30383	15.9241	16.8939
1690	1.68831	7.05	16.7759	16.8696
1691	1.68931	7.0591	17.5593	16.8563
1692	1.69031	7.95437	18.5036	16.8523
1693	1.69131	3.63624	19.3103	16.8608
1694	1.69231	3.62201	19.9085	16.8705
1695	1.6933	2.19197	20.4623	16.8858
1696	1.6943	0.367255	20.6696	16.8927
1697	1.6953	6.76129	20.4111	16.8804
1698	1.6963	9.50472	19.6893	16.8615
1699	1.6973	5.31184	18.8973	16.8548
1700	1.6983	7.64452	17.8691	16.8583
1701	1.6993	7.76347	16.864	16.8691
1702	1.7003	1.2549	16.2109	16.8834
1703	1.7013	6.00696	15.6605	16.8947
1704	1.7023	1.97385	15.5578	16.8962
1705	1.7033	7.1593	16.3448	16.8753
1706	1.70429	27.3387	17.7158	16.8592
1707	1.70529	28.1876	19.4164	16.8612
1708	1.70629	13.9135	21.1889	16.8885
1709	1.70729	5.20518	22.2399	16.9164
1710	1.70829	8.59164	22.8276	16.9463
1711	1.70929	0.40494	22.9146	16.9552
1712	1.71029	0.226249	23.0626	16.9575
1713	1.71129	0.885221	23.0047	16.9548
1714	1.71229	20.7397	22.0296	16.9266
1715	1.71328	32.3934	20.2691	16.8834
1716	1.71428	28.6045	18.3737	16.8552
1717	1.71528	9.22296	17.0443	16.8618
1718	1.71628	8.7524	16.1212	16.879
1719	1.71728	22.7246	15.0899	16.9125
1720	1.71828	6.99533	14.4157	16.9517
1721	1.71928	0.489656	14.5461	16.9598
1722	1.72028	2.23523	14.792	16.9485
1723	1.72128	2.55769	15.2102	16.9285
1724	1.72228	1.28281	15.2044	16.922
1725	1.72327	3.66901	14.5918	16.9455
1726	1.72427	6.38507	14.012	16.966
1727	1.72527	0.369912	13.4386	16.9965
1728	1.72627	18.3852	12.6824	17.0453
1729	1.72727	10.7928	11.5481	17.136
1730	1.72827	4.2903	10.9675	17.1899
1731	1.72927	9.95643	10.8961	17.1993
1732	1.73027	10.4368	11.3199	17.1767
1733	1.73127	7.54484	11.9423	17.1394
1734	1.73227	7.87537	12.6847	17.0961
1735	1.73327	18.7362	13.6472	17.052
1736	1.73426	6.01054	14.5302	17.0392
1737	1.73526	0.275105	14.714	17.0467
1738	1.73626	1.80812	14.3185	17.068
1739	1.73726	1.80981	14.0059	17.0857
1740	1.73826	7.03421	13.6591	17.1043
1741	1.73926	4.58768	12.8727	17.1341
1742	1.74026	4.11548	12.6713	17.1264
1743	1.74126	32.89	13.6858	17.0339
1744	1.74226	27.1699	15.2346	16.9458
1745	1.74325	22.0772	16.6882	16.8876
1746	1.74425	19.1993	17.9937	16.8578
1747	1.74525	23.2009	18.9701	16.8509
1748	1.74625	45.6612	19.8765	16.8693
1749	1.74725	22.0413	20.7701	16.933
1750	1.74825	6.70237	21.6749	16.9854
1751	1.74925	3.93463	21.5716	17.0005
1752	1.75025	0.821131	21.0397	16.9951
1753	1.75125	0.914339	20.6556	16.9961
1754	1.75225	0.485932	20.25	16.9978
1755	1.75324	3.59612	19.8874	16.9903
1756	1.75424	21.9938	18.9012	16.9695
1757	1.75524	15.0293	17.4532	16.9374
1758	1.75624	16.6723	16.3736	16.9247
1759	1.75724	12.5381	15.6007	16.9241
1760	1.75824	9.62695	14.9283	16.9287
1761	1.75924	5.93588	14.5003	16.939
1762	1.76024	11.0239	13.8841	16.9654
1763	1.76124	4.38504	13.7357	16.9766
1764	1.76224	11.6646	14.1464	16.9621
1765	1.76323	21.2828	15.0815	16.9357
1766	1.76423	30.2749	16.5099	16.9206
1767	1.76523	17.081	17.5639	16.9598
1768	1.76623	10.411	17.9474	17.012
1769	1.76723	3.28617	18.0281	17.057
1770	1.76823	3.3188	18.327	17.0997
1771	1.76923	1.09239	18.3145	17.1029
1772	1.77023	7.17268	18.5706	17.0507
1773	1.77123	23.9079	18.8321	16.987
1774	1.77223	39.4586	18.6214	16.9129
1775	1.77323	18.2993	18.1032	16.8715
1776	1.77422	7.7025	17.9225	16.8551
1777	1.77522	8.44913	18.2268	16.8512
1778	1.77622	4.14243	18.3665	16.859
1779	1.77722	3.51314	18.3464	16.873
1780	1.77822	7.48469	18.637	16.8917
1781	1.77922	2.18014	18.8414	16.9136
1782	1.78022	0.49719	19.1595	16.9123
1783	1.78122	10.5507	19.9013	16.921
1784	1.78222	15.5684	21.5498	16.9356
1785	1.78321	23.4795	23.4844	16.9857
1786	1.78421	29.9994	25.6693	17.084
1787	1.78521	13.6571	27.766	17.1956
1788	1.78621	6.83827	28.3895	17.2169
1789	1.78721	5.90003	28.2332	17.1998
1790	1.78821	12.3504	27.0706	17.1268
1791	1.78921	15.3039	25.6521	17.0491
1792	1.79021	6.67777	24.1384	16.9813
1793	1.79121	27.3172	22.4633	16.923
1794	1.79221	48.9479	20.2064	16.8808
1795	1.7932	40.2561	17.7409	16.8895
1796	1.7942	28.9959	15.9682	16.9383
1797	1.7952	45.3472	14.0095	17.0295
1798	1.7962	15.4754	12.6073	17.1513
1799	1.7972	6.88077	12.2408	17.2208
1800	1.7982	0.868702	12.3563	17.252
1801	1.7992	15.6902	12.6455	17.2117
1802	1.8002	17.1939	13.2269	17.1221
1803	1.8012	15.0778	13.966	17.0291
1804	1.8022	18.1358	15.0103	16.953
1805	1.8032	14.1579	15.7694	16.9091
1806	1.80419	14.7129	16.503	16.8744
1807	1.80519	37.8027	17.6345	16.856
1808	1.80619	18.7485	18.7852	16.8698
1809	1.80719	10.1919	20.0456	16.8929
1810	1.80819	8.15885	21.1046	16.9261
1811	1.80919	5.36449	22.2156	16.9606
1812	1.81019	3.45238	22.531	16.9602
1813	1.81119	3.56174	21.7086	16.9285
1814	1.81219	4.53008	20.9888	16.912
1815	1.81318	11.5506	20.9225	16.9282
1816	1.81418	5.63737	21.4808	16.9605
1817	1.81518	7.10356	21.6156	16.95
1818	1.81618	17.8639	20.9207	16.9027
1819	1.81718	33.2495	19.741	16.8601
1820	1.81818	26.2262	19.2703	16.8569
1821	1.81918	12.0233	19.2971	16.8769
1822	1.82018	3.22686	19.0223	16.8941
1823	1.82118	2.68402	18.5469	16.887
1824	1.82218	4.38738	18.8997	16.8734
1825	1.82317	2.51042	19.6533	16.8719
1826	1.82417	0.474906	19.8295	16.8728
1827	1.82517	5.4147	19.9876	16.8684
1828	1.82617	1.49679	20.259	16.8663
1829	1.82717	10.3906	19.8797	16.8579
1830	1.82817	14.7404	19.2999	16.8581
1831	1.82917	7.55351	18.3861	16.8662
1832	1.83017	9.46235	17.2914	16.8807
1833	1.83117	9.62179	16.4129	16.9083
1834	1.83217	7.04243	15.4092	16.9424
1835	1.83316	18.9098	14.3501	16.977
1836	1.83416	14.2726	13.1181	17.0273
1837	1.83516	15.063	12.2068	17.0783
1838	1.83616	8.87723	11.5712	17.1332
1839	1.83716	7.80595	11.8407	17.1167
1840	1.83816	9.37481	12.678	17.0678
1841	1.83916	7.91087	13.3509	17.0279
1842	1.84016	15.4885	14.4869	16.9822
1843	1.84116	15.9342	15.4137	16.9578
1844	1.84216	18.9535	16.8784	16.9148
1845	1.84315	25.7992	18.3381	16.8905
1846	1.84415	37.6663	20.3676	16.9152
1847	1.84515	20.8658	22.1373	16.9686
1848	1.84615	21.6379	23.5269	17.0586
1849	1.84715	16.1268	24.4305	17.1538
1850	1.84815	17.4047	25.6861	17.2633
1851	1.84915	29.4666	27.8267	17.4072
1852	1.85015	22.8486	29.869	17.5229
1853	1.85115	16.1717	31.5645	17.6152
1854	1.85215	18.445	31.7555	17.5688
1855	1.85315	19.1377	31.1835	17.472
1856	1.85414	19.8514	29.8575	17.3412
1857	1.85514	65.4201	28.1956	17.1994
1858	1.85614	101.917	25.2006	17.0281
1859	1.85714	117.109	22.2651	16.9695
1860	1.85814	70.3571	20.0256	17.0342
1861	1.85914	55.3283	18.4555	17.1726
1862	1.86014	25.6361	17.373	17.3374
1863	1.86114	6.88229	16.6185	17.4558
1864	1.86214	3.23816	15.9317	17.5092
1865	1.86313	9.77896	15.0602	17.4993
1866	1.86413	7.3473	14.144	17.5091
1867	1.86513	4.72672	13.2635	17.5464
1868	1.86613	4.30606	12.8449	17.5164
1869	1.86713	15.2628	12.4926	17.4636
1870	1.86813	23.4003	12.4518	17.3187
1871	1.86913	28.9294	12.5132	17.2025
1872	1.87013	12.2335	12.8508	17.1097
1873	1.87113	25.0262	13.7885	17.0229
1874	1.87213	25.0987	15.1107	16.9404
1875	1.87312	18.6374	16.29	16.8855
1876	1.87412	14.0588	17.1979	16.859
1877	1.87512	8.8584	18.2172	16.8515
1878	1.87612	8.37296	18.7366	16.8599
1879	1.87712	2.19193	19.3382	16.8799
1880	1.87812	6.4631	20.061	16.8959
1881	1.87912	0.806128	20.4942	16.9003
1882	1.88012	0.434495	20.5564	16.8931
1883	1.88112	0.594203	20.826	16.9009
1884	1.88212	7.22403	20.7522	16.892
1885	1.88312	6.64057	20.2449	16.8711
1886	1.88411	11.243	20.0516	16.8603
1887	1.88511	1.69045	19.7185	16.8584
1888	1.88611	7.29154	19.6961	16.8648
1889	1.88711	6.52276	20.4267	16.8809
1890	1.88811	5.15569	21.1105	16.8979
1891	1.88911	2.65085	21.8933	16.9141
1892	1.89011	13.4005	21.9252	16.9347
1893	1.89111	3.4147	21.6279	16.9446
1894	1.89211	8.33539	21.0959	16.9462
1895	1.89311	3.96291	20.2031	16.9312
1896	1.8941	3.2991	19.6054	16.941
1897	1.8951	6.55953	19.349	16.9666
1898	1.8961	2.69719	19.1972	16.9893
1899	1.8971	12.8805	18.2869	16.9991
1900	1.8981	6.67145	17.2241	17.0095
1901	1.8991	9.0381	16.0973	17.0266
1902	1.9001	8.81817	15.2446	17.0334
1903	1.9011	15.0965	14.3396	17.0329
1904	1.9021	15.1176	13.7669	17.0188
1905	1.90309	25.2846	13.0244	17.0272
1906	1.90409	15.0712	12.1681	17.0784
1907	1.90509	23.104	11.6659	17.1316
1908	1.90609	1.27762	11.2089	17.1768
1909	1.90709	8.36189	11.4509	17.1455
1910	1.90809	7.90833	11.5991	17.1272
1911	1.90909	10.285	12.0871	17.0906
1912	1.91009	8.30868	12.6488	17.0609
1913	1.91109	15.2936	13.7236	16.9929
1914	1.91209	29.7333	15.3637	16.914
1915	1.91308	33.3005	17.2597	16.8627
1916	1.91408	45.1401	19.2678	16.8534
1917	1.91508	28.2805	21.335	16.8844
1918	1.91608	23.6653	23.1468	16.9395
1919	1.91708	15.3007	24.4258	16.9918
1920	1.91808	9.57284	25.825	17.0634
1921	1.91908	1.76754	26.302	17.0974
1922	1.92008	16.6397	25.7818	17.0839
1923	1.92108	22.6359	24.4828	17.0505
1924	1.92208	41.3342	22.2172	16.9978
1925	1.92308	41.8316	19.8722	16.9703
1926	1.92407	44.3947	17.5692	16.9984
1927	1.92507	51.7308	15.1014	17.0616
1928	1.92607	42.1006	12.8535	17.1406
1929	1.92707	12.3545	11.5095	17.2249
1930	1.92807	4.86957	10.8357	17.2549
1931	1.92907	4.01271	10.7803	17.2397
1932	1.93007	14.984	10.6496	17.2311
1933	1.93107	41.1618	10.413	17.2542
1934	1.93207	47.8804	10.9509	17.2502
1935	1.93307	47.9691	12.2613	17.2341
1936	1.93406	33.9595	13.5498	17.2529
1937	1.93506	38.2951	15.3791	17.2488
1938	1.93606	45.9806	17.7087	17.2636
1939	1.93706	35.0503	19.9357	17.2514
1940	1.93806	36.462	22.0151	17.236
1941	1.93906	19.1116	23.6978	17.2238
1942	1.94006	13.9543	24.5615	17.1892
1943	1.94106	3.89665	25.2401	17.1717
1944	1.94206	5.19582	25.5057	17.1545
1945	1.94305	18.5123	25.2026	17.0956
1946	1.94405	45.0501	23.8286	16.9888
1947	1.94505	45.5932	22.2713	16.9104
1948	1.94605	23.3586	20.569	16.8752
1949	1.94705	38.0351	18.7614	16.8695
1950	1.94805	45.8852	16.6617	16.9063
1951	1.94905	17.4923	14.992	16.982
1952	1.95005	13.3445	14.0746	17.0447
1953	1.95105	11.4059	12.9371	17.1116
1954	1.95205	9.42847	12.2037	17.1353
1955	1.95304	2.33529	11.8659	17.1452
1956	1.95404	2.95605	11.6088	17.1491
1957	1.95504	14.5271	11.7426	17.1209
1958	1.95604	28.889	12.2661	17.0706
1959	1.95704	39.2477	13.6725	16.9979
1960	1.95804	48.6489	15.4812	16.9665
1961	1.95904	46.9269	17.9221	16.9415
1962	1.96004	41.845	20.2812	16.9677
1963	1.96104	19.12	22.2624	17.0199
1964	1.96204	7.88879	23.8112	17.0748
1965	1.96303	5.65816	24.7895	17.113
1966	1.96403	3.64516	25.4983	17.1281
1967	1.96503	17.6639	25.5177	17.0961
1968	1.96603	31.3107	25.3365	17.0452
1969	1.96703	15.9579	25.675	17.0521
1970	1.96803	19.2615	26.3254	17.0987
1971	1.96903	12.0061	26.3927	17.1248
1972	1.97003	8.61199	26.0727	17.1312
1973	1.97103	8.33786	25.1171	17.1095
1974	1.97203	15.3942	24.5104	17.1223
1975	1.97303	16.0866	23.7843	17.1477
1976	1.97402	25.5299	23.0027	17.1951
1977	1.97502	43.5365	21.3344	17.2346
1978	1.97602	61.3357	18.8355	17.2614
1979	1.97702	46.6934	16.463	17.3488
1980	1.97802	39.0528	14.3082	17.4114
1981	1.97902	42.2108	12.4611	17.4949
1982	1.98002	28.6707	10.7444	17.642
1983	1.98102	19.1474	9.68838	17.7066
1984	1.98202	19.2508	9.39405	17.6478
1985	1.98301	37.0803	9.53739	17.5022
1986	1.98401	61.5856	10.1465	17.3225
1987	1.98501	53.4599	11.4853	17.144
1988	1.98601	59.5185	13.5778	16.9827
1989	1.98701	46.1726	15.5784	16.8978
1990	1.98801	53.5385	18.1143	16.8597
1991	1.98901	50.8126	20.7463	16.8816
1992	1.99001	27.4095	22.95	16.9395
1993	1.99101	6.15869	24.6997	17.0094
1994	1.99201	2.94209	25.3761	17.041
1995	1.993	6.36232	25.864	17.0689
1996	1.994	5.1088	25.8916	17.0818
1997	1.995	8.71643	25.5704	17.0785
1998	1.996	15.6936	24.7601	17.0667
[truncated: 19,023 more rows]
