# Supplementary material for: Sympathetic cooling of a trapped proton mediated by an LC circuit
Source: Nature. 2021 Aug 25;596(7873):514–8. doi: 10.1038/s41586-021-03784-w (PMC8387233; doi:10.1038/s41586-021-03784-w)
Supplement: Supplementary file 7 — Source Data Extended Data Fig. 3 [file 41586_2021_3784_MOESM7_ESM.xlsx]

## Sheet: xtended Data Fig 3a
Frequenz	Amplitude
478815	-114.247
478816	-114.029
478816	-114.376
478816	-114.523
478817	-114.083
478818	-113.942
478818	-114.16
478818	-114.385
478819	-114.092
478820	-114.024
478820	-114.08
478820	-113.752
478821	-113.443
478822	-113.685
478822	-113.872
478822	-114.01
478823	-114.125
478824	-114.022
478824	-113.711
478824	-113.72
478825	-113.85
478826	-113.743
478826	-113.581
478826	-113.59
478827	-113.792
478828	-113.797
478828	-113.82
478828	-113.857
478829	-113.849
478830	-113.911
478830	-113.898
478830	-113.971
478831	-114.104
478832	-113.943
478832	-113.597
478832	-113.409
478833	-113.573
478834	-113.664
478834	-113.472
478834	-113.279
478835	-113.462
478836	-113.71
478836	-113.69
478836	-113.593
478837	-113.336
478838	-113.538
478838	-113.792
478838	-113.355
478839	-113.08
478840	-113.333
478840	-113.384
478840	-113.122
478841	-113.322
478842	-113.65
478842	-113.549
478842	-113.096
478843	-112.814
478844	-112.671
478844	-112.779
478844	-113.364
478845	-113.78
478846	-113.644
478846	-113.406
478846	-113.353
478847	-113.189
478848	-113.008
478848	-112.983
478848	-113.05
478849	-113.069
478850	-112.99
478850	-113.089
478850	-113.196
478851	-112.998
478852	-112.808
478852	-112.856
478852	-112.986
478853	-113.12
478854	-113.125
478854	-112.973
478854	-113.027
478855	-113.122
478856	-113.121
478856	-113.065
478856	-113.112
478857	-112.899
478858	-112.686
478858	-112.744
478858	-112.949
478859	-113.259
478860	-113.403
478860	-113.192
478860	-112.656
478861	-112.648
478862	-113.153
478862	-112.891
478862	-112.567
478863	-112.294
478864	-111.974
478864	-112.073
478864	-112.462
478865	-112.737
478866	-112.669
478866	-112.669
478866	-113.02
478867	-113.003
478868	-112.795
478868	-112.872
478868	-113.05
478869	-113.29
478870	-113.017
478870	-112.463
478870	-112.248
478871	-112.428
478872	-112.672
478872	-112.526
478872	-112.496
478873	-112.508
478874	-112.464
478874	-112.599
478874	-112.542
478875	-112.382
478876	-112.398
478876	-112.583
478876	-112.491
478877	-112.198
478878	-112.134
478878	-112.203
478878	-112.156
478879	-112.227
478880	-112.035
478880	-111.816
478880	-111.915
478881	-111.928
478882	-111.978
478882	-112.079
478882	-112.085
478883	-112.229
478884	-112.326
478884	-112.197
478884	-111.835
478885	-111.738
478886	-111.903
478886	-111.919
478886	-111.834
478887	-111.952
478888	-112.083
478888	-112.046
478888	-112.101
478889	-111.995
478890	-111.848
478890	-111.543
478890	-111.39
478891	-111.543
478892	-111.825
478892	-111.981
478892	-111.839
478893	-111.687
478894	-111.484
478894	-111.443
478894	-111.493
478895	-111.482
478896	-111.488
478896	-111.366
478896	-111.406
478897	-111.498
478898	-111.473
478898	-111.345
478898	-111.379
478899	-111.247
478900	-110.899
478900	-110.908
478900	-111.132
478901	-111.448
478902	-111.598
478902	-111.751
478902	-111.798
478903	-111.314
478904	-110.848
478904	-110.755
478904	-110.441
478905	-110.267
478906	-110.515
478906	-110.886
478906	-111.054
478907	-111.016
478908	-110.986
478908	-110.805
478908	-110.727
478909	-110.746
478910	-110.821
478910	-110.825
478910	-110.337
478911	-109.946
478912	-110.292
478912	-110.671
478912	-110.378
478913	-110.06
478914	-110.021
478914	-109.881
478914	-109.66
478915	-109.512
478916	-109.523
478916	-109.672
478916	-109.7
478917	-109.805
478918	-109.969
478918	-109.98
478918	-109.699
478919	-109.63
478920	-109.615
478920	-109.596
478920	-109.614
478921	-109.601
478922	-109.596
478922	-109.777
478922	-109.996
478923	-109.832
478924	-109.663
478924	-109.52
478924	-109.387
478925	-109.485
478926	-109.653
478926	-109.836
478926	-109.807
478927	-109.407
478928	-109.363
478928	-109.542
478928	-109.266
478929	-108.827
478930	-108.704
478930	-108.6
478930	-108.571
478931	-108.937
478932	-109.309
478932	-109.214
478932	-108.901
478933	-108.73
478934	-108.856
478934	-108.879
478934	-108.905
478935	-109.038
478936	-109.012
478936	-109.033
478936	-108.863
478937	-108.624
478938	-108.374
478938	-108.495
478938	-108.674
478939	-108.548
478940	-108.146
478940	-107.821
478940	-107.83
478941	-108.244
478942	-108.134
478942	-107.876
478942	-107.824
478943	-107.593
478944	-107.429
478944	-107.334
478944	-107.076
478945	-107.012
478946	-107.255
478946	-107.274
478946	-107.21
478947	-106.744
478948	-106.574
478948	-106.857
478948	-107.231
478949	-107.251
478950	-106.833
478950	-106.598
478950	-106.439
478951	-106.161
478952	-106.142
478952	-106.403
478952	-106.443
478953	-106.168
478954	-105.651
478954	-105.506
478954	-105.414
478955	-105.232
478956	-105.125
478956	-104.912
478956	-104.594
478957	-104.209
478958	-103.988
478958	-104.339
478958	-104.268
478959	-103.83
478960	-103.764
478960	-103.66
478960	-103.337
478961	-102.877
478962	-102.419
478962	-102.052
478962	-101.872
478963	-101.329
478964	-100.575
478964	-100.197
478964	-99.8927
478965	-99.2331
478966	-98.8647
478966	-98.947
478966	-99.1903
478967	-100.193
478968	-102.187
478968	-104.322
478968	-106.444
478969	-108.475
478970	-109.783
478970	-110.233
478970	-110.704
478971	-110.919
478972	-110.712
478972	-110.292
478972	-109.901
478973	-109.56
478974	-109.233
478974	-108.945
478974	-108.731
478975	-108.376
478976	-108.058
478976	-107.702
478976	-106.942
478977	-106.489
478978	-106.489
478978	-106.371
478978	-106.203
478979	-106.263
478980	-106.067
478980	-105.51
478980	-105.552
478981	-105.554
478982	-105.075
478982	-104.507
478982	-104.322
478983	-104.407
478984	-104.314
478984	-103.939
478984	-103.605
478985	-103.535
478986	-103.572
478986	-103.473
478986	-103.1
478987	-103.013
478988	-103.158
478988	-102.972
478988	-102.897
478989	-102.97
478990	-102.658
478990	-102.296
478990	-102.13
478991	-101.741
478992	-101.6
478992	-101.842
478992	-101.674
478993	-101.467
478994	-101.439
478994	-101.311
478994	-100.98
478995	-100.634
478996	-100.92
478996	-100.985
478996	-100.707
478997	-100.611
478998	-100.259
478998	-100.063
478998	-99.9361
478999	-99.7808
479000	-99.6804
479000	-99.6359
479000	-99.5014
479001	-99.4048
479002	-99.3453
479002	-99.0248
479002	-98.8854
479003	-99.1557
479004	-99.0637
479004	-99.0559
479004	-99.0242
479005	-98.8354
479006	-98.687
479006	-98.797
479006	-98.9057
479007	-98.8971
479008	-98.6114
479008	-98.2762
479008	-98.7512
479009	-98.9216
479010	-98.5256
479010	-98.7381
479010	-98.7492
479011	-98.3239
479012	-98.3525
479012	-98.8747
479012	-99.5607
479013	-100.584
479014	-102.075
479014	-104.053
479014	-107.389
479015	-108.999
479016	-105.048
479016	-101.47
479016	-99.4652
479017	-98.8547
479018	-98.8227
479018	-98.3408
479018	-98.1517
479019	-98.8458
479020	-99.0601
479020	-98.8359
479020	-98.5743
479021	-98.7626
479022	-99.1576
479022	-99.3251
479022	-99.1333
479023	-98.9784
479024	-99.3488
479024	-99.5887
479024	-99.7869
479025	-100.023
479026	-99.7663
479026	-99.7774
479026	-100.004
479027	-99.9998
479028	-100.195
479028	-100.289
479028	-100.002
479029	-99.884
479030	-100.083
479030	-100.386
479030	-100.498
479031	-100.607
479032	-100.814
479032	-100.922
479032	-101.435
479033	-101.984
479034	-102.153
479034	-102.14
479034	-101.968
479035	-101.995
479036	-102.541
479036	-102.785
479036	-102.748
479037	-102.621
479038	-102.633
479038	-102.9
479038	-102.972
479039	-102.71
479040	-102.517
479040	-102.735
479040	-102.933
479041	-103.259
479042	-103.785
479042	-104.019
479042	-104.096
479043	-104.162
479044	-104.474
479044	-104.503
479044	-104.114
479045	-104.22
479046	-104.554
479046	-104.557
479046	-104.465
479047	-104.491
479048	-104.384
479048	-104.475
479048	-104.81
479049	-104.935
479050	-105.238
479050	-105.581
479050	-105.538
479051	-105.286
479052	-105.352
479052	-105.701
479052	-106.046
479053	-105.851
479054	-105.753
479054	-105.916
479054	-105.958
479055	-105.992
479056	-106.112
479056	-106.423
479056	-106.493
479057	-106.36
479058	-106.404
479058	-106.649
479058	-106.731
479059	-106.641
479060	-106.539
479060	-106.698
479060	-106.887
479061	-107.042
479062	-107.09
479062	-107.385
479062	-107.773
479063	-107.53
479064	-107.478
479064	-107.505
479064	-107.635
479065	-107.876
479066	-107.817
479066	-107.652
479066	-107.671
479067	-107.56
479068	-107.422
479068	-107.507
479068	-107.967
479069	-108.255
479070	-108.197
479070	-108.279
479070	-108.347
479071	-108.358
479072	-108.301
479072	-108.353
479072	-108.599
479073	-108.903
479074	-108.887
479074	-108.677
479074	-108.76
479075	-109.101
479076	-109.068
479076	-109.098
479076	-109.249
479077	-109.38
479078	-109.32
479078	-109.008
479078	-108.906
479079	-108.959
479080	-108.953
479080	-109.042
479080	-109.146
479081	-109.257
479082	-109.419
479082	-109.486
479082	-109.292
479083	-109.341
479084	-109.602
479084	-109.632
479084	-109.807
479085	-109.795
479086	-109.946
479086	-110.208
479086	-110.134
479087	-110.007
479088	-110.047
479088	-110.295
479088	-110.737
479089	-110.488
479090	-110.338
479090	-110.359
479090	-110.274
479091	-110.084
479092	-110.257
479092	-110.57
479092	-110.626
479093	-110.549
479094	-110.398
479094	-110.825
479094	-110.855
479095	-110.239
479096	-110.294
479096	-110.556
479096	-110.799
479097	-110.679
479098	-110.659
479098	-110.999
479098	-111.09
479099	-111.088
479100	-111.215
479100	-110.973
479100	-110.593
479101	-110.607
479102	-110.645
479102	-110.603
479102	-110.985
479103	-111.227
479104	-111.277
479104	-111.378
479104	-111.486
479105	-111.718
479106	-111.692
479106	-111.605
479106	-111.695
479107	-111.715
479108	-111.6
479108	-111.734
479108	-111.643
479109	-111.28
479110	-111.515
479110	-111.933
479110	-112.002
479111	-111.755
479112	-111.742
479112	-111.743
479112	-111.722
479113	-111.913
479114	-112.221
479114	-112.298
479114	-112.106
479115	-111.975
479116	-111.882
479116	-111.716
479116	-111.582
479117	-111.821
479118	-112.053
479118	-112.343
479118	-112.494
479119	-112.225
479120	-112.008
479120	-112.156
479120	-112.443
479121	-112.675
479122	-112.899
479122	-112.808
479122	-112.413
479123	-112.302
479124	-112.563
479124	-112.672
479124	-112.597
479125	-112.475
479126	-112.594
479126	-112.475
479126	-112.204
479127	-112.365
479128	-112.557
479128	-112.648
479128	-112.689
479129	-112.47
479130	-112.213
479130	-112.495
479130	-112.724
479131	-112.825
479132	-112.928
479132	-112.8
479132	-112.511
479133	-112.429
479134	-112.275
479134	-112.435
479134	-112.822
479135	-112.79
479136	-112.862
479136	-113.038
479136	-112.826
479137	-112.867
479138	-113.026
479138	-113.186
479138	-113.546
479139	-113.748
479140	-113.71
479140	-113.298
479140	-113.087
479141	-113.36
479142	-113.332
479142	-113.249
479142	-113.303
479143	-113.053
479144	-112.655
479144	-112.61
479144	-112.956
479145	-113.227
479146	-113.147
479146	-112.979
479146	-113.174
479147	-113.443
479148	-113.6
479148	-113.811
479148	-113.736
479149	-113.68
479150	-113.387
479150	-113.392
479150	-113.699
479151	-113.865
479152	-113.796
479152	-113.743
479152	-113.655
479153	-113.633
479154	-113.908
479154	-114.185
479154	-113.984
479155	-113.948
479156	-114.06
479156	-113.733
479156	-113.66
479157	-113.603
479158	-113.843
479158	-114.118
479158	-114.148
479159	-113.88
479160	-113.776
479160	-113.78
479160	-113.597
479161	-113.497
479162	-113.627
479162	-113.609
479162	-113.65
479163	-113.762
479164	-113.73
479164	-113.57
479164	-113.565
479165	-113.691
479166	-113.838
479166	-114.082
479166	-113.907
479167	-114.013
479168	-114.074
479168	-113.978
479168	-113.906
479169	-113.748
479170	-113.953
479170	-113.896
479170	-113.789
479171	-113.989
479172	-113.919
479172	-113.815
479172	-114.267
479173	-114.508
479174	-114.202
479174	-114.09
479174	-114.369
479175	-114.637
479176	-114.519
479176	-114.133
479176	-114.13
479177	-114.329
479178	-114.369
479178	-114.312
479178	-114.138
479179	-114.059
479180	-114.25
479180	-114.337
479180	-114.291
479181	-114.154
479182	-114.282
479182	-114.42
479182	-114.614
479183	-114.446
479184	-113.955
479184	-114.112
479184	-114.294
479185	-114.444
479186	-114.458
479186	-114.52
479186	-114.665
479187	-114.733
479188	-114.737
479188	-114.586
479188	-114.502
479189	-114.715
479190	-114.891
479190	-115.05
479190	-115.27
479191	-114.95
479192	-114.612
479192	-114.525
479192	-114.787
479193	-115.17
479194	-115.115
479194	-114.765
479194	-114.481
479195	-114.568
479196	-114.744
479196	-114.642
479196	-114.384
479197	-114.448
479198	-114.69
479198	-114.967
479198	-114.751
479199	-114.788
479200	-115.04
479200	-114.915
479200	-114.875
479201	-114.798
479202	-114.552
479202	-114.12
479202	-114.263
479203	-114.863
479204	-114.987
479204	-114.554
479204	-114.187
479205	-114.254
479206	-114.505
479206	-114.666
479206	-114.901
479207	-115.098
479208	-114.908
479208	-114.593
479208	-114.91
479209	-114.996
479210	-114.911
479210	-114.919
479210	-114.992
479211	-114.856
479212	-114.784
479212	-115.022
479212	-115.133
479213	-115.07
479214	-115.189
479214	-115.184
479214	-114.888
479215	-114.704

## Sheet: xtended Data Fig 3b
Frequenz	Amplitude
478815	-113.283
478816	-113.062
478816	-112.895
478816	-113.112
478817	-112.975
478818	-113.16
478818	-113.548
478818	-113.663
478819	-113.386
478820	-113.098
478820	-113.231
478820	-113.224
478821	-113.027
478822	-113.148
478822	-113.367
478822	-113.25
478823	-112.956
478824	-113.233
478824	-113.23
478824	-112.907
478825	-112.989
478826	-113.346
478826	-113.51
478826	-113.373
478827	-113.262
478828	-112.826
478828	-112.913
478828	-113.003
478829	-112.96
478830	-112.999
478830	-112.726
478830	-112.871
478831	-113.2
478832	-113.072
478832	-112.93
478832	-112.797
478833	-112.736
478834	-112.848
478834	-112.96
478834	-113.002
478835	-112.957
478836	-113.023
478836	-112.977
478836	-112.482
478837	-112.308
478838	-112.475
478838	-112.636
478838	-112.545
478839	-112.469
478840	-112.517
478840	-112.356
478840	-112.534
478841	-112.746
478842	-112.904
478842	-113.01
478842	-112.687
478843	-112.404
478844	-112.155
478844	-112.224
478844	-112.45
478845	-112.569
478846	-112.823
478846	-112.679
478846	-112.676
478847	-112.702
478848	-112.718
478848	-113.033
478848	-113.131
478849	-112.848
478850	-112.75
478850	-112.557
478850	-112.312
478851	-112.428
478852	-112.524
478852	-112.55
478852	-112.446
478853	-112.244
478854	-112.168
478854	-112.365
478854	-112.628
478855	-112.206
478856	-111.98
478856	-112.144
478856	-112.22
478857	-112.231
478858	-112.297
478858	-112.277
478858	-112.035
478859	-111.834
478860	-111.817
478860	-111.915
478860	-111.999
478861	-111.969
478862	-111.968
478862	-111.572
478862	-111.101
478863	-111.193
478864	-111.133
478864	-111.34
478864	-111.44
478865	-111.539
478866	-111.785
478866	-111.744
478866	-111.597
478867	-111.867
478868	-112.063
478868	-111.767
478868	-111.367
478869	-111.231
478870	-111.498
478870	-112.048
478870	-112.175
478871	-111.888
478872	-111.837
478872	-112.067
478872	-111.894
478873	-111.691
478874	-111.587
478874	-111.149
478874	-110.857
478875	-110.842
478876	-111.152
478876	-111.422
478876	-111.257
478877	-111.021
478878	-111.165
478878	-111.274
478878	-111.094
478879	-111.164
478880	-111.319
478880	-111.366
478880	-111.407
478881	-111.411
478882	-111.397
478882	-111.426
478882	-111.413
478883	-111.27
478884	-111.239
478884	-111.348
478884	-111.143
478885	-111.154
478886	-111.198
478886	-111.035
478886	-110.834
478887	-110.991
478888	-110.989
478888	-111.052
478888	-111.455
478889	-111.537
478890	-111.327
478890	-110.841
478890	-110.367
478891	-110.455
478892	-110.814
478892	-110.901
478892	-110.456
478893	-110.288
478894	-110.384
478894	-110.473
478894	-110.529
478895	-110.418
478896	-110.394
478896	-110.516
478896	-110.662
478897	-110.566
478898	-110.217
478898	-110.087
478898	-110.047
478899	-110.389
478900	-110.864
478900	-110.796
478900	-110.465
478901	-110.139
478902	-109.73
478902	-109.554
478902	-109.839
478903	-110.099
478904	-109.803
478904	-109.662
478904	-109.534
478905	-109.378
478906	-109.471
478906	-109.64
478906	-109.747
478907	-109.714
478908	-109.512
478908	-109.589
478908	-110.003
478909	-110.034
478910	-109.698
478910	-109.583
478910	-109.623
478911	-109.65
478912	-109.412
478912	-109.094
478912	-109.163
478913	-109.279
478914	-109.432
478914	-109.652
478914	-109.551
478915	-109.435
478916	-109.118
478916	-109.281
478916	-109.347
478917	-109.057
478918	-108.986
478918	-108.875
478918	-108.712
478919	-108.938
478920	-108.675
478920	-108.234
478920	-108.306
478921	-108.536
478922	-108.597
478922	-108.683
478922	-108.921
478923	-108.751
478924	-108.403
478924	-108.618
478924	-108.697
478925	-108.382
478926	-108.35
478926	-108.26
478926	-108.114
478927	-107.916
478928	-107.958
478928	-108.157
478928	-108.08
478929	-107.817
478930	-107.888
478930	-107.738
478930	-107.421
478931	-107.646
478932	-107.683
478932	-107.364
478932	-107.565
478933	-107.801
478934	-107.96
478934	-107.935
478934	-107.847
478935	-107.486
478936	-107.354
478936	-107.735
478936	-107.797
478937	-107.678
478938	-107.396
478938	-107.03
478938	-107.16
478939	-107.479
478940	-107.365
478940	-107.059
478940	-106.844
478941	-106.642
478942	-106.737
478942	-107.068
478942	-107.051
478943	-107.149
478944	-107.041
478944	-106.741
478944	-106.896
478945	-107.049
478946	-106.666
478946	-106.415
478946	-106.219
478947	-106.12
478948	-106.243
478948	-105.901
478948	-105.866
478949	-106.084
478950	-105.867
478950	-105.744
478950	-105.705
478951	-105.661
478952	-105.66
478952	-105.668
478952	-105.49
478953	-105.528
478954	-105.641
478954	-105.271
478954	-105.109
478955	-104.939
478956	-104.871
478956	-104.889
478956	-105.089
478957	-105.37
478958	-105.28
478958	-104.975
478958	-104.932
478959	-104.94
478960	-104.688
478960	-104.612
478960	-104.703
478961	-104.778
478962	-104.514
478962	-104.059
478962	-103.931
478963	-103.862
478964	-103.992
478964	-104.169
478964	-104.151
478965	-103.874
478966	-103.511
478966	-103.218
478966	-103.102
478967	-103.245
478968	-103.422
478968	-103.306
478968	-103.059
478969	-103.134
478970	-103.056
478970	-102.694
478970	-102.558
478971	-102.559
478972	-102.568
478972	-102.704
478972	-102.491
478973	-101.845
478974	-101.825
478974	-102.133
478974	-102.125
478975	-101.752
478976	-101.35
478976	-101.117
478976	-101.193
478977	-101.554
478978	-101.575
478978	-101.422
478978	-101.204
478979	-101.155
478980	-101.096
478980	-101.269
478980	-101.219
478981	-100.905
478982	-100.627
478982	-100.566
478982	-100.306
478983	-100.074
478984	-99.8769
478984	-99.8475
478984	-99.8677
478985	-99.3783
478986	-99.2806
478986	-99.5242
478986	-99.6233
478987	-99.3073
478988	-98.76
478988	-98.3688
478988	-98.4644
478989	-98.4151
478990	-98.3587
478990	-98.7784
478990	-98.8292
478991	-98.3894
478992	-98.005
478992	-97.5674
478992	-97.4164
478993	-97.5572
478994	-97.6165
478994	-97.4844
478994	-97.2092
478995	-97.3606
478996	-97.6776
478996	-97.0867
478996	-96.5316
478997	-96.4973
478998	-96.5513
478998	-96.3032
478998	-96.0994
478999	-96.2792
479000	-96.3073
479000	-96.3633
479000	-96.1368
479001	-95.8481
479002	-95.8666
479002	-95.8732
479002	-95.9795
479003	-96.3261
479004	-96.5693
479004	-96.2835
479004	-95.9065
479005	-96.0239
479006	-96.2738
479006	-96.0867
479006	-95.732
479007	-96.0061
479008	-96.506
479008	-96.907
479008	-97.5456
479009	-97.9324
479010	-97.8288
479010	-97.8443
479010	-98.1764
479011	-98.4719
479012	-98.8583
479012	-99.1196
479012	-99.0715
479013	-99.2404
479014	-99.6173
479014	-100.07
479014	-100.543
479015	-101.125
479016	-101.417
479016	-101.329
479016	-101.636
479017	-101.782
479018	-101.792
479018	-102.078
479018	-101.97
479019	-101.302
479020	-100.959
479020	-100.942
479020	-100.32
479021	-99.5722
479022	-99.006
479022	-98.4931
479022	-98.0001
479023	-97.3556
479024	-96.8322
479024	-96.4448
479024	-96.2613
479025	-95.8957
479026	-95.5522
479026	-95.9819
479026	-96.3554
479027	-96.1282
479028	-96.1403
479028	-96.1604
479028	-96.1588
479029	-96.2692
479030	-96.4175
479030	-96.4405
479030	-97.0826
479031	-97.7696
479032	-97.6029
479032	-97.4567
479032	-98.1315
479033	-98.9559
479034	-99.0522
479034	-99.0687
479034	-99.0573
479035	-98.8686
479036	-98.8609
479036	-99.1669
479036	-99.6894
479037	-99.9581
479038	-100.145
479038	-100.697
479038	-100.749
479039	-100.495
479040	-100.873
479040	-100.915
479040	-100.909
479041	-101.171
479042	-101.316
479042	-101.166
479042	-101.356
479043	-101.444
479044	-101.653
479044	-101.901
479044	-102.166
479045	-102.382
479046	-102.454
479046	-102.459
479046	-102.811
479047	-102.976
479048	-102.791
479048	-102.851
479048	-103.283
479049	-103.633
479050	-103.402
479050	-103.465
479050	-103.68
479051	-103.897
479052	-104.012
479052	-103.775
479052	-103.778
479053	-104.03
479054	-104.076
479054	-104.132
479054	-104.302
479055	-104.268
479056	-104.125
479056	-104.679
479056	-105.167
479057	-104.968
479058	-104.806
479058	-104.886
479058	-104.681
479059	-104.738
479060	-105.21
479060	-105.741
479060	-105.93
479061	-105.837
479062	-105.996
479062	-105.921
479062	-105.581
479063	-105.705
479064	-105.777
479064	-106.045
479064	-106.293
479065	-106.378
479066	-106.121
479066	-105.933
479066	-106.378
479067	-106.862
479068	-106.98
479068	-106.834
479068	-106.614
479069	-106.713
479070	-106.824
479070	-106.784
479070	-106.879
479071	-107.157
479072	-107.351
479072	-107.37
479072	-107.647
479073	-107.53
479074	-107.437
479074	-107.682
479074	-107.751
479075	-107.682
479076	-107.285
479076	-106.944
479076	-107.384
479077	-108.006
479078	-108.518
479078	-108.583
479078	-108.223
479079	-107.998
479080	-107.959
479080	-108.169
479080	-108.095
479081	-108.15
479082	-107.972
479082	-107.649
479082	-107.908
479083	-108.411
479084	-109.163
479084	-109.392
479084	-108.74
479085	-108.553
479086	-108.831
479086	-109.092
479086	-109.205
479087	-109.153
479088	-109.297
479088	-109.157
479088	-109.081
479089	-108.964
479090	-108.73
479090	-108.896
479090	-109.146
479091	-109.41
479092	-109.474
479092	-109.127
479092	-109.396
479093	-109.58
479094	-109.39
479094	-109.545
479094	-109.422
479095	-109.36
479096	-109.369
479096	-109.149
479096	-109.185
479097	-109.46
479098	-109.96
479098	-110.214
479098	-110.16
479099	-110.261
479100	-110.386
479100	-110.782
479100	-111.144
479101	-111.231
479102	-111.319
479102	-111.742
479102	-110.252
479103	-105.954
479104	-104.842
479104	-106.619
479104	-108.366
479105	-109.23
479106	-109.46
479106	-109.471
479106	-109.81
479107	-109.979
479108	-110.137
479108	-110.345
479108	-110.502
479109	-110.182
479110	-109.9
479110	-110.228
479110	-110.699
479111	-110.818
479112	-110.437
479112	-110.387
479112	-110.532
479113	-110.457
479114	-110.538
479114	-110.776
479114	-110.608
479115	-110.528
479116	-110.755
479116	-110.912
479116	-110.654
479117	-110.599
479118	-111.159
479118	-111.361
479118	-111.057
479119	-111.063
479120	-111.048
479120	-111.107
479120	-111.25
479121	-111.222
479122	-111.241
479122	-111.298
479122	-111.153
479123	-111.276
479124	-111.338
479124	-111.437
479124	-111.447
479125	-111.181
479126	-110.965
479126	-111.07
479126	-111.645
479127	-112.007
479128	-112.059
479128	-112.095
479128	-111.7
479129	-111.369
479130	-111.675
479130	-112.129
479130	-112.249
479131	-111.704
479132	-111.611
479132	-111.672
479132	-111.852
479133	-112.032
479134	-112.033
479134	-112.257
479134	-112.23
479135	-112.209
479136	-112.165
479136	-111.958
479136	-111.832
479137	-111.874
479138	-112.006
479138	-112.049
479138	-112.143
479139	-112.493
479140	-112.589
479140	-112.352
479140	-112.426
479141	-112.475
479142	-112.054
479142	-112.043
479142	-112.52
479143	-112.761
479144	-112.924
479144	-112.902
479144	-112.717
479145	-112.687
479146	-112.918
479146	-112.828
479146	-112.6
479147	-112.816
479148	-112.654
479148	-112.395
479148	-112.383
479149	-112.563
479150	-112.619
479150	-112.712
479150	-112.731
479151	-112.583
479152	-112.584
479152	-112.656
479152	-112.651
479153	-112.712
479154	-112.685
479154	-112.714
479154	-112.697
479155	-112.663
479156	-112.713
479156	-112.74
479156	-112.833
479157	-112.949
479158	-112.745
479158	-112.523
479158	-112.637
479159	-112.78
479160	-112.89
479160	-113.188
479160	-113.104
479161	-112.894
479162	-113.132
479162	-113.054
479162	-113.073
479163	-113.462
479164	-113.528
479164	-113.289
479164	-113.239
479165	-112.938
479166	-112.869
479166	-113.298
479166	-113.554
479167	-113.265
479168	-112.991
479168	-113.144
479168	-112.769
479169	-112.447
479170	-113.079
479170	-113.631
479170	-113.767
479171	-113.463
479172	-113.206
479172	-113.34
479172	-113.484
479173	-113.614
479174	-113.619
479174	-113.504
479174	-113.676
479175	-113.807
479176	-113.604
479176	-113.551
479176	-113.412
479177	-113.206
479178	-113.122
479178	-113.377
479178	-113.802
479179	-113.84
479180	-113.426
479180	-113.105
479180	-113.434
479181	-113.563
479182	-113.705
479182	-113.516
479182	-113.633
479183	-113.919
479184	-114.058
479184	-114.185
479184	-113.965
479185	-113.995
479186	-114.083
479186	-113.822
479186	-113.698
479187	-114.054
479188	-114.122
479188	-113.965
479188	-114.057
479189	-114.148
479190	-113.927
479190	-114.088
479190	-114.325
479191	-113.912
479192	-113.784
479192	-114.048
479192	-113.869
479193	-113.722
479194	-113.822
479194	-114.121
479194	-114.388
479195	-114.184
479196	-114.025
479196	-114.074
479196	-114.265
479197	-114.293
479198	-114.092
479198	-114.039
479198	-114.35
479199	-114.393
479200	-114.415
479200	-114.499
479200	-114.372
479201	-114.374
479202	-114.453
479202	-114.306
479202	-114.248
479203	-114.228
479204	-114.303
479204	-114.492
479204	-114.327
479205	-114.102
479206	-114.049
479206	-113.89
479206	-113.939
479207	-114.146
479208	-114.088
479208	-113.984
479208	-113.968
479209	-113.971
479210	-113.917
479210	-114.284
479210	-114.27
479211	-113.832
479212	-113.608
479212	-113.921
479212	-114.507
479213	-115.025
479214	-114.714
479214	-114.31
479214	-114.711
479215	-115.212

## Sheet: xtended Data Fig 3c
Frequenz	Amplitude
478815	-113.588
478816	-113.628
478816	-113.717
478816	-113.718
478817	-113.454
478818	-113.173
478818	-112.914
478818	-112.795
478819	-112.858
478820	-112.718
478820	-112.916
478820	-113.09
478821	-113.356
478822	-113.384
478822	-112.94
478822	-112.832
478823	-113.246
478824	-113.009
478824	-112.605
478824	-112.64
478825	-112.741
478826	-112.915
478826	-113.028
478826	-112.775
478827	-112.825
478828	-113.049
478828	-112.997
478828	-112.927
478829	-112.842
478830	-112.963
478830	-113.233
478830	-113.066
478831	-112.901
478832	-112.832
478832	-112.64
478832	-112.562
478833	-113.056
478834	-113.237
478834	-113.076
478834	-113.055
478835	-113.087
478836	-112.684
478836	-112.495
478836	-112.722
478837	-112.706
478838	-112.833
478838	-113.176
478838	-113.138
478839	-112.797
478840	-112.77
478840	-112.827
478840	-112.84
478841	-112.624
478842	-112.471
478842	-112.4
478842	-112.164
478843	-112.31
478844	-112.637
478844	-112.361
478844	-112.213
478845	-112.205
478846	-112.471
478846	-112.502
478846	-111.876
478847	-111.769
478848	-112.168
478848	-112.391
478848	-112.365
478849	-112.383
478850	-112.478
478850	-112.631
478850	-112.517
478851	-112.316
478852	-112.361
478852	-112.312
478852	-112.054
478853	-112.142
478854	-112.237
478854	-112.381
478854	-112.5
478855	-112.583
478856	-112.72
478856	-112.63
478856	-112.36
478857	-112.037
478858	-112.155
478858	-112.369
478858	-112.141
478859	-111.67
478860	-111.756
478860	-112.169
478860	-112.244
478861	-112.045
478862	-112.043
478862	-111.874
478862	-111.235
478863	-111.398
478864	-111.747
478864	-111.964
478864	-112.028
478865	-111.78
478866	-111.577
478866	-111.65
478866	-111.794
478867	-111.916
478868	-111.967
478868	-111.952
478868	-111.753
478869	-111.562
478870	-111.751
478870	-111.705
478870	-111.381
478871	-111.385
478872	-111.562
478872	-111.702
478872	-111.776
478873	-111.806
478874	-111.6
478874	-111.395
478874	-111.628
478875	-111.634
478876	-111.195
478876	-111.137
478876	-111.313
478877	-111.615
478878	-111.483
478878	-111.182
478878	-110.878
478879	-110.948
478880	-111.256
478880	-111.359
478880	-111.151
478881	-111.071
478882	-111.002
478882	-110.966
478882	-111.204
478883	-111.252
478884	-111.097
478884	-111.266
478884	-111.474
478885	-111.423
478886	-110.841
478886	-110.662
478886	-110.566
478887	-110.427
478888	-110.566
478888	-110.741
478888	-110.737
478889	-110.855
478890	-110.948
478890	-110.631
478890	-110.452
478891	-110.691
478892	-110.517
478892	-110.315
478892	-110.218
478893	-110.454
478894	-110.499
478894	-110.377
478894	-110.289
478895	-110.167
478896	-110.166
478896	-110.411
478896	-110.46
478897	-110.535
478898	-110.721
478898	-110.387
478898	-110.178
478899	-110.305
478900	-110.166
478900	-110.013
478900	-109.974
478901	-110.16
478902	-110.305
478902	-110.08
478902	-109.706
478903	-109.95
478904	-110.377
478904	-110.347
478904	-110.129
478905	-109.95
478906	-109.978
478906	-110.038
478906	-109.801
478907	-109.712
478908	-109.484
478908	-109.324
478908	-109.89
478909	-110.127
478910	-109.734
478910	-109.172
478910	-109.13
478911	-109.534
478912	-109.693
478912	-109.774
478912	-109.773
478913	-109.393
478914	-109.074
478914	-109.063
478914	-109.336
478915	-109.377
478916	-108.905
478916	-108.405
478916	-108.717
478917	-109.18
478918	-109.298
478918	-109.056
478918	-108.812
478919	-108.791
478920	-108.96
478920	-108.897
478920	-108.776
478921	-108.568
478922	-108.444
478922	-108.27
478922	-108.249
478923	-108.467
478924	-109.028
478924	-109.03
478924	-108.47
478925	-108.391
478926	-108.591
478926	-108.572
478926	-108.151
478927	-107.851
478928	-107.518
478928	-107.505
478928	-107.471
478929	-107.567
478930	-107.738
478930	-107.934
478930	-107.809
478931	-107.451
478932	-107.769
478932	-108.266
478932	-108.289
478933	-107.819
478934	-107.549
478934	-107.672
478934	-107.569
478935	-107.373
478936	-107.169
478936	-107.016
478936	-107.28
478937	-107.311
478938	-107.106
478938	-106.97
478938	-106.95
478939	-106.854
478940	-106.925
478940	-107.179
478940	-107.292
478941	-107.082
478942	-107.046
478942	-106.926
478942	-106.788
478943	-106.761
478944	-106.36
478944	-106.381
478944	-106.588
478945	-106.702
478946	-106.518
478946	-106.277
478946	-106.226
478947	-106.301
478948	-106.232
478948	-106.107
478948	-106.241
478949	-105.985
478950	-105.67
478950	-105.746
478950	-105.584
478951	-105.378
478952	-105.313
478952	-105.289
478952	-105.612
478953	-105.506
478954	-105.257
478954	-105.181
478954	-105.213
478955	-105.265
478956	-104.926
478956	-104.834
478956	-104.904
478957	-105.053
478958	-105.042
478958	-104.648
478958	-104.41
478959	-104.534
478960	-104.6
478960	-104.394
478960	-104.328
478961	-104.31
478962	-104.085
478962	-104.03
478962	-104.029
478963	-104.13
478964	-104.291
478964	-104.15
478964	-103.925
478965	-103.904
478966	-103.893
478966	-103.636
478966	-102.972
478967	-102.744
478968	-102.791
478968	-102.855
478968	-102.782
478969	-102.86
478970	-102.968
478970	-102.724
478970	-102.291
478971	-102.179
478972	-102.297
478972	-102.362
478972	-102.349
478973	-102.14
478974	-101.97
478974	-102.144
478974	-101.999
478975	-101.896
478976	-101.916
478976	-101.832
478976	-101.651
478977	-101.387
478978	-100.898
478978	-100.655
478978	-100.515
478979	-100.765
478980	-100.586
478980	-100.259
478980	-100.098
478981	-100.143
478982	-100.123
478982	-99.9764
478982	-99.8863
478983	-99.9628
478984	-100.001
478984	-99.8267
478984	-99.664
478985	-99.3405
478986	-99.0066
478986	-98.7102
478986	-98.5078
478987	-98.6417
478988	-98.7541
478988	-98.7558
478988	-98.6686
478989	-98.3708
478990	-98.1404
478990	-97.9743
478990	-97.558
478991	-97.4247
478992	-97.6944
478992	-97.6153
478992	-97.256
478993	-97.082
478994	-97.0088
478994	-96.939
478994	-96.8632
478995	-96.7884
478996	-96.9203
478996	-97.1623
478996	-97.153
478997	-96.807
478998	-96.4777
478998	-96.5335
478998	-96.699
478999	-96.8659
479000	-96.7755
479000	-96.5974
479000	-96.4812
479001	-96.3626
479002	-96.4657
479002	-96.5788
479002	-96.5246
479003	-96.5785
479004	-96.5514
479004	-96.5194
479004	-96.7205
479005	-96.9628
479006	-97.2233
479006	-97.3946
479006	-97.4423
479007	-97.6401
479008	-97.9395
479008	-97.9985
479008	-98.2871
479009	-98.8584
479010	-99.2492
479010	-98.9481
479010	-98.8135
479011	-99.1608
479012	-98.7559
479012	-98.0381
479012	-97.2577
479013	-96.625
479014	-96.0627
479014	-94.699
479014	-91.2707
479015	-89.4654
479016	-91.5674
479016	-95.5568
479016	-97.4241
479017	-98.2968
479018	-99.0653
479018	-99.5843
479018	-99.9712
479019	-100.036
479020	-100.089
479020	-100.218
479020	-100.172
479021	-99.7824
479022	-99.3141
479022	-98.9384
479022	-98.6845
479023	-98.4824
479024	-97.9874
479024	-97.2339
479024	-96.7262
479025	-96.646
479026	-96.5889
479026	-96.2455
479026	-95.8005
479027	-95.5325
479028	-95.4763
479028	-96.1626
479028	-96.6208
479029	-96.6336
479030	-96.4271
479030	-96.5356
479030	-96.8181
479031	-96.9931
479032	-97.0643
479032	-97.1943
479032	-97.6714
479033	-97.8525
479034	-97.8977
479034	-98.046
479034	-98.448
479035	-98.4495
479036	-98.5737
479036	-98.8398
479036	-99.1765
479037	-99.3074
479038	-99.4299
479038	-99.8111
479038	-100.07
479039	-100.143
479040	-100.33
479040	-100.335
479040	-100.409
479041	-100.79
479042	-100.74
479042	-100.839
479042	-101.096
479043	-101.159
479044	-101.462
479044	-101.469
479044	-101.391
479045	-101.764
479046	-101.969
479046	-101.926
479046	-102.069
479047	-102.397
479048	-102.42
479048	-102.522
479048	-102.944
479049	-103.347
479050	-103.565
479050	-103.508
479050	-103.391
479051	-103.305
479052	-103.532
479052	-103.739
479052	-103.924
479053	-103.807
479054	-103.685
479054	-103.775
479054	-103.874
479055	-103.976
479056	-104.27
479056	-104.35
479056	-104.431
479057	-104.541
479058	-104.778
479058	-105.146
479058	-105.311
479059	-105.279
479060	-105.102
479060	-105.256
479060	-105.239
479061	-105.546
479062	-105.844
479062	-105.527
479062	-105.308
479063	-105.226
479064	-105.121
479064	-105.255
479064	-105.52
479065	-105.836
479066	-105.969
479066	-106.014
479066	-106.198
479067	-106.052
479068	-106.225
479068	-106.657
479068	-106.907
479069	-106.751
479070	-106.313
479070	-106.193
479070	-106.322
479071	-106.369
479072	-106.435
479072	-106.671
479072	-106.581
479073	-106.552
479074	-106.816
479074	-107.06
479074	-107.498
479075	-107.832
479076	-107.925
479076	-107.613
479076	-107.349
479077	-107.356
479078	-107.322
479078	-107.392
479078	-107.698
479079	-107.755
479080	-107.576
479080	-107.796
479080	-108.047
479081	-108.002
479082	-108.14
479082	-108.37
479082	-108.302
479083	-108.03
479084	-107.93
479084	-108.134
479084	-108.457
479085	-108.462
479086	-108.231
479086	-108.13
479086	-108.148
479087	-108.563
479088	-108.822
479088	-108.416
479088	-108.264
479089	-108.474
479090	-108.578
479090	-108.67
479090	-109.034
479091	-109.095
479092	-109.172
479092	-109.265
479092	-108.982
479093	-108.938
479094	-109.14
479094	-109.011
479094	-108.924
479095	-108.937
479096	-108.936
479096	-108.925
479096	-109.065
479097	-109.154
479098	-109.245
479098	-109.471
479098	-109.596
479099	-109.76
479100	-109.94
479100	-109.769
479100	-109.563
479101	-109.79
479102	-109.908
479102	-110.285
479102	-110.136
479103	-109.955
479104	-110.14
479104	-110.155
479104	-110.285
479105	-110.516
479106	-110.742
479106	-110.774
479106	-110.379
479107	-109.995
479108	-110.068
479108	-110.15
479108	-110.095
479109	-110.039
479110	-110.014
479110	-110.05
479110	-110.168
479111	-110.156
479112	-110.243
479112	-110.403
479112	-110.568
479113	-110.632
479114	-110.714
479114	-110.57
479114	-110.583
479115	-110.819
479116	-110.963
479116	-110.93
479116	-110.805
479117	-110.987
479118	-111.403
479118	-111.4
479118	-111.247
479119	-111.035
479120	-110.869
479120	-110.966
479120	-111.018
479121	-110.949
479122	-111.023
479122	-111.075
479122	-111.184
479123	-110.955
479124	-110.716
479124	-110.797
479124	-110.977
479125	-111.49
479126	-111.87
479126	-111.456
479126	-111.26
479127	-111.464
479128	-111.593
479128	-111.577
479128	-111.619
479129	-111.639
479130	-111.612
479130	-111.616
479130	-111.908
479131	-112.024
479132	-112.109
479132	-112.209
479132	-111.585
479133	-111.372
479134	-111.842
479134	-112.058
479134	-111.81
479135	-111.758
479136	-111.89
479136	-111.882
479136	-111.759
479137	-111.761
479138	-111.997
479138	-111.72
479138	-111.542
479139	-111.908
479140	-112.226
479140	-112.192
479140	-112.059
479141	-112.279
479142	-112.277
479142	-111.923
479142	-112.027
479143	-112.209
479144	-112.128
479144	-111.972
479144	-111.966
479145	-111.949
479146	-111.903
479146	-112.156
479146	-112.544
479147	-112.52
479148	-112.493
479148	-112.504
479148	-112.378
479149	-112.387
479150	-112.566
479150	-112.542
479150	-112.425
479151	-112.65
479152	-112.694
479152	-112.633
479152	-112.716
479153	-112.604
479154	-112.584
479154	-112.792
479154	-112.76
479155	-112.778
479156	-112.936
479156	-112.974
479156	-112.809
479157	-112.863
479158	-113.162
479158	-113.395
479158	-112.989
479159	-112.821
479160	-113.232
479160	-113.593
479160	-113.454
479161	-112.992
479162	-113.033
479162	-113.391
479162	-113.097
479163	-112.746
479164	-112.712
479164	-112.959
479164	-113.096
479165	-113.146
479166	-112.995
479166	-112.689
479166	-112.656
479167	-112.915
479168	-112.937
479168	-112.837
479168	-112.461
479169	-112.198
479170	-112.959
479170	-113.472
479170	-113.426
479171	-113.545
479172	-113.457
479172	-112.981
479172	-113.028
479173	-113.51
479174	-113.748
479174	-113.636
479174	-113.448
479175	-113.279
479176	-113.51
479176	-113.795
479176	-113.58
479177	-113.513
479178	-113.798
479178	-113.748
479178	-113.581
479179	-113.76
479180	-113.751
479180	-113.545
479180	-113.579
479181	-113.965
479182	-113.846
479182	-113.906
479182	-114.174
479183	-113.954
479184	-113.574
479184	-113.556
479184	-113.422
479185	-113.281
479186	-113.103
479186	-113.192
479186	-113.376
479187	-113.486
479188	-113.72
479188	-113.579
479188	-113.358
479189	-113.547
479190	-113.719
479190	-113.772
479190	-113.706
479191	-113.847
479192	-113.761
479192	-113.571
479192	-113.703
479193	-114.109
479194	-114.336
479194	-114.464
479194	-114.337
479195	-114.045
479196	-113.831
479196	-113.603
479196	-113.628
479197	-113.86
479198	-114.096
479198	-114.129
479198	-113.748
479199	-113.732
479200	-114.056
479200	-114.115
479200	-114.259
479201	-114.16
479202	-113.863
479202	-114.098
479202	-114.709
479203	-114.829
479204	-114.41
479204	-114.019
479204	-113.686
479205	-113.964
479206	-114.516
479206	-114.756
479206	-114.756
479207	-114.596
479208	-114.354
479208	-114.397
479208	-114.659
479209	-114.346
479210	-113.927
479210	-113.852
479210	-113.903
479211	-114.168
479212	-114.267
479212	-114.142
479212	-114.533
479213	-114.605
479214	-114.332
479214	-114.398
479214	-114.197
479215	-113.943

## Sheet: xtended Data Fig 3d
Frequenz	Amplitude
478815	-113.397
478816	-113.135
478816	-113.665
478816	-113.886
478817	-113.06
478818	-113.1
478818	-113.863
478818	-114.245
478819	-113.697
478820	-113.076
478820	-113.258
478820	-113.498
478821	-113.466
478822	-113.464
478822	-113.349
478822	-113.446
478823	-113.692
478824	-114.067
478824	-113.52
478824	-112.929
478825	-113.276
478826	-113.394
478826	-113.22
478826	-113.38
478827	-113.482
478828	-113.071
478828	-112.918
478828	-113.139
478829	-113.281
478830	-113.417
478830	-113.292
478830	-112.732
478831	-112.616
478832	-113.134
478832	-113.226
478832	-113.221
478833	-113.276
478834	-113.353
478834	-113.071
478834	-112.683
478835	-112.56
478836	-112.726
478836	-112.581
478836	-112.278
478837	-112.009
478838	-112.1
478838	-112.522
478838	-112.985
478839	-113.319
478840	-113.233
478840	-113.281
478840	-113.545
478841	-113.022
478842	-112.368
478842	-111.99
478842	-111.904
478843	-112.483
478844	-112.972
478844	-112.928
478844	-112.472
478845	-112.409
478846	-112.25
478846	-112.179
478846	-112.573
478847	-113.1
478848	-113.262
478848	-112.748
478848	-112.251
478849	-112.179
478850	-112.237
478850	-112.397
478850	-112.061
478851	-111.499
478852	-111.929
478852	-112.763
478852	-112.741
478853	-112.217
478854	-111.758
478854	-111.991
478854	-112.268
478855	-111.978
478856	-111.562
478856	-111.714
478856	-112.4
478857	-112.512
478858	-111.958
478858	-111.66
478858	-111.631
478859	-112.005
478860	-111.618
478860	-111.4
478860	-111.746
478861	-111.958
478862	-112.246
478862	-111.807
478862	-110.901
478863	-111.205
478864	-111.704
478864	-111.661
478864	-111.471
478865	-111.204
478866	-111.359
478866	-111.823
478866	-112.054
478867	-112.135
478868	-112.147
478868	-111.95
478868	-111.768
478869	-111.562
478870	-111.576
478870	-111.551
478870	-111.573
478871	-111.549
478872	-111.418
478872	-111.513
478872	-111.307
478873	-111.07
478874	-111.055
478874	-111.437
478874	-111.714
478875	-111.662
478876	-111.466
478876	-111.271
478876	-111.61
478877	-111.864
478878	-111.461
478878	-110.936
478878	-110.69
478879	-111.172
478880	-111.611
478880	-111.394
478880	-111.31
478881	-111.304
478882	-110.716
478882	-110.475
478882	-111.339
478883	-111.563
478884	-111.104
478884	-110.646
478884	-110.579
478885	-110.363
478886	-110.43
478886	-110.934
478886	-111.43
478887	-111.378
478888	-110.879
478888	-110.905
478888	-111.319
478889	-111.761
478890	-111.298
478890	-110.63
478890	-110.84
478891	-111.32
478892	-111.073
478892	-110.559
478892	-110.27
478893	-110.444
478894	-110.327
478894	-109.959
478894	-109.857
478895	-110.282
478896	-110.415
478896	-110.323
478896	-110.531
478897	-110.169
478898	-110.098
478898	-110.093
478898	-109.97
478899	-110.454
478900	-110.409
478900	-110.017
478900	-110.441
478901	-110.984
478902	-110.792
478902	-110.129
478902	-109.564
478903	-109.532
478904	-109.905
478904	-110.005
478904	-109.757
478905	-109.814
478906	-109.955
478906	-109.489
478906	-109.345
478907	-109.354
478908	-109.764
478908	-109.912
478908	-109.646
478909	-109.711
478910	-110.098
478910	-110.176
478910	-109.686
478911	-109.297
478912	-109.406
478912	-108.993
478912	-108.742
478913	-108.896
478914	-109.094
478914	-109.103
478914	-109.114
478915	-109.059
478916	-109.086
478916	-108.973
478916	-108.76
478917	-108.881
478918	-108.942
478918	-108.649
478918	-108.427
478919	-108.573
478920	-108.847
478920	-108.82
478920	-108.391
478921	-108.48
478922	-109.132
478922	-109.134
478922	-108.769
478923	-108.789
478924	-108.377
478924	-108.024
478924	-108.327
478925	-107.999
478926	-107.851
478926	-108.082
478926	-108.309
478927	-107.886
478928	-107.418
478928	-107.598
478928	-107.87
478929	-108.271
478930	-108.087
478930	-107.736
478930	-107.678
478931	-107.697
478932	-107.364
478932	-107.223
478932	-107.1
478933	-106.82
478934	-107.361
478934	-107.429
478934	-107.04
478935	-107.057
478936	-107.136
478936	-107.298
478936	-107.03
478937	-106.797
478938	-106.972
478938	-107.051
478938	-107.044
478939	-107.312
478940	-107.182
478940	-106.6
478940	-106.374
478941	-106.484
478942	-106.551
478942	-106.342
478942	-106.222
478943	-106.611
478944	-106.558
478944	-106.293
478944	-106.224
478945	-106.063
478946	-105.967
478946	-105.471
478946	-105.165
478947	-105.156
478948	-104.954
478948	-104.723
478948	-104.786
478949	-104.833
478950	-104.647
478950	-104.553
478950	-104.726
478951	-104.579
478952	-104.209
478952	-104.233
478952	-104.203
478953	-104.382
478954	-104.204
478954	-104.08
478954	-104.438
478955	-104.199
478956	-103.483
478956	-103.621
478956	-103.804
478957	-103.301
478958	-102.581
478958	-102.42
478958	-102.497
478959	-102.44
478960	-101.852
478960	-101.448
478960	-101.092
478961	-100.914
478962	-101.212
478962	-100.875
478962	-100.165
478963	-99.5138
478964	-98.7866
478964	-97.9939
478964	-97.9651
478965	-97.8625
478966	-97.0549
478966	-96.3922
478966	-96.6884
478967	-97.2316
478968	-97.778
478968	-99.0449
478968	-101.251
478969	-104.069
478970	-105.966
478970	-106.435
478970	-107.163
478971	-107.716
478972	-108.099
478972	-108.441
478972	-108.153
478973	-107.803
478974	-107.547
478974	-107.193
478974	-106.745
478975	-106.517
478976	-106.166
478976	-105.962
478976	-105.694
478977	-105.348
478978	-105.29
478978	-105.147
478978	-104.794
478979	-104.729
478980	-104.498
478980	-103.966
478980	-103.983
478981	-103.782
478982	-103.218
478982	-102.685
478982	-102.611
478983	-102.945
478984	-103.061
478984	-102.621
478984	-102.106
478985	-101.94
478986	-102.401
478986	-102.374
478986	-102.183
478987	-101.947
478988	-101.597
478988	-101.827
478988	-101.717
478989	-101.552
478990	-101.394
478990	-100.953
478990	-100.921
478991	-101.022
478992	-100.102
478992	-99.5565
478992	-100.004
478993	-100.385
478994	-100.384
478994	-100.273
478994	-100.102
478995	-99.7126
478996	-99.3688
478996	-99.0547
478996	-99.1996
478997	-99.5872
478998	-99.4195
478998	-98.818
478998	-98.3535
478999	-98.2515
479000	-98.5175
479000	-98.3435
479000	-97.924
479001	-97.3843
479002	-97.5461
479002	-97.8754
479002	-97.5895
479003	-97.8132
479004	-97.8134
479004	-97.8473
479004	-97.9385
479005	-97.6342
479006	-97.2578
479006	-96.8468
479006	-96.6917
479007	-96.7421
479008	-96.729
479008	-96.5662
479008	-96.3744
479009	-96.9231
479010	-97.1995
479010	-96.8118
479010	-96.8146
479011	-97.1499
479012	-97.1254
479012	-97.0955
479012	-97.8347
479013	-99.0301
479014	-99.6809
479014	-101.308
479014	-105.088
479015	-106.963
479016	-102.36
479016	-99.4896
479016	-98.1622
479017	-97.6542
479018	-97.6685
479018	-97.5764
479018	-96.9364
479019	-96.6493
479020	-96.573
479020	-95.9154
479020	-95.7575
479021	-96.4181
479022	-96.8226
479022	-96.892
479022	-97.1988
479023	-97.3663
479024	-97.6051
479024	-97.8628
479024	-97.8904
479025	-97.7765
479026	-97.5002
479026	-97.9046
479026	-98.4716
479027	-98.3778
479028	-98.4818
479028	-98.5517
479028	-98.1831
479029	-97.9282
479030	-98.0906
479030	-98.6118
479030	-98.9981
479031	-99.0381
479032	-99.4039
479032	-100.184
479032	-100.338
479033	-100.039
479034	-99.8207
479034	-100.087
479034	-100.7
479035	-100.616
479036	-100.524
479036	-101.013
479036	-101.244
479037	-101.28
479038	-101.322
479038	-101.355
479038	-101.197
479039	-101.374
479040	-102.069
479040	-102.017
479040	-101.965
479041	-102.199
479042	-102.272
479042	-102.245
479042	-102.29
479043	-102.422
479044	-102.572
479044	-102.622
479044	-102.688
479045	-102.775
479046	-102.663
479046	-102.792
479046	-102.969
479047	-103.041
479048	-103.217
479048	-103.292
479048	-103.269
479049	-103.366
479050	-103.223
479050	-103.482
479050	-103.91
479051	-103.765
479052	-103.775
479052	-104.211
479052	-103.863
479053	-103.956
479054	-104.457
479054	-104.34
479054	-104.054
479055	-104.005
479056	-104.258
479056	-104.263
479056	-104.232
479057	-104.727
479058	-105.115
479058	-105.162
479058	-105.237
479059	-105.468
479060	-105.678
479060	-106.087
479060	-106.119
479061	-105.968
479062	-106.06
479062	-106.035
479062	-106.039
479063	-105.983
479064	-106.038
479064	-106.283
479064	-106.005
479065	-105.725
479066	-105.904
479066	-105.76
479066	-105.867
479067	-106.474
479068	-106.328
479068	-106.222
479068	-106.257
479069	-106.389
479070	-106.733
479070	-107.099
479070	-106.69
479071	-106.611
479072	-106.274
479072	-106.342
479072	-107.001
479073	-107.51
479074	-107.926
479074	-107.517
479074	-107.244
479075	-107.013
479076	-106.699
479076	-106.659
479076	-106.867
479077	-107.63
479078	-108.059
479078	-108.086
479078	-108.08
479079	-107.946
479080	-108.266
479080	-108.03
479080	-107.862
479081	-108.13
479082	-107.941
479082	-107.458
479082	-107.677
479083	-108.093
479084	-108.404
479084	-108.555
479084	-108.702
479085	-108.73
479086	-108.505
479086	-108.592
479086	-108.71
479087	-108.494
479088	-108.424
479088	-108.766
479088	-108.837
479089	-108.596
479090	-108.486
479090	-108.662
479090	-108.915
479091	-109.175
479092	-109.149
479092	-109.205
479092	-109.504
479093	-109.246
479094	-108.978
479094	-109.344
479094	-110.074
479095	-110.351
479096	-109.427
479096	-108.975
479096	-109.533
479097	-109.83
479098	-109.292
479098	-109.338
479098	-109.745
479099	-109.707
479100	-109.563
479100	-109.541
479100	-109.343
479101	-109.437
479102	-110.404
479102	-110.764
479102	-110.207
479103	-110.174
479104	-110.462
479104	-110.255
479104	-110.048
479105	-110.155
479106	-110.176
479106	-110.388
479106	-110.689
479107	-110.395
479108	-110.171
479108	-110.62
479108	-110.639
479109	-110.337
479110	-110.017
479110	-110.259
479110	-110.518
479111	-110.21
479112	-110.319
479112	-110.632
479112	-110.358
479113	-110.083
479114	-110.216
479114	-110.667
479114	-110.787
479115	-110.575
479116	-110.609
479116	-110.521
479116	-110.24
479117	-110.752
479118	-111.314
479118	-111.282
479118	-111.069
479119	-110.921
479120	-111.284
479120	-111.71
479120	-111.581
479121	-111.293
479122	-111.36
479122	-111.517
479122	-111.5
479123	-111.286
479124	-111.084
479124	-111.047
479124	-110.909
479125	-111.1
479126	-111.502
479126	-111.255
479126	-110.967
479127	-111.08
479128	-111.248
479128	-111.138
479128	-111.233
479129	-111.581
479130	-111.859
479130	-111.743
479130	-111.5
479131	-111.527
479132	-111.949
479132	-112.235
479132	-111.93
479133	-111.542
479134	-111.922
479134	-112.344
479134	-112.045
479135	-112.041
479136	-112.286
479136	-112.039
479136	-111.876
479137	-112.052
479138	-112.469
479138	-112.811
479138	-112.558
479139	-112.114
479140	-111.663
479140	-111.505
479140	-111.698
479141	-112.117
479142	-112.144
479142	-112.097
479142	-112.107
479143	-112.073
479144	-111.93
479144	-111.821
479144	-111.666
479145	-111.5
479146	-112.143
479146	-112.757
479146	-112.531
479147	-112.127
479148	-111.781
479148	-111.851
479148	-112.514
479149	-112.819
479150	-112.672
479150	-112.395
479150	-112.294
479151	-112.145
479152	-112.266
479152	-112.56
479152	-113.087
479153	-113.161
479154	-112.807
479154	-112.333
479154	-112.598
479155	-113.083
479156	-113.24
479156	-113.133
479156	-113.268
479157	-113.125
479158	-112.739
479158	-112.797
479158	-113.205
479159	-113.241
479160	-112.653
479160	-112.438
479160	-112.835
479161	-113.142
479162	-112.903
479162	-112.885
479162	-113.051
479163	-113.289
479164	-113.517
479164	-113.484
479164	-113.076
479165	-112.707
479166	-112.832
479166	-113.223
479166	-113.297
479167	-113.066
479168	-112.621
479168	-112.481
479168	-112.671
479169	-112.363
479170	-112.333
479170	-112.63
479170	-113.022
479171	-113.169
479172	-113.241
479172	-113.358
479172	-112.952
479173	-112.765
479174	-113.229
479174	-113.693
479174	-113.632
479175	-113.172
479176	-113.073
479176	-113.771
479176	-114.103
479177	-113.923
479178	-113.542
479178	-113.062
479178	-113.059
479179	-113.314
479180	-113.344
479180	-113.528
479180	-114.065
479181	-114.188
479182	-113.976
479182	-113.895
479182	-113.867
479183	-113.842
479184	-113.944
479184	-114.095
479184	-113.795
479185	-113.688
479186	-113.692
479186	-113.724
479186	-113.651
479187	-113.403
479188	-113.538
479188	-113.728
479188	-113.827
479189	-113.725
479190	-113.552
479190	-113.238
479190	-113.121
479191	-113.32
479192	-113.63
479192	-114.114
479192	-114.137
479193	-114.076
479194	-114.131
479194	-114.203
479194	-114.481
479195	-114.293
479196	-114.001
479196	-113.707
479196	-113.375
479197	-113.504
479198	-113.874
479198	-113.909
479198	-113.818
479199	-113.994
479200	-114.327
479200	-114.728
479200	-114.657
479201	-114.293
479202	-114.083
479202	-114.137
479202	-114.222
479203	-113.903
479204	-113.836
479204	-114.196
479204	-113.906
479205	-113.785
479206	-114.531
479206	-114.724
479206	-113.962
479207	-113.528
479208	-114.006
479208	-114.586
479208	-114.362
479209	-114.361
479210	-114.526
479210	-114.676
479210	-114.797
479211	-114.628
479212	-114.323
479212	-113.916
479212	-113.713
479213	-113.96
479214	-114.125
479214	-114.331
479214	-114.626
479215	-114.731
